# Supplementary material for: Transcriptomic profiling revealed important roles of amino acid metabolism in fruiting body formation at different ripening times in Hypsizygus marmoreus
Source: Front Microbiol. 2023 Apr 25;14:1169881. doi: 10.3389/fmicb.2023.1169881 (PMC10167310; doi:10.3389/fmicb.2023.1169881)
Supplement: Supplementary file 1 [file Table_1.XLSX]

## Sheet: 30 vs 110 up regulated
id	baseMean	baseMeanA	baseMeanB	foldChange	log2FoldChange	pval	padj	Chromosome	Start Site	End Site	Direction	Length	Name	GO	KEGG	eggNOG	eggNOG_Category	Swissprot	Description
Hypma_003910	579.548	50.1538	1108.94	22.1109	4.46668	6.53967e-53	2.75603e-49	LUEZ02000015.1	376901	377155	-	255	-	-	-	-	-	-	gi|1012959553|gb|KYQ34333.1| hypothetical protein Hypma_11697 [Hypsizygus marmoreus]
Hypma_009765	7110.9	841.479	13380.3	15.9009	3.99104	5.88583e-52	1.86036e-48	LUEZ02000048.1	104493	106721	+	1365	-	GO:0055085;GO:0016021	-	opiNOG71230;fuNOG04954;opiNOG08700;NOG02973	GU	sp|Q5ATG7|APDF_EMENI Aspyridones efflux protein apdF OS=Emericella nidulans (strain FGSC A4 / ATCC 38163 / CBS 112.46 / NRRL 194 / M139) GN=apdF PE=2 SV=1	gi|1012961914|gb|KYQ36679.1| Riboflavin transporter MCH5 [Hypsizygus marmoreus]
Hypma_004628	4430.13	538.308	8321.94	15.4595	3.95042	6.4268e-51	1.62508e-47	LUEZ02000018.1	138773	143119	-	2613	-	-	-	-	-	-	gi|1012957272|gb|KYQ32078.1| hypothetical protein Hypma_14113 [Hypsizygus marmoreus]
Hypma_013537	287.821	14.5583	561.084	38.5405	5.2683	5.03621e-47	1.06121e-43	LUEZ02000080.1	392018	393874	-	1355	-	GO:0016491	K19245	opiNOG04653	I	sp|B5BP48|YP54_SCHPO Putative alpha-ketoglutarate-dependent sulfonate dioxygenase OS=Schizosaccharomyces pombe (strain 972 / ATCC 24843) GN=SPBC460.04c PE=3 SV=1	gi|1012965555|gb|KYQ40306.1| putative alpha-ketoglutarate-dependent sulfonate dioxygenase [Hypsizygus marmoreus]
Hypma_002588	978.713	102.443	1854.98	18.1075	4.17852	9.75662e-40	1.76219e-36	LUEZ02000122.1	633908	634772	-	750	-	GO:0044424	-	opiNOG39878;treNOG05343	S	sp|Q9HDU7|YHE8_SCHPO UPF0643 protein PB2B2.08 OS=Schizosaccharomyces pombe (strain 972 / ATCC 24843) GN=SPBPB2B2.08 PE=3 SV=1	gi|1012966391|gb|KYQ41140.1| UPF0643 protein PB2B2.08 [Hypsizygus marmoreus]
Hypma_006713	917.209	153.016	1681.4	10.9884	3.45792	6.2364e-37	8.76076e-34	LUEZ02000040.1	1618711	1620077	-	1092	-	GO:0005975	-	treNOG09206;opiNOG20866	R	sp|Q09788|ASL1_SCHPO Alkali-sensitive linkage protein 1 OS=Schizosaccharomyces pombe (strain 972 / ATCC 24843) GN=asl1 PE=1 SV=1	gi|1012970137|gb|KYQ44878.1| Alkali-sensitive linkage protein 1 [Hypsizygus marmoreus]
Hypma_012424	11253.7	2217.62	20289.8	9.14937	3.19367	1.98211e-36	2.50598e-33	LUEZ02000062.1	108951	111090	-	966	-	GO:0016021	-	agaNOG05083;agaNOG02371	S	-	gi|1012958072|gb|KYQ32865.1| hypothetical protein Hypma_13258 [Hypsizygus marmoreus]
Hypma_004324	13510.4	2813.84	24207	8.60282	3.10481	6.22893e-35	6.05788e-32	LUEZ02000017.1	117920	119329	-	1065	-	-	K08646	opiNOG45041	R	sp|P81054|PLMP_GRIFR Peptidyl-Lys metalloendopeptidase OS=Grifola frondosa GN=MEP PE=1 SV=2	gi|1012963025|gb|KYQ37785.1| Peptidyl-Lys metalloendopeptidase [Hypsizygus marmoreus]
Hypma_001383	1256.75	256.035	2257.47	8.81704	3.14029	6.64022e-34	5.99659e-31	LUEZ02000012.1	251523	255870	+	2996	-	GO:0009987	-	opiNOG64555	S	sp|B0D4E7|VEL_LACBS Probable velvet family sexual development regulator LACBIDRAFT_317102 OS=Laccaria bicolor (strain S238N-H82 / ATCC MYA-4686) GN=LACBIDRAFT_317102 PE=2 SV=1	gi|1012964474|gb|KYQ39229.1| hypothetical protein Hypma_07010 [Hypsizygus marmoreus]
Hypma_003911	178.73	22.2292	335.231	15.0807	3.91463	1.52068e-33	1.28173e-30	LUEZ02000015.1	377535	379141	+	1023	-	-	-	-	-	-	gi|1012959552|gb|KYQ34332.1| hypothetical protein Hypma_11696 [Hypsizygus marmoreus]
Hypma_007778	321.868	60.0854	583.651	9.71369	3.28002	1.26847e-30	1.00233e-27	LUEZ02000041.1	1075766	1076884	+	897	-	-	-	opiNOG64555	S	sp|B0D4E7|VEL_LACBS Probable velvet family sexual development regulator LACBIDRAFT_317102 OS=Laccaria bicolor (strain S238N-H82 / ATCC MYA-4686) GN=LACBIDRAFT_317102 PE=2 SV=1	gi|1012968856|gb|KYQ43598.1| hypothetical protein Hypma_02152 [Hypsizygus marmoreus]
Hypma_000157	765.708	115.739	1415.68	12.2317	3.61255	7.33101e-29	4.87821e-26	LUEZ02000002.1	203505	205485	+	1374	-	-	-	opiNOG02879	S	-	gi|1012958609|gb|KYQ33397.1| hypothetical protein Hypma_12688 [Hypsizygus marmoreus]
Hypma_003279	2063.88	608.814	3518.95	5.78	2.53107	1.64219e-24	9.43734e-22	LUEZ02000014.1	331381	334802	+	1923	-	-	K01209	opiNOG03394	G	sp|Q0CTV2|ABFA_ASPTN Probable alpha-L-arabinofuranosidase A OS=Aspergillus terreus (strain NIH 2624 / FGSC A1156) GN=abfA PE=3 SV=1	gi|1012960634|gb|KYQ35407.1| putative alpha-L-arabinofuranosidase A [Hypsizygus marmoreus]
Hypma_002820	1062.1	303.727	1820.47	5.99376	2.58346	3.16177e-24	1.66559e-21	LUEZ02000124.1	269302	270504	+	939	-	-	-	opiNOG17738;sordNOG07745;pleNOG05907;opiNOG12184	Q	sp|Q48436|BUDC_KLEPN Diacetyl reductase [(S)-acetoin forming] OS=Klebsiella pneumoniae GN=budC PE=1 SV=2	gi|1012963664|gb|KYQ38422.1| 3-oxoacyl-[acyl-carrier-protein] reductase FabG [Hypsizygus marmoreus]
Hypma_003912	1230.03	43.9265	2416.14	55.0041	5.78147	4.71919e-23	2.38659e-20	LUEZ02000015.1	379793	380284	+	420	-	-	-	-	-	-	gi|1012959551|gb|KYQ34331.1| hypothetical protein Hypma_11695 [Hypsizygus marmoreus]
Hypma_015914	1394.71	117.958	2671.46	22.6475	4.50128	3.84147e-22	1.86799e-19	LUEZ02000010.1	2726298	2727493	-	741	-	-	-	opiNOG57493;opiNOG09675;COG3485	QR	-	gi|1012970648|gb|KYQ45388.1| hypothetical protein Hypma_00754 [Hypsizygus marmoreus]
Hypma_013600	2221.4	287.64	4155.17	14.4457	3.85257	7.63885e-21	3.11542e-18	LUEZ02000080.1	521303	523345	-	1338	-	-	-	agaNOG03492;opiNOG07425	R	-	gi|1012965644|gb|KYQ40395.1| hypothetical protein Hypma_05665 [Hypsizygus marmoreus]
Hypma_012006	334.767	100.065	569.468	5.69099	2.50868	2.0386e-20	8.05439e-18	LUEZ02000056.1	174063	176880	-	2382	-	-	-	opiNOG15249;opiNOG07042;KOG0198	T	sp|Q05609|CTR1_ARATH Serine/threonine-protein kinase CTR1 OS=Arabidopsis thaliana GN=CTR1 PE=1 SV=1	gi|1012959519|gb|KYQ34300.1| Serine/threonine-protein kinase CTR1 [Hypsizygus marmoreus]
Hypma_001616	97.624	19.5303	175.718	8.99717	3.16947	3.12499e-20	1.19725e-17	LUEZ02000112.1	88767	89894	+	906	-	-	-	treNOG09725;pleNOG03961;opiNOG26883	R	-	gi|1012957106|gb|KYQ31915.1| Protein rds1 [Hypsizygus marmoreus]
Hypma_006360	747.977	261.209	1234.75	4.72704	2.24094	8.08135e-19	2.91921e-16	LUEZ02000040.1	717394	719225	-	1377	-	-	-	opiNOG06381	R	sp|P0DPB2|PSIT2_PSICU Major facilitor-type transporter psiT2 OS=Psilocybe cubensis GN=psiT2 PE=3 SV=1	gi|1012970101|gb|KYQ44842.1| putative peptide/nitrate transporter [Hypsizygus marmoreus]
Hypma_007814	487.225	164.166	810.284	4.93577	2.30328	1.25939e-18	4.30338e-16	LUEZ02000041.1	1165037	1166063	-	762	-	-	-	agarNOG09134;agaNOG04559	R	-	gi|1012968928|gb|KYQ43670.1| hypothetical protein Hypma_02116 [Hypsizygus marmoreus]
Hypma_006560	344.851	102.864	586.837	5.70496	2.51222	2.43709e-18	7.70304e-16	LUEZ02000040.1	1246669	1248145	-	963	-	-	-	treNOG05123;opiNOG26796	R	sp|O34969|YFJR_BACSU Uncharacterized oxidoreductase YfjR OS=Bacillus subtilis (strain 168) GN=yfjR PE=3 SV=2	gi|1012970020|gb|KYQ44761.1| putative oxidoreductase YfjR [Hypsizygus marmoreus]
Hypma_012180	216.462	62.9677	369.956	5.87533	2.55467	5.57392e-18	1.60162e-15	LUEZ02000058.1	249610	250279	+	501	-	-	-	agaNOG07322	S	-	gi|1012963375|gb|KYQ38134.1| hypothetical protein Hypma_08053 [Hypsizygus marmoreus]
Hypma_013538	1444.3	22.4111	2866.19	127.891	6.99878	7.1416e-18	2.00647e-15	LUEZ02000080.1	394294	395109	+	753	-	-	-	-	-	-	gi|1012965560|gb|KYQ40311.1| hypothetical protein Hypma_05723 [Hypsizygus marmoreus]
Hypma_006292	3939.94	261.314	7618.57	29.1548	4.86566	7.41077e-18	2.03683e-15	LUEZ02000040.1	565585	567390	-	1554	-	-	-	opiNOG12421;opiNOG30559	TG	sp|I1S5P3|WOR1_GIBZE Global transcription regulator FGP1 OS=Gibberella zeae (strain PH-1 / ATCC MYA-4620 / FGSC 9075 / NRRL 31084) GN=FGP1 PE=3 SV=1	gi|1012970219|gb|KYQ44960.1| Global transcription regulator FGP1 [Hypsizygus marmoreus]
Hypma_007377	2256.04	907.461	3604.62	3.97221	1.98994	1.2367e-16	3.12712e-14	LUEZ02000041.1	88889	91787	-	1863	-	GO:0016787;GO:0009166	-	opiNOG03776	F	sp|D4B093|A1864_ARTBC Secreted protein ARB_01864 OS=Arthroderma benhamiae (strain ATCC MYA-4681 / CBS 112371) GN=ARB_01864 PE=1 SV=1	gi|1012969416|gb|KYQ44158.1| Uncharacterized protein Hypma_02525 [Hypsizygus marmoreus]
Hypma_002549	6762.89	1420.62	12105.2	8.52103	3.09103	1.44651e-16	3.58592e-14	LUEZ02000122.1	538093	538947	-	855	-	-	-	opiNOG42500	S	-	gi|1012966515|gb|KYQ41264.1| hypothetical protein Hypma_05002 [Hypsizygus marmoreus]
Hypma_008388	3115.25	220.066	6010.44	27.3119	4.77146	1.6095e-16	3.91326e-14	LUEZ02000044.1	161503	162187	+	501	-	-	-	NOG175124;agaNOG07215	SO	-	gi|1012962474|gb|KYQ37237.1| Serine protease inhibitor [Hypsizygus marmoreus]
Hypma_016382	123.814	34.6438	212.984	6.14782	2.62008	1.68115e-16	4.01034e-14	LUEZ02000096.1	447686	451875	-	2241	-	-	-	agaNOG06587	S	-	gi|1012967013|gb|KYQ41760.1| hypothetical protein Hypma_04359 [Hypsizygus marmoreus]
Hypma_004599	7379.34	3003.24	11755.5	3.91426	1.96874	3.06758e-16	7.18211e-14	LUEZ02000018.1	79656	82571	+	2298	-	-	-	sorNOG06337;opiNOG12189	RG	-	gi|1012957254|gb|KYQ32060.1| hypothetical protein Hypma_14087 [Hypsizygus marmoreus]
Hypma_011079	336.766	126.019	547.513	4.34467	2.11925	1.09735e-15	2.434e-13	LUEZ02000053.1	702209	703654	+	1446	-	-	-	agaNOG07432	S	-	gi|1012965319|gb|KYQ40071.1| hypothetical protein Hypma_05909 [Hypsizygus marmoreus]
Hypma_012106	144.567	45.741	243.394	5.32112	2.41173	1.52935e-15	3.33371e-13	LUEZ02000058.1	87781	88041	+	228	-	-	-	-	-	-	-
Hypma_004602	10309.8	4497.84	16121.7	3.58433	1.8417	7.99107e-15	1.60367e-12	LUEZ02000018.1	85722	86639	+	486	-	-	-	sorNOG06337;opiNOG12189	RG	-	gi|1012957287|gb|KYQ32093.1| hypothetical protein Hypma_14090 [Hypsizygus marmoreus]
Hypma_005579	1101.84	468.481	1735.2	3.70389	1.88904	1.6038e-14	3.11952e-12	LUEZ02000025.1	128526	130936	-	1827	-	GO:0016491	-	opiNOG06135;opiNOG15790	R	sp|Q0R4L2|PDH3_LEUMG Pyranose dehydrogenase 3 OS=Leucoagaricus meleagris GN=pdh3 PE=2 SV=1	gi|1012957438|gb|KYQ32240.1| Pyranose dehydrogenase 3 [Hypsizygus marmoreus]
Hypma_006884	29.65	3.41474	55.8852	16.3659	4.03262	6.38644e-14	1.10608e-11	LUEZ02000040.1	2027806	2028856	-	732	-	-	-	agaNOG04392	S	-	gi|1012970324|gb|KYQ45065.1| hypothetical protein Hypma_01050 [Hypsizygus marmoreus]
Hypma_008225	186.414	68.8406	303.987	4.4158	2.14268	6.64719e-14	1.13568e-11	LUEZ02000042.1	196073	197497	-	1032	-	GO:0016021	-	agaNOG05976;agaNOG06525;agarNOG08675	S	-	gi|1012958748|gb|KYQ33535.1| hypothetical protein Hypma_12616 [Hypsizygus marmoreus]
Hypma_014690	6321.67	2830.63	9812.71	3.46661	1.79353	7.723e-14	1.30189e-11	LUEZ02000090.1	148809	150395	+	855	-	-	-	-	-	-	gi|1012960722|gb|KYQ35494.1| hypothetical protein Hypma_10616 [Hypsizygus marmoreus]
Hypma_001475	1751.82	724.301	2779.34	3.83728	1.94008	8.03756e-14	1.33709e-11	LUEZ02000012.1	463884	465985	+	1863	-	-	-	opiNOG43382;opiNOG26601	SK	sp|P45815|CRF1_YARLI Copper resistance protein CRF1 OS=Yarrowia lipolytica (strain CLIB 122 / E 150) GN=CRF1 PE=4 SV=1	gi|1012964337|gb|KYQ39092.1| Metal-binding regulatory protein cuf1 [Hypsizygus marmoreus]
Hypma_010637	87221.9	263.589	174180	660.802	9.36807	1.81139e-13	2.97421e-11	LUEZ02000052.1	164211	165382	-	843	-	-	-	opiNOG13649	R	-	gi|1012961411|gb|KYQ36179.1| hypothetical protein Hypma_09912 [Hypsizygus marmoreus]
Hypma_010515	168.307	62.4987	274.116	4.38595	2.13289	1.91001e-13	3.09593e-11	LUEZ02000051.1	135356	135745	+	210	-	-	-	-	-	-	gi|1012958010|gb|KYQ32804.1| hypothetical protein Hypma_13349 [Hypsizygus marmoreus]
Hypma_008464	227.86	89.334	366.387	4.10131	2.03609	2.77362e-13	4.38337e-11	LUEZ02000044.1	364119	366358	+	1716	-	GO:0004471;GO:0046872;GO:0051287;GO:0055114;GO:0006108	K00027	opiNOG04071;COG0281	C	sp|O34389|MAO3_BACSU Probable NAD-dependent malic enzyme 3 OS=Bacillus subtilis (strain 168) GN=malS PE=3 SV=1	gi|1012962431|gb|KYQ37194.1| putative NAD-dependent malic enzyme 3 [Hypsizygus marmoreus]
Hypma_010102	269.223	44.4235	494.022	11.1207	3.47518	5.53872e-13	8.23836e-11	LUEZ02000049.1	312028	313303	-	975	-	GO:0016787	-	opiNOG29120;NOG41500	R	sp|G3Y417|YANB_ASPNA Decarboxylase yanB OS=Aspergillus niger (strain ATCC 1015 / CBS 113.46 / FGSC A1144 / LSHB Ac4 / NCTC 3858a / NRRL 328 / USDA 3528.7) GN=yanB PE=1 SV=1	gi|1012967644|gb|KYQ42389.1| 2-amino-3-carboxymuconate-6-semialdehyde decarboxylase [Hypsizygus marmoreus]
Hypma_014772	3556.29	1642.43	5470.16	3.33054	1.73576	6.1589e-13	9.0543e-11	LUEZ02000090.1	379544	380907	+	1062	-	-	K00616	COG0176;opiNOG19367	G	sp|Q1H0R4|TAL_METFK Transaldolase OS=Methylobacillus flagellatus (strain KT / ATCC 51484 / DSM 6875) GN=tal PE=3 SV=1	gi|1012960812|gb|KYQ35584.1| Transaldolase [Hypsizygus marmoreus]
Hypma_000156	26.421	3.03737	49.8046	16.3973	4.03538	7.792e-13	1.13235e-10	LUEZ02000002.1	202513	203055	+	372	-	-	-	-	-	-	-
Hypma_006538	278.403	116.467	440.34	3.78083	1.9187	8.14659e-13	1.17042e-10	LUEZ02000040.1	1192514	1195634	+	2511	-	GO:0016020	-	COG0580;opiNOG07665	G	sp|Q51389|GLPF_PSEAE Glycerol uptake facilitator protein OS=Pseudomonas aeruginosa (strain ATCC 15692 / DSM 22644 / CIP 104116 / JCM 14847 / LMG 12228 / 1C / PRS 101 / PAO1) GN=glpF PE=3 SV=2	gi|1012970059|gb|KYQ44800.1| Propanediol diffusion facilitator [Hypsizygus marmoreus]
Hypma_009242	331.694	115.461	547.927	4.74557	2.24658	8.25455e-13	1.17261e-10	LUEZ02000046.1	943512	943787	+	276	-	-	-	-	-	-	gi|1012967535|gb|KYQ42281.1| hypothetical protein Hypma_03880 [Hypsizygus marmoreus]
Hypma_010055	208.906	83.1211	334.691	4.02654	2.00954	1.04687e-12	1.47061e-10	LUEZ02000049.1	206657	209986	-	2199	-	GO:0003824	-	opiNOG03189;NOG01835	SR	sp|Q2U4L7|GTAA_ASPOR Glutaminase A OS=Aspergillus oryzae (strain ATCC 42149 / RIB 40) GN=gtaA PE=1 SV=2	gi|1012967657|gb|KYQ42402.1| hypothetical protein Hypma_03481 [Hypsizygus marmoreus]
Hypma_016388	135.062	21.7402	248.383	11.4251	3.51413	1.98834e-12	2.76248e-10	LUEZ02000096.1	458955	459577	-	282	-	-	-	-	-	-	gi|1012967022|gb|KYQ41769.1| hypothetical protein Hypma_04354 [Hypsizygus marmoreus]
Hypma_000390	4357.25	318.717	8395.77	26.3424	4.71932	5.50633e-12	7.17697e-10	LUEZ02000102.1	140053	142289	+	1542	-	-	-	COG2124;opiNOG09278;opiNOG00940;opiNOG12959	Q	sp|P0DPA7|PSIH_PSICU Cytochrome P450 monooxygenase psiH OS=Psilocybe cubensis GN=psiH PE=1 SV=1	gi|1012957760|gb|KYQ32557.1| O-methylsterigmatocystin oxidoreductase [Hypsizygus marmoreus]
Hypma_011772	1110.99	532.161	1689.83	3.1754	1.66694	6.35369e-12	8.18045e-10	LUEZ02000055.1	1101615	1104087	+	1551	-	GO:0009058;GO:0008483;GO:0030170	-	opiNOG09397	E	sp|Q9V0L2|AAT_PYRAB Aspartate aminotransferase OS=Pyrococcus abyssi (strain GE5 / Orsay) GN=aspC PE=3 SV=1	gi|1012968831|gb|KYQ43574.1| Aspartate aminotransferase [Hypsizygus marmoreus]
Hypma_009108	383.178	172.318	594.037	3.44734	1.78548	6.40564e-12	8.18045e-10	LUEZ02000046.1	511221	514082	+	2862	-	GO:0016020	K18637	opiNOG20043	S	sp|P38928|AXL2_YEAST Axial budding pattern protein 2 OS=Saccharomyces cerevisiae (strain ATCC 204508 / S288c) GN=AXL2 PE=1 SV=1	gi|1012963977|gb|KYQ38733.1| Axial budding pattern protein 2 [Hypsizygus marmoreus]
Hypma_014679	1745.03	332.483	3157.58	9.49695	3.24746	1.05017e-11	1.30169e-09	LUEZ02000090.1	119215	121882	+	1734	-	GO:0005615;GO:0006508;GO:0004222;GO:0008270	K01417	NOG11304	O	sp|A4QWP8|MEP_MAGO7 Extracellular metalloproteinase MEP OS=Magnaporthe oryzae (strain 70-15 / ATCC MYA-4617 / FGSC 8958) GN=MEP PE=2 SV=1	gi|1012960839|gb|KYQ35611.1| Extracellular metalloproteinase mep [Hypsizygus marmoreus]
Hypma_006133	723.068	330.435	1115.7	3.37647	1.75551	1.3208e-11	1.60567e-09	LUEZ02000040.1	200927	202819	+	1716	-	-	-	opiNOG48163;agaNOG05161;opiNOG26482	SR	-	gi|1012969636|gb|KYQ44377.1| hypothetical protein Hypma_01777 [Hypsizygus marmoreus]
Hypma_016079	1118.04	262.061	1974.03	7.53271	2.91317	1.94247e-11	2.33892e-09	LUEZ02000010.1	3124592	3125377	+	723	-	GO:0010181;GO:0055114;GO:0016491	-	opiNOG47206;opiNOG07512	SJ	sp|O94322|YGK3_SCHPO Uncharacterized protein C725.03 OS=Schizosaccharomyces pombe (strain 972 / ATCC 24843) GN=SPBC725.03 PE=4 SV=1	gi|1012970934|gb|KYQ45674.1| hypothetical protein Hypma_00908 [Hypsizygus marmoreus]
Hypma_002414	132.649	52.4165	212.881	4.06135	2.02196	2.41852e-11	2.83124e-09	LUEZ02000122.1	171331	176487	+	5107	-	-	-	-	-	-	gi|1012966370|gb|KYQ41119.1| hypothetical protein Hypma_05134 [Hypsizygus marmoreus]
Hypma_006562	366.649	170.09	563.209	3.31124	1.72737	2.71919e-11	3.14886e-09	LUEZ02000040.1	1248847	1250770	+	1608	-	-	-	agaNOG03754	S	-	gi|1012970025|gb|KYQ44766.1| hypothetical protein Hypma_01357 [Hypsizygus marmoreus]
Hypma_014675	1348.71	665.89	2031.52	3.05084	1.60921	3.04068e-11	3.46337e-09	LUEZ02000090.1	105965	108682	+	1800	-	GO:0005615;GO:0006508;GO:0004222;GO:0008270	K01417	NOG11304	O	sp|A4QWP8|MEP_MAGO7 Extracellular metalloproteinase MEP OS=Magnaporthe oryzae (strain 70-15 / ATCC MYA-4617 / FGSC 8958) GN=MEP PE=2 SV=1	gi|1012960763|gb|KYQ35535.1| Extracellular metalloproteinase MEP [Hypsizygus marmoreus]
Hypma_011539	1464.72	735.271	2194.16	2.98416	1.57732	4.74038e-11	5.30378e-09	LUEZ02000055.1	545534	548568	-	1836	-	-	K01113	pleNOG06800;opiNOG15127;COG3540	PG	sp|P42251|PPBD_BACSU Alkaline phosphatase D OS=Bacillus subtilis (strain 168) GN=phoD PE=1 SV=3	gi|1012968571|gb|KYQ43314.1| Alkaline phosphatase D [Hypsizygus marmoreus]
Hypma_005326	1640.42	678.955	2601.89	3.8322	1.93817	6.39533e-11	6.97036e-09	LUEZ02000023.1	221946	225173	-	2273	-	-	-	opiNOG01397	S	sp|Q8N0N3|BGBP_PENMO Beta-1,3-glucan-binding protein OS=Penaeus monodon PE=2 SV=1	gi|1012961077|gb|KYQ35847.1| Beta-1,3-glucan-binding protein [Hypsizygus marmoreus]
Hypma_004600	65.4821	21.3393	109.625	5.13722	2.36099	8.82384e-11	9.45422e-09	LUEZ02000018.1	82371	82835	-	465	-	-	-	-	-	-	gi|1012957260|gb|KYQ32066.1| hypothetical protein Hypma_14088 [Hypsizygus marmoreus]
Hypma_004426	4310.73	2110.66	6510.81	3.08473	1.62514	1.13827e-10	1.15129e-08	LUEZ02000017.1	352964	355594	-	2030	-	GO:0016705;GO:0020037;GO:0005506;GO:0016021;GO:0004497;GO:0055114	-	opiNOG16789;opiNOG07534	Q	sp|G3Y416|YANC_ASPNA Cytochrome P450 monooxygenase yanC OS=Aspergillus niger (strain ATCC 1015 / CBS 113.46 / FGSC A1144 / LSHB Ac4 / NCTC 3858a / NRRL 328 / USDA 3528.7) GN=yanC PE=1 SV=1	gi|1012963043|gb|KYQ37803.1| O-methylsterigmatocystin oxidoreductase [Hypsizygus marmoreus]
Hypma_012452	6415.95	3312.02	9519.89	2.87435	1.52324	1.21148e-10	1.20604e-08	LUEZ02000062.1	182655	186013	+	2960	-	GO:0005634;GO:0003677;GO:0000981;GO:0006357;GO:0008270	-	NOG10329;opiNOG32576;agarNOG04652	SK	sp|A0A0E4AZF8|FSA6_FUSSF Fusarisetin A cluster transcription factor fsa6 OS=Fusarium sp. (strain FN080326) GN=fsa6 PE=4 SV=1	gi|1012958152|gb|KYQ32945.1| putative transcriptional regulatory protein C1F7.11c [Hypsizygus marmoreus]
Hypma_010340	798.843	80.6655	1517.02	18.8063	4.23315	1.29394e-10	1.26816e-08	LUEZ02000049.1	875969	877882	-	1473	-	-	-	opiNOG26712	S	-	gi|1012967700|gb|KYQ42445.1| hypothetical protein Hypma_03765 [Hypsizygus marmoreus]
Hypma_002741	1658.09	847.184	2468.99	2.91435	1.54317	1.43689e-10	1.37987e-08	LUEZ02000124.1	77213	82668	+	4204	-	GO:0006857;GO:0016021;GO:0005215	K03305	opiNOG04140;sordNOG06484	PE	sp|Q9P380|PTR2_SCHPO Probable peptide transporter ptr2 OS=Schizosaccharomyces pombe (strain 972 / ATCC 24843) GN=ptr2 PE=1 SV=1	gi|1012963586|gb|KYQ38344.1| putative peptide transporter ptr2 [Hypsizygus marmoreus]
Hypma_004830	190.116	85.6905	294.542	3.43727	1.78126	1.83116e-10	1.72772e-08	LUEZ02000184.1	350780	352933	+	1455	-	GO:0006508;GO:0004185	-	opiNOG16370;opiNOG51141	OE	sp|P34946|CPS1_PENJA Carboxypeptidase S1 OS=Penicillium janthinellum PE=1 SV=1	gi|1012959968|gb|KYQ34745.1| Carboxypeptidase S1 [Hypsizygus marmoreus]
Hypma_006592	46.5395	13.3389	79.74	5.978	2.57966	1.92323e-10	1.78789e-08	LUEZ02000040.1	1325000	1326390	-	1254	-	-	K15732	-	-	-	gi|1012970392|gb|KYQ45133.1| hypothetical protein Hypma_01327 [Hypsizygus marmoreus]
Hypma_005537	57.2055	18.5887	95.8224	5.15489	2.36594	2.07087e-10	1.9111e-08	LUEZ02000025.1	52418	53039	-	513	-	-	-	agaNOG07046	S	-	gi|1012957461|gb|KYQ32263.1| hypothetical protein Hypma_13894 [Hypsizygus marmoreus]
Hypma_013663	513.809	28.7636	998.855	34.7264	5.11796	2.42253e-10	2.21942e-08	LUEZ02000080.1	658878	659321	-	444	-	-	-	opiNOG60015;opiNOG33293	R	sp|D4ALV6|AL15_ARTBC Allergen Asp f 15 homolg OS=Arthroderma benhamiae (strain ATCC MYA-4681 / CBS 112371) GN=ARB_05304 PE=1 SV=1	gi|1012965635|gb|KYQ40386.1| Protein SnodProt1 [Hypsizygus marmoreus]
Hypma_011990	12228.6	6458.13	17999.1	2.78705	1.47874	3.04298e-10	2.74803e-08	LUEZ02000056.1	126477	133994	+	6948	-	GO:0000166	-	pleNOG06839;opiNOG02983	OL	sp|Q8R151|ZNFX1_MOUSE NFX1-type zinc finger-containing protein 1 OS=Mus musculus GN=Znfx1 PE=1 SV=3	gi|1012959420|gb|KYQ34201.1| NFX1-type zinc finger-containing protein 1 [Hypsizygus marmoreus]
Hypma_004795	5464.26	102.947	10825.6	105.157	6.7164	3.31126e-10	2.94819e-08	LUEZ02000184.1	270465	271088	+	399	-	-	-	agaNOG06939;opiNOG62217;agaNOG07267	R	-	gi|1012960026|gb|KYQ34803.1| hypothetical protein Hypma_11369 [Hypsizygus marmoreus]
Hypma_004772	2299.37	966.455	3632.28	3.75835	1.9101	3.4753e-10	3.05126e-08	LUEZ02000184.1	208932	210944	-	1681	-	-	-	opiNOG42685;opiNOG43595	R	-	gi|1012960012|gb|KYQ34789.1| hypothetical protein Hypma_11347 [Hypsizygus marmoreus]
Hypma_003582	1023.57	295.29	1751.85	5.93263	2.56867	3.56063e-10	3.10462e-08	LUEZ02000137.1	249578	251419	-	1575	-	-	-	NOG107912;opiNOG24068	S	-	gi|1012958384|gb|KYQ33174.1| hypothetical protein Hypma_12969 [Hypsizygus marmoreus]
Hypma_006889	521.705	263.869	779.54	2.95427	1.5628	5.10441e-10	4.36048e-08	LUEZ02000040.1	2044624	2047054	-	2278	-	-	-	agaNOG07043;euNOG22337;agaNOG07323	R	-	gi|1012969907|gb|KYQ44648.1| hypothetical protein Hypma_01045 [Hypsizygus marmoreus]
Hypma_002821	5546.79	2927.23	8166.35	2.78979	1.48016	5.83908e-10	4.92157e-08	LUEZ02000124.1	270831	275640	+	4279	-	-	-	agaNOG03641;opiNOG40008	S	-	gi|1012963663|gb|KYQ38421.1| hypothetical protein Hypma_07844 [Hypsizygus marmoreus]
Hypma_007836	764.603	392.774	1136.43	2.89335	1.53274	6.38986e-10	5.35013e-08	LUEZ02000041.1	1214457	1217871	+	3021	-	GO:0044424	-	opiNOG09557;KOG4660	D	sp|P08965|MEI2_SCHPO Meiosis protein mei2 OS=Schizosaccharomyces pombe (strain 972 / ATCC 24843) GN=mei2 PE=1 SV=1	gi|1012969445|gb|KYQ44187.1| hypothetical protein Hypma_02094 [Hypsizygus marmoreus]
Hypma_002919	86.4394	33.9784	138.9	4.08791	2.03136	9.09497e-10	7.37101e-08	LUEZ02000124.1	507063	507608	-	438	-	-	-	-	-	-	gi|1012963489|gb|KYQ38247.1| hypothetical protein Hypma_07755 [Hypsizygus marmoreus]
Hypma_008072	1055.3	430.818	1679.78	3.89906	1.96313	1.17907e-09	9.31687e-08	LUEZ02000041.1	1765592	1768686	+	2306	-	GO:0016810	K07047	opiNOG09707	S	sp|O34355|YTCJ_BACSU Putative amidohydrolase YtcJ OS=Bacillus subtilis (strain 168) GN=ytcJ PE=3 SV=1	gi|1012969163|gb|KYQ43905.1| putative amidohydrolase YtcJ [Hypsizygus marmoreus]
Hypma_001427	419.118	143.202	695.034	4.85351	2.27903	1.23844e-09	9.66518e-08	LUEZ02000012.1	362129	364312	+	1242	-	GO:0005975;GO:0004650	K01213	opiNOG31737	G	sp|Q2EQQ2|RGXA_ASPNG Putative galacturan 1,4-alpha-galacturonidase A OS=Aspergillus niger GN=rgxA PE=2 SV=1	gi|648163470|gb|KDR77161.1| hypothetical protein GALMADRAFT_433038 [Galerina marginata CBS 339.88]
Hypma_008199	2718.31	1474.61	3962.02	2.68682	1.4259	1.43918e-09	1.10949e-07	LUEZ02000042.1	139176	141377	-	1416	-	GO:0055085;GO:0016021	-	opiNOG04900	S	sp|Q9URX1|YLX5_SCHPO UNC93-like protein C922.05c OS=Schizosaccharomyces pombe (strain 972 / ATCC 24843) GN=SPAC922.05c PE=3 SV=1	gi|1012958784|gb|KYQ33571.1| UNC93-like protein [Hypsizygus marmoreus]
Hypma_012975	91.2854	37.4444	145.126	3.87578	1.95449	2.05617e-09	1.55665e-07	LUEZ02000071.1	602636	603985	+	1227	-	-	-	agaNOG04429	S	-	gi|1012968375|gb|KYQ43119.1| hypothetical protein Hypma_03223 [Hypsizygus marmoreus]
Hypma_010763	543.405	184.475	902.334	4.89136	2.29024	2.2635e-09	1.65419e-07	LUEZ02000052.1	451187	451996	-	810	-	-	-	opiNOG43176;opiNOG71587	S	-	gi|1012961383|gb|KYQ36151.1| hypothetical protein Hypma_10031 [Hypsizygus marmoreus]
Hypma_006925	2448.01	574.035	4321.98	7.52913	2.91248	2.42702e-09	1.75537e-07	LUEZ02000040.1	2125093	2127337	-	1686	-	GO:0055085;GO:0006817;GO:0005315;GO:0016021	K08176	opiNOG73401;treNOG08576;opiNOG07179	RP	sp|Q7RVX9|PHO5_NEUCR Repressible high-affinity phosphate permease OS=Neurospora crassa (strain ATCC 24698 / 74-OR23-1A / CBS 708.71 / DSM 1257 / FGSC 987) GN=pho-5 PE=1 SV=2	gi|1012970274|gb|KYQ45015.1| Repressible high-affinity phosphate permease [Hypsizygus marmoreus]
Hypma_010902	933.409	493.298	1373.52	2.78437	1.47735	2.42972e-09	1.75537e-07	LUEZ02000053.1	284215	286519	-	1953	-	-	-	agaNOG04488	S	-	gi|1012965281|gb|KYQ40033.1| hypothetical protein Hypma_06082 [Hypsizygus marmoreus]
Hypma_007533	1427.85	313.92	2541.78	8.09691	3.01737	3.61444e-09	2.53874e-07	LUEZ02000041.1	486478	486873	+	294	-	-	-	-	-	-	gi|1012969469|gb|KYQ44211.1| hypothetical protein Hypma_02391 [Hypsizygus marmoreus]
Hypma_012813	448.867	236.565	661.17	2.79487	1.48278	4.26349e-09	2.96172e-07	LUEZ02000071.1	218225	221104	+	1665	-	GO:0055085;GO:0016021;GO:0022891	-	treNOG05859;opiNOG00758	R	sp|P07921|LACP_KLULA Lactose permease OS=Kluyveromyces lactis (strain ATCC 8585 / CBS 2359 / DSM 70799 / NBRC 1267 / NRRL Y-1140 / WM37) GN=LAC12 PE=3 SV=1	gi|1012968389|gb|KYQ43133.1| Lactose permease [Hypsizygus marmoreus]
Hypma_006755	276.06	138.877	413.243	2.9756	1.57318	4.98142e-09	3.44154e-07	LUEZ02000040.1	1702496	1704014	+	1182	-	GO:0005525	-	opiNOG31340;opiNOG69455;NOG126517	SR	-	gi|1012970284|gb|KYQ45025.1| GTP-binding protein A [Hypsizygus marmoreus]
Hypma_003958	917.192	207.259	1627.12	7.85069	2.97282	5.09662e-09	3.50199e-07	LUEZ02000143.1	102847	104400	+	1377	-	-	-	onyNOG02022;opiNOG14669	J	sp|O74438|MCP2_SCHPO Meiotic coiled-coil protein 2 OS=Schizosaccharomyces pombe (strain 972 / ATCC 24843) GN=mcp2 PE=4 SV=1	gi|1012957602|gb|KYQ32402.1| Meiotic coiled-coil protein 2 [Hypsizygus marmoreus]
Hypma_009636	295.752	151.487	440.017	2.90465	1.53836	6.1449e-09	4.19946e-07	LUEZ02000047.1	198404	200296	-	858	-	-	-	-	-	-	gi|1012958804|gb|KYQ33590.1| hypothetical protein Hypma_12471 [Hypsizygus marmoreus]
Hypma_006477	122.082	33.8119	210.351	6.22123	2.6372	7.267e-09	4.88706e-07	LUEZ02000040.1	1024344	1025595	-	1191	-	-	-	agaNOG03834	S	-	gi|1012969743|gb|KYQ44484.1| hypothetical protein Hypma_01440 [Hypsizygus marmoreus]
Hypma_004593	549.778	297.195	802.361	2.69978	1.43284	7.87708e-09	5.26931e-07	LUEZ02000018.1	67852	69455	-	1285	-	-	-	agaNOG06317	S	-	gi|1012957259|gb|KYQ32065.1| hypothetical protein Hypma_14081 [Hypsizygus marmoreus]
Hypma_015777	235.328	119.589	351.067	2.93561	1.55366	9.01908e-09	5.97006e-07	LUEZ02000010.1	2398382	2399565	+	954	-	GO:0003824;GO:0050662	K00356	opiNOG44424;treNOG08526;COG0702	MCG	sp|Q9SK66|NDUA9_ARATH NADH dehydrogenase [ubiquinone] 1 alpha subcomplex subunit 9, mitochondrial OS=Arabidopsis thaliana GN=At2g20360 PE=1 SV=2	gi|1012971007|gb|KYQ45747.1| NADH dehydrogenase [ubiquinone] 1 alpha subcomplex subunit 9, mitochondrial [Hypsizygus marmoreus]
Hypma_014092	256.656	131.676	381.637	2.89831	1.53521	1.01037e-08	6.6532e-07	LUEZ02000009.1	837761	838640	+	663	-	-	-	-	-	-	gi|1012959125|gb|KYQ33909.1| hypothetical protein Hypma_12302 [Hypsizygus marmoreus]
Hypma_015552	1498.83	849.037	2148.63	2.53067	1.33952	1.56127e-08	9.86956e-07	LUEZ02000010.1	1886526	1889483	-	1884	-	GO:0006749;GO:0003840	K00681	treNOG04886;opiNOG11622	E	sp|O05218|YWRD_BACSU Glutathione hydrolase-like YwrD proenzyme OS=Bacillus subtilis (strain 168) GN=ywrD PE=1 SV=1	gi|1012970983|gb|KYQ45723.1| putative gamma-glutamyltransferase YwrD [Hypsizygus marmoreus]
Hypma_004601	95.9004	43.2371	148.564	3.43602	1.78074	1.59404e-08	1.00266e-06	LUEZ02000018.1	83055	83282	-	228	-	-	-	-	-	-	gi|1012957261|gb|KYQ32067.1| hypothetical protein Hypma_14089 [Hypsizygus marmoreus]
Hypma_011889	698.724	22.6798	1374.77	60.6163	5.92163	1.73699e-08	1.08717e-06	LUEZ02000055.1	1374062	1374705	-	421	-	-	-	agarNOG09222;agaNOG06850;agarNOG09034;agaNOG04382	R	sp|O13300|HYP3_AGABI Hydrophobin-3 OS=Agaricus bisporus GN=abh3 PE=3 SV=1	gi|1012968463|gb|KYQ43206.1| Hydrophobin-3 [Hypsizygus marmoreus]
Hypma_012196	11174.6	5807.57	16541.6	2.84829	1.51009	2.1644e-08	1.3414e-06	LUEZ02000058.1	285515	287381	-	1422	-	GO:0016021	-	opiNOG11096	R	-	gi|1012963378|gb|KYQ38137.1| Testicular acid phosphatase [Hypsizygus marmoreus]
Hypma_008746	11083.8	6322.19	15845.3	2.50631	1.32556	2.40379e-08	1.46817e-06	LUEZ02000045.1	512403	513757	+	1077	-	-	-	agarNOG09158	S	-	gi|1012965072|gb|KYQ39825.1| hypothetical protein Hypma_06393 [Hypsizygus marmoreus]
Hypma_015235	29.9118	8.07721	51.7465	6.40648	2.67953	2.71091e-08	1.63991e-06	LUEZ02000010.1	1183505	1183765	-	207	-	-	-	-	-	-	gi|1012971303|gb|KYQ46043.1| hypothetical protein Hypma_00093 [Hypsizygus marmoreus]
Hypma_012401	914.677	447.649	1381.71	3.08658	1.62601	2.9169e-08	1.75611e-06	LUEZ02000062.1	49536	53384	+	3669	-	GO:0005488	-	NOG62065;NOG90380;opiNOG20527	OR	sp|F4KGU4|DEAHC_ARATH ATP-dependent RNA helicase DEAH12, chloroplastic OS=Arabidopsis thaliana GN=At5g10370 PE=3 SV=1	gi|1012958063|gb|KYQ32856.1| hypothetical protein Hypma_13281 [Hypsizygus marmoreus]
Hypma_014367	1676.35	169.83	3182.87	18.7415	4.22816	3.19714e-08	1.89772e-06	LUEZ02000085.1	225725	228555	-	2259	-	-	-	COG0699;opiNOG19691	RU	sp|Q6PW23|MX_EPICO Interferon-induced GTP-binding protein Mx OS=Epinephelus coioides GN=mx PE=2 SV=1	gi|1012961899|gb|KYQ36665.1| Interferon-induced GTP-binding protein Mx [Hypsizygus marmoreus]
Hypma_011172	102.056	24.3274	179.784	7.39017	2.88561	3.22524e-08	1.90545e-06	LUEZ02000054.1	5023	6328	+	990	-	-	-	-	-	-	gi|1012959237|gb|KYQ34020.1| hypothetical protein Hypma_12096 [Hypsizygus marmoreus]
Hypma_015134	137.681	67.9872	207.375	3.05021	1.60891	3.93517e-08	2.29274e-06	LUEZ02000010.1	916989	917637	+	429	-	-	-	opiNOG26967	O	-	gi|1012966843|gb|KYQ41591.1| hypothetical protein Hypma_04854 [Hypsizygus marmoreus]
Hypma_014752	252.273	117.274	387.273	3.30228	1.72346	4.58416e-08	2.64646e-06	LUEZ02000090.1	324375	326972	-	1593	-	GO:0055085;GO:0016021	-	NOG15049;opiNOG06218;opiNOG18152	RU	sp|O94343|YHMA_SCHPO Uncharacterized MFS-type transporter C1271.10c OS=Schizosaccharomyces pombe (strain 972 / ATCC 24843) GN=SPBC1271.10c PE=1 SV=1	gi|1012960789|gb|KYQ35561.1| putative MFS-type transporter [Hypsizygus marmoreus]
Hypma_001465	1722.59	993.786	2451.4	2.46673	1.3026	5.04243e-08	2.89779e-06	LUEZ02000012.1	440956	442516	+	1197	-	GO:0033961	K01253	opiNOG18671;sordNOG11700	R	sp|Q06816|HYEP_STIAD Putative epoxide hydrolase OS=Stigmatella aurantiaca (strain DW4/3-1) GN=STAUR_4299 PE=3 SV=2	gi|1012964487|gb|KYQ39242.1| putative epoxide hydrolase [Hypsizygus marmoreus]
Hypma_006293	3732.25	2176.62	5287.88	2.4294	1.2806	5.97505e-08	3.34259e-06	LUEZ02000040.1	569482	571780	-	1866	-	-	-	opiNOG37582	S	-	gi|1012970226|gb|KYQ44967.1| hypothetical protein Hypma_01623 [Hypsizygus marmoreus]
Hypma_001686	338.331	19.2526	657.41	34.1465	5.09367	6.04244e-08	3.3654e-06	LUEZ02000113.1	106202	106478	-	222	-	-	-	-	-	-	gi|1012966001|gb|KYQ40751.1| hypothetical protein Hypma_05503 [Hypsizygus marmoreus]
Hypma_008386	4875.65	85.4603	9665.85	113.103	6.8215	6.49969e-08	3.58845e-06	LUEZ02000044.1	154914	155540	+	462	-	-	-	NOG175124;agaNOG07215	SO	sp|P81639|SPI_LENED Serine protease inhibitor OS=Lentinula edodes PE=1 SV=1	gi|1012962480|gb|KYQ37243.1| Serine protease inhibitor [Hypsizygus marmoreus]
Hypma_005327	3186.67	1759.32	4614.02	2.62261	1.391	7.53135e-08	4.09626e-06	LUEZ02000023.1	225625	230404	+	2697	-	GO:0016020	-	opiNOG15789	S	-	gi|1012961079|gb|KYQ35849.1| hypothetical protein Hypma_10311 [Hypsizygus marmoreus]
Hypma_000772	588.307	335.345	841.27	2.50867	1.32692	7.60735e-08	4.11025e-06	LUEZ02000107.1	253269	255672	-	1473	-	GO:0055085;GO:0016021	-	opiNOG07619;opiNOG77552;KOG2533;sordNOG07460	G	sp|A0A089FNE5|PRLL_FUNXX MFS transporter prlL OS=Fungal sp. (strain NRRL 50135) GN=prlL PE=3 SV=1	gi|1012964674|gb|KYQ39428.1| Uncharacterized protein Hypma_06732 [Hypsizygus marmoreus]
Hypma_000222	190.309	78.84	301.779	3.82774	1.93649	8.43875e-08	4.50173e-06	LUEZ02000101.1	113394	114793	+	891	-	GO:0016787;GO:0006629	-	NOG204564;opiNOG40980;euNOG42073	IR	sp|O59952|LIP_THELA Lipase OS=Thermomyces lanuginosus GN=LIP PE=1 SV=1	gi|1012960328|gb|KYQ35103.1| Lipase [Hypsizygus marmoreus]
Hypma_011105	2676.75	1576.45	3777.05	2.39592	1.26058	1.19494e-07	6.11689e-06	LUEZ02000053.1	760172	763381	+	2895	-	-	-	agaNOG06344	S	-	gi|1012965368|gb|KYQ40120.1| hypothetical protein Hypma_05884 [Hypsizygus marmoreus]
Hypma_010022	1194.86	672.919	1716.8	2.55128	1.35122	1.26992e-07	6.47404e-06	LUEZ02000049.1	122816	126745	+	3170	-	GO:0016021;GO:0016810	-	opiNOG09530	S	-	gi|1012967688|gb|KYQ42433.1| hypothetical protein Hypma_03448 [Hypsizygus marmoreus]
Hypma_013567	65.1767	28.7023	101.651	3.54157	1.82439	1.34616e-07	6.75376e-06	LUEZ02000080.1	460598	461647	-	1050	-	-	-	-	-	-	gi|1012965831|gb|KYQ40582.1| hypothetical protein Hypma_05695 [Hypsizygus marmoreus]
Hypma_001822	803.241	469.504	1136.98	2.42166	1.27599	1.4572e-07	7.22487e-06	LUEZ02000113.1	434597	436535	+	1396	-	GO:0005506;GO:0055114;GO:0016491	-	COG3491;sordNOG09597;opiNOG40235;opiNOG01048	QR	sp|Q9XHG2|FLS_MALDO Flavonol synthase/flavanone 3-hydroxylase OS=Malus domestica GN=FLS PE=2 SV=1	gi|1012966016|gb|KYQ40766.1| UPF0676 protein [Hypsizygus marmoreus]
Hypma_006277	819.74	418.59	1220.89	2.91667	1.54432	1.46548e-07	7.23754e-06	LUEZ02000040.1	532089	535724	+	2652	-	-	-	opiNOG15249;opiNOG07042;opiNOG00336	T	sp|Q54U31|SHKD_DICDI Dual specificity protein kinase shkD OS=Dictyostelium discoideum GN=shkD PE=3 SV=1	gi|1012969783|gb|KYQ44524.1| Dual specificity protein kinase shkD [Hypsizygus marmoreus]
Hypma_003862	2956.4	198.763	5714.04	28.748	4.84539	1.52232e-07	7.45997e-06	LUEZ02000015.1	255745	257879	+	1731	-	GO:0016884	-	COG0154;pleNOG01170;opiNOG01013;sordNOG04693	JTI	sp|P08158|AMDS_EMENI Acetamidase OS=Emericella nidulans (strain FGSC A4 / ATCC 38163 / CBS 112.46 / NRRL 194 / M139) GN=amdS PE=2 SV=1	gi|1012959585|gb|KYQ34365.1| Acetamidase [Hypsizygus marmoreus]
Hypma_009572	7795.63	976.908	14614.3	14.9598	3.90302	2.33237e-07	1.10443e-05	LUEZ02000047.1	57836	59717	+	1113	-	GO:0016021	-	agaNOG03414;opiNOG63092	S	-	gi|1012958836|gb|KYQ33622.1| hypothetical protein Hypma_12533 [Hypsizygus marmoreus]
Hypma_003293	263.971	147.587	380.356	2.57716	1.36578	2.4135e-07	1.13822e-05	LUEZ02000014.1	384806	386540	+	1284	-	GO:0003824	K20247	opiNOG09061	E	sp|A7UX13|EGT2_NEUCR Hercynylcysteine sulfoxide lyase OS=Neurospora crassa (strain ATCC 24698 / 74-OR23-1A / CBS 708.71 / DSM 1257 / FGSC 987) GN=egt-2 PE=1 SV=1	gi|1012960618|gb|KYQ35391.1| putative aminotransferase [Hypsizygus marmoreus]
Hypma_011238	690.561	229.67	1151.45	5.0135	2.32582	2.57698e-07	1.19782e-05	LUEZ02000054.1	153660	155020	-	1020	-	-	-	opiNOG37260;agaNOG05661;euNOG01125	S	-	gi|1012959267|gb|KYQ34050.1| hypothetical protein Hypma_12149 [Hypsizygus marmoreus]
Hypma_002425	2748.39	1637.16	3859.61	2.35751	1.23726	2.63326e-07	1.21651e-05	LUEZ02000122.1	208525	210265	+	1122	-	GO:0055085;GO:0016021	K14684	opiNOG00332	C	sp|Q12251|YP011_YEAST Uncharacterized mitochondrial carrier YPR011C OS=Saccharomyces cerevisiae (strain ATCC 204508 / S288c) GN=YPR011C PE=1 SV=1	gi|1012966315|gb|KYQ41064.1| putative mitochondrial carrier [Hypsizygus marmoreus]
Hypma_009500	550.016	188.03	912.001	4.85029	2.27807	2.89449e-07	1.32112e-05	LUEZ02000046.1	1609869	1611468	+	1113	-	GO:0005506;GO:0055114;GO:0016491	-	opiNOG33080;sordNOG09597;opiNOG40235;opiNOG01048	SQ	sp|Q7XZQ6|FLS_PETCR Flavonol synthase/flavanone 3-hydroxylase OS=Petroselinum crispum GN=FLS PE=1 SV=1	gi|1012967490|gb|KYQ42236.1| Flavonol synthase/flavanone 3-hydroxylase [Hypsizygus marmoreus]
Hypma_007653	2994.62	1809.26	4179.98	2.31033	1.2081	3.03646e-07	1.36764e-05	LUEZ02000041.1	782196	784942	-	2007	-	GO:0016021;GO:0004357;GO:0006750	K11204	opiNOG02507	H	sp|Q8X0X0|GSH1_NEUCR Glutamate--cysteine ligase OS=Neurospora crassa (strain ATCC 24698 / 74-OR23-1A / CBS 708.71 / DSM 1257 / FGSC 987) GN=gcs-1 PE=3 SV=1	gi|1012969156|gb|KYQ43898.1| Glutamate--cysteine ligase [Hypsizygus marmoreus]
Hypma_015024	923.866	476.736	1371	2.8758	1.52396	3.03968e-07	1.36764e-05	LUEZ02000010.1	636862	638554	-	1586	-	-	-	agarNOG04659;agaNOG05189;agaNOG06699	SR	-	gi|1012966806|gb|KYQ41554.1| hypothetical protein Hypma_04750 [Hypsizygus marmoreus]
Hypma_002394	965.45	225.263	1705.64	7.57177	2.92063	3.43791e-07	1.53588e-05	LUEZ02000122.1	128441	129015	+	510	-	GO:0016020	-	-	-	-	gi|1012966215|gb|KYQ40964.1| hypothetical protein Hypma_05153 [Hypsizygus marmoreus]
Hypma_006167	91.3844	42.8118	139.957	3.26912	1.7089	3.50629e-07	1.56092e-05	LUEZ02000040.1	272532	273308	-	659	-	-	-	agaNOG04143;agaNOG06747	S	-	gi|1012969963|gb|KYQ44704.1| hypothetical protein Hypma_01748 [Hypsizygus marmoreus]
Hypma_015260	84.5918	40.6104	128.573	3.16601	1.66267	4.12179e-07	1.82209e-05	LUEZ02000010.1	1236934	1237502	+	459	-	-	-	-	-	-	gi|1012970756|gb|KYQ45496.1| hypothetical protein Hypma_00118 [Hypsizygus marmoreus]
Hypma_015835	4172.44	1214.6	7130.28	5.87049	2.55348	4.53646e-07	1.99147e-05	LUEZ02000010.1	2531557	2533580	+	1311	-	GO:0016021	-	opiNOG61588	S	-	gi|1012970906|gb|KYQ45646.1| hypothetical protein Hypma_00680 [Hypsizygus marmoreus]
Hypma_006260	411.525	187.679	635.371	3.38541	1.75933	5.15372e-07	2.24684e-05	LUEZ02000040.1	490598	493486	+	2664	-	-	-	-	-	-	gi|1012969756|gb|KYQ44497.1| hypothetical protein Hypma_01654 [Hypsizygus marmoreus]
Hypma_001039	250.286	74.4667	426.104	5.72208	2.51654	5.85761e-07	2.51897e-05	LUEZ02000110.1	130846	133098	-	1605	-	GO:0004553;GO:0071704	K01183	opiNOG63130;treNOG09519	G	sp|P20533|CHIA1_BACCI Chitinase A1 OS=Bacillus circulans GN=chiA1 PE=1 SV=1	gi|1012963869|gb|KYQ38626.1| Chitinase A1 [Hypsizygus marmoreus]
Hypma_004606	912.988	312.834	1513.14	4.83689	2.27408	6.42064e-07	2.74244e-05	LUEZ02000018.1	94104	95790	+	1050	-	-	-	agaNOG04703	S	-	gi|1012957292|gb|KYQ32098.1| hypothetical protein Hypma_14096 [Hypsizygus marmoreus]
Hypma_016385	278.855	157.151	400.559	2.54888	1.34987	6.55783e-07	2.7916e-05	LUEZ02000096.1	455476	456503	-	861	-	-	-	-	-	-	gi|1012967020|gb|KYQ41767.1| Uncharacterized protein C23H3.15c [Hypsizygus marmoreus]
Hypma_006280	20347.7	12613.7	28081.7	2.22628	1.15464	7.16562e-07	3.01983e-05	LUEZ02000040.1	538504	541321	+	1980	-	-	-	opiNOG10617	R	-	gi|1012969786|gb|KYQ44527.1| hypothetical protein Hypma_01634 [Hypsizygus marmoreus]
Hypma_006711	249.553	106.637	392.47	3.68041	1.87987	7.57146e-07	3.15927e-05	LUEZ02000040.1	1615170	1616820	+	1266	-	GO:0016021	K00222	opiNOG02548	I	sp|Q09195|ERG24_SCHPO Delta(14)-sterol reductase OS=Schizosaccharomyces pombe (strain 972 / ATCC 24843) GN=erg24 PE=2 SV=1	gi|1012970131|gb|KYQ44872.1| Delta(14)-sterol reductase [Hypsizygus marmoreus]
Hypma_015185	1068.84	474.858	1662.82	3.50172	1.80806	8.80712e-07	3.6255e-05	LUEZ02000010.1	1053181	1054568	+	1116	-	GO:0055114;GO:0051213	K19245	COG2175;sordNOG12098;NOG165758;opiNOG04653	QI	sp|Q12358|JLP1_YEAST Alpha-ketoglutarate-dependent sulfonate dioxygenase OS=Saccharomyces cerevisiae (strain ATCC 204508 / S288c) GN=JLP1 PE=1 SV=1	gi|1012971030|gb|KYQ45770.1| Alpha-ketoglutarate-dependent sulfonate dioxygenase [Hypsizygus marmoreus]
Hypma_012178	1540.82	92.6061	2989.03	32.2768	5.01243	8.83218e-07	3.6255e-05	LUEZ02000058.1	247118	248358	-	966	-	GO:0046872;GO:0055114;GO:0016491	K00505	opiNOG46844;opiNOG27919;opiNOG24086	RG	sp|B8NM74|USTQ_ASPFN Tyrosinase ustQ OS=Aspergillus flavus (strain ATCC 200026 / FGSC A1120 / NRRL 3357 / JCM 12722 / SRRC 167) GN=ustQ PE=1 SV=1	gi|1012963374|gb|KYQ38133.1| Tyrosinase [Hypsizygus marmoreus]
Hypma_013570	342.272	66.3039	618.24	9.32434	3.221	9.09296e-07	3.72046e-05	LUEZ02000080.1	466057	469361	+	1737	-	GO:0055085;GO:0016021	-	opiNOG05004	R	sp|Q09752|FNX1_SCHPO Multidrug resistance protein fnx1 OS=Schizosaccharomyces pombe (strain 972 / ATCC 24843) GN=fnx1 PE=2 SV=2	gi|1012965835|gb|KYQ40586.1| Multidrug resistance protein fnx1 [Hypsizygus marmoreus]
Hypma_015809	172.702	97.4432	247.96	2.54466	1.34747	9.61391e-07	3.88334e-05	LUEZ02000010.1	2475580	2476714	+	1029	-	GO:0016747	-	agaNOG03741	R	-	gi|1012970618|gb|KYQ45358.1| hypothetical protein Hypma_00655 [Hypsizygus marmoreus]
Hypma_013382	135.546	73.551	197.541	2.68577	1.42533	9.83523e-07	3.96009e-05	LUEZ02000079.1	91910	92926	+	963	-	-	-	agaNOG06651	R	-	gi|1012957068|gb|KYQ31878.1| hypothetical protein Hypma_14283 [Hypsizygus marmoreus]
Hypma_007396	29890.6	6938.54	52842.7	7.61582	2.929	1.0054e-06	4.03532e-05	LUEZ02000041.1	146065	148640	+	2067	-	GO:0016614;GO:0050660;GO:0055114	-	opiNOG54644;opiNOG52141	R	sp|Q54H55|Y8969_DICDI FAD-linked oxidoreductase DDB_G0289697 OS=Dictyostelium discoideum GN=DDB_G0289697 PE=2 SV=1	gi|1012969389|gb|KYQ44131.1| FAD-linked oxidoreductase [Hypsizygus marmoreus]
Hypma_010830	52.5837	23.1823	81.9851	3.53654	1.82234	1.09699e-06	4.37516e-05	LUEZ02000053.1	112711	113161	-	339	-	-	-	-	-	-	gi|1012965427|gb|KYQ40179.1| hypothetical protein Hypma_06154 [Hypsizygus marmoreus]
Hypma_015264	166.363	81.1491	251.576	3.10017	1.63235	1.12028e-06	4.45401e-05	LUEZ02000010.1	1242366	1242700	+	282	-	-	-	-	-	-	gi|1012971129|gb|KYQ45869.1| CBS domain-containing protein CBSCBSPB3 [Hypsizygus marmoreus]
Hypma_014077	990.793	607.56	1374.03	2.26155	1.17731	1.22782e-06	4.85102e-05	LUEZ02000009.1	801613	804087	+	1563	-	GO:0016020;GO:0008152;GO:0005509;GO:0004571	K01230	opiNOG18155;KOG2204	G	sp|Q0D076|MNS1B_ASPTN Probable mannosyl-oligosaccharide alpha-1,2-mannosidase 1B OS=Aspergillus terreus (strain NIH 2624 / FGSC A1156) GN=mns1B PE=3 SV=1	gi|1012959044|gb|KYQ33828.1| Mannosyl-oligosaccharide alpha-1,2-mannosidase 1B [Hypsizygus marmoreus]
Hypma_006555	802.071	317.902	1286.24	4.04602	2.0165	1.25132e-06	4.92849e-05	LUEZ02000040.1	1235491	1237854	-	1803	-	GO:0016491	-	opiNOG06135;opiNOG15790	R	sp|Q3L245|PDH1_LEUMG Pyranose dehydrogenase 1 OS=Leucoagaricus meleagris GN=pdh1 PE=1 SV=1	gi|1012969643|gb|KYQ44384.1| Pyranose dehydrogenase 1 [Hypsizygus marmoreus]
Hypma_015283	1151.76	518.068	1785.46	3.44638	1.78508	1.3127e-06	5.13821e-05	LUEZ02000010.1	1282408	1283267	-	639	-	GO:0016020	-	opiNOG42728	R	sp|Q4WCX9|YA280_ASPFU Uncharacterized protein AFUA_6G02800 OS=Neosartorya fumigata (strain ATCC MYA-4609 / Af293 / CBS 101355 / FGSC A1100) GN=AFUA_6G02800 PE=1 SV=1	gi|1012971225|gb|KYQ45965.1| Uncharacterized protein Hypma_00140 [Hypsizygus marmoreus]
Hypma_015673	2032.83	1265.25	2800.41	2.21333	1.14622	1.39356e-06	5.42116e-05	LUEZ02000010.1	2150139	2155082	-	4014	-	-	K20305	opiNOG80194;opiNOG03277;NOG227792;treNOG09311	SD	-	gi|1012970761|gb|KYQ45501.1| Transport protein particle subunit trs85-1 [Hypsizygus marmoreus]
Hypma_006286	872.07	343.746	1400.39	4.07392	2.02642	1.56617e-06	6.05536e-05	LUEZ02000040.1	553865	556507	-	1821	-	-	-	opiNOG10617	R	-	gi|1012970228|gb|KYQ44969.1| hypothetical protein Hypma_01629 [Hypsizygus marmoreus]
Hypma_015158	1426.24	885.626	1966.86	2.22087	1.15113	1.67553e-06	6.45847e-05	LUEZ02000010.1	975223	977992	+	2025	-	GO:1901363;GO:0097159;GO:0004386;GO:0006259;GO:0006996	K15255	COG0507;opiNOG03065	L	sp|Q5AXT5|PIF1_EMENI ATP-dependent DNA helicase PIF1 OS=Emericella nidulans (strain FGSC A4 / ATCC 38163 / CBS 112.46 / NRRL 194 / M139) GN=pif1 PE=3 SV=2	gi|1012970480|gb|KYQ45220.1| ATP-dependent DNA helicase PIF1 [Hypsizygus marmoreus]
Hypma_010015	1999.44	1255.72	2743.15	2.18452	1.12732	1.7458e-06	6.66832e-05	LUEZ02000049.1	110311	112546	-	1794	-	GO:0016020;GO:0016787	-	opiNOG55266;treNOG04282	R	-	gi|1012967693|gb|KYQ42438.1| Beta-glucuronidase [Hypsizygus marmoreus]
Hypma_012425	160.397	91.1118	229.683	2.52089	1.33394	1.8047e-06	6.85189e-05	LUEZ02000062.1	111897	113360	+	1188	-	GO:0006396;GO:0004000	K15440	treNOG06171;opiNOG09680	A	sp|P51400|RED1_RAT Double-stranded RNA-specific editase 1 OS=Rattus norvegicus GN=Adarb1 PE=1 SV=1	gi|1012958078|gb|KYQ32871.1| tRNA-specific adenosine deaminase 1 [Hypsizygus marmoreus]
Hypma_011637	3729.21	2350.2	5108.22	2.17352	1.12004	1.84488e-06	6.9419e-05	LUEZ02000055.1	785626	789540	-	3657	-	GO:0033554;GO:0000165;GO:0044464;GO:0030447;GO:0032005;GO:0009628;GO:0048522;GO:0000166;GO:0004672;GO:0000749	K11228	opiNOG07622;treNOG06637	T	sp|P28829|BYR2_SCHPO Protein kinase byr2 OS=Schizosaccharomyces pombe (strain 972 / ATCC 24843) GN=byr2 PE=1 SV=1	gi|1012968454|gb|KYQ43197.1| Protein kinase byr2, partial [Hypsizygus marmoreus]
Hypma_007980	3404.67	2122.26	4687.08	2.20853	1.14309	1.86038e-06	6.97944e-05	LUEZ02000041.1	1559556	1562207	+	1764	-	-	-	agarNOG09025;agaNOG04000;opiNOG77092	SR	-	gi|1012969244|gb|KYQ43986.1| hypothetical protein Hypma_01956 [Hypsizygus marmoreus]
Hypma_007911	474.865	219.604	730.126	3.32474	1.73324	2.08494e-06	7.66276e-05	LUEZ02000041.1	1403285	1405247	-	1479	-	GO:0009411;GO:0090305;GO:0004519;GO:0006289	K13281	treNOG06023;opiNOG13919	R	sp|Q10988|UVE1_SCHPO UV-damage endonuclease OS=Schizosaccharomyces pombe (strain 972 / ATCC 24843) GN=uve1 PE=2 SV=1	gi|1012969111|gb|KYQ43853.1| UV-damage endonuclease [Hypsizygus marmoreus]
Hypma_003933	39.993	16.8813	63.1048	3.73815	1.90232	2.43832e-06	8.75786e-05	LUEZ02000143.1	32951	35864	+	1893	-	-	-	-	-	-	gi|1012957578|gb|KYQ32378.1| hypothetical protein Hypma_13754 [Hypsizygus marmoreus]
Hypma_001728	311.255	186.674	435.835	2.33474	1.22326	2.62839e-06	9.36076e-05	LUEZ02000113.1	198672	201483	+	2136	-	GO:0016021;GO:0003333;GO:0015171	-	agarNOG08643;opiNOG50716;opiNOG04901	RE	-	gi|1012965934|gb|KYQ40684.1| hypothetical protein Hypma_05464 [Hypsizygus marmoreus]
Hypma_003959	763.548	177.685	1349.41	7.59438	2.92493	2.67267e-06	9.46514e-05	LUEZ02000143.1	104461	105967	+	789	-	GO:0003723	-	opiNOG14669	J	sp|O74438|MCP2_SCHPO Meiotic coiled-coil protein 2 OS=Schizosaccharomyces pombe (strain 972 / ATCC 24843) GN=mcp2 PE=4 SV=1	gi|1012957602|gb|KYQ32402.1| Meiotic coiled-coil protein 2 [Hypsizygus marmoreus]
Hypma_015553	2819.63	1790.07	3849.19	2.1503	1.10454	2.95198e-06	0.000103099	LUEZ02000010.1	1890139	1892284	+	1914	-	-	-	treNOG06902;opiNOG64797	S	-	gi|1012970576|gb|KYQ45316.1| hypothetical protein Hypma_00400 [Hypsizygus marmoreus]
Hypma_012105	3096.39	1587.22	4605.56	2.90165	1.53687	3.03673e-06	0.000105561	LUEZ02000058.1	81589	83630	-	912	-	-	-	-	-	-	gi|1012963335|gb|KYQ38094.1| hypothetical protein Hypma_07983 [Hypsizygus marmoreus]
Hypma_002917	410.512	251.471	569.554	2.26489	1.17944	3.1849e-06	0.000109718	LUEZ02000124.1	504045	506520	-	1719	-	GO:0046872;GO:0016491	-	COG2124;KOG0157;opiNOG01633	Q	sp|W7LC91|FUM15_GIBM7 Cytochrome P450 monooxygenase FUM15 OS=Gibberella moniliformis (strain M3125 / FGSC 7600) GN=FUM15 PE=3 SV=1	gi|1012963486|gb|KYQ38244.1| Cytochrome P450 3A28 [Hypsizygus marmoreus]
Hypma_006168	80.7843	41.7455	119.823	2.87032	1.52121	3.33326e-06	0.000113899	LUEZ02000040.1	273312	273743	-	378	-	-	-	agaNOG04143	S	-	gi|1012969968|gb|KYQ44709.1| hypothetical protein Hypma_01747 [Hypsizygus marmoreus]
Hypma_002513	62.1337	26.0437	98.2238	3.77149	1.91514	3.45094e-06	0.000116971	LUEZ02000122.1	446326	450046	-	2490	-	GO:0030246;GO:0005975;GO:0003824	-	opiNOG21830	R	sp|D4ATR3|A7629_ARTBC Uncharacterized secreted glycosidase ARB_07629 OS=Arthroderma benhamiae (strain ATCC MYA-4681 / CBS 112371) GN=ARB_07629 PE=1 SV=1	gi|1012966497|gb|KYQ41246.1| putative glycosidase [Hypsizygus marmoreus]
Hypma_015311	1332.6	846.029	1819.18	2.15026	1.10451	3.60091e-06	0.000121728	LUEZ02000010.1	1337212	1341676	+	2427	-	GO:0030248;GO:0004553;GO:0005576;GO:0005975	K05349	opiNOG04173	G	sp|Q0CEF3|BGLL_ASPTN Probable beta-glucosidase L OS=Aspergillus terreus (strain NIH 2624 / FGSC A1156) GN=bglL PE=3 SV=1	gi|1012971165|gb|KYQ45905.1| putative beta-glucosidase L [Hypsizygus marmoreus]
Hypma_014383	2817.23	1809.75	3824.71	2.11339	1.07956	3.92785e-06	0.000131724	LUEZ02000085.1	266648	268691	-	1113	-	-	-	-	-	-	gi|1012961755|gb|KYQ36521.1| hypothetical protein Hypma_09557 [Hypsizygus marmoreus]
Hypma_000879	2999.2	1923.27	4075.13	2.11885	1.08328	4.34267e-06	0.000143729	LUEZ02000107.1	512940	516225	+	2097	-	GO:0006355	-	opiNOG43668;treNOG08829	S	-	gi|1012964649|gb|KYQ39403.1| hypothetical protein Hypma_06626 [Hypsizygus marmoreus]
Hypma_002688	1568.11	1001.75	2134.47	2.13074	1.09135	4.38896e-06	0.000144504	LUEZ02000122.1	863492	866931	+	2730	-	GO:0003677;GO:0005524;GO:0006260	K07478	treNOG07023;opiNOG00683	OL	sp|O13984|WRIP1_SCHPO ATPase WRNIP1 homolog C26H5.02c OS=Schizosaccharomyces pombe (strain 972 / ATCC 24843) GN=SPAC26H5.02c PE=3 SV=2	gi|1012966350|gb|KYQ41099.1| ATPase WRNIP1 [Hypsizygus marmoreus]
Hypma_013894	1994.45	1122.23	2866.68	2.55446	1.35302	4.69544e-06	0.000154193	LUEZ02000009.1	376741	377202	+	294	-	-	-	agaNOG07092	S	-	gi|1012961609|gb|KYQ36376.1| hypothetical protein Hypma_09768 [Hypsizygus marmoreus]
Hypma_016299	570.18	225.384	914.976	4.05963	2.02135	4.99889e-06	0.000162054	LUEZ02000096.1	216660	218223	-	1077	-	GO:0005634;GO:0005829;GO:0004662;GO:0018344;GO:0005953;GO:0009250	K11713	opiNOG05555;treNOG06918	O	sp|P53609|PGTB1_HUMAN Geranylgeranyl transferase type-1 subunit beta OS=Homo sapiens GN=PGGT1B PE=1 SV=2	gi|1012966927|gb|KYQ41674.1| Geranylgeranyl transferase type-1 subunit beta [Hypsizygus marmoreus]
Hypma_000443	458.462	286.336	630.588	2.20226	1.13899	5.4083e-06	0.000173718	LUEZ02000106.1	63792	65528	-	1224	-	-	-	opiNOG66845;COG0515;NOG145754	T	sp|Q5GIG6|TNI3K_MOUSE Serine/threonine-protein kinase TNNI3K OS=Mus musculus GN=Tnni3k PE=2 SV=4	gi|1012962546|gb|KYQ37308.1| Tyrosine-protein kinase transforming protein Fps [Hypsizygus marmoreus]
Hypma_007319	512.741	323.423	702.058	2.17071	1.11817	5.56221e-06	0.000177584	LUEZ02000005.1	934603	936809	-	1881	-	-	K13126	opiNOG34440;opiNOG04319;agarNOG08772	SAJ	sp|Q9FNR1|RBG3_ARATH Glycine-rich RNA-binding protein 3, mitochondrial OS=Arabidopsis thaliana GN=RBG3 PE=1 SV=1	gi|1012956481|gb|KYQ31306.1| Polyadenylate-binding protein, cytoplasmic and nuclear [Hypsizygus marmoreus]
Hypma_009046	235.35	141.499	329.201	2.32652	1.21817	5.60883e-06	0.000177749	LUEZ02000046.1	380374	381462	+	747	-	GO:0030248;GO:0004553;GO:0005576;GO:0005975;GO:0004497;GO:0055114	K19356	opiNOG23762;opiNOG30677	RG	sp|A1C4H2|EGLD_ASPCL Probable endo-beta-1,4-glucanase D OS=Aspergillus clavatus (strain ATCC 1007 / CBS 513.65 / DSM 816 / NCTC 3887 / NRRL 1) GN=eglD PE=3 SV=1	gi|1012964242|gb|KYQ38998.1| Endo-beta-1,4-glucanase D [Hypsizygus marmoreus]
Hypma_003292	476.467	97.001	855.932	8.82395	3.14142	5.60959e-06	0.000177749	LUEZ02000014.1	380927	383170	-	1050	-	GO:0016021	-	euNOG47417;agaNOG05083;opiNOG73239	S	-	gi|1012960620|gb|KYQ35393.1| hypothetical protein Hypma_10801 [Hypsizygus marmoreus]
Hypma_001474	4834.93	3119.66	6550.2	2.09965	1.07015	5.83218e-06	0.000182968	LUEZ02000012.1	460142	461680	+	1428	-	GO:0009058;GO:0005829;GO:0003824;GO:0030170	K00814	treNOG04866;opiNOG02234	E	sp|Q54MJ7|ALAM_DICDI Probable alanine aminotransferase, mitochondrial OS=Dictyostelium discoideum GN=gpt PE=3 SV=1	gi|1012964338|gb|KYQ39093.1| putative alanine aminotransferase, mitochondrial [Hypsizygus marmoreus]
Hypma_002238	83.7625	45.0242	122.501	2.72078	1.44402	6.00848e-06	0.000187371	LUEZ02000013.1	394450	395539	-	960	-	-	-	opiNOG67379;agaNOG06934	S	-	gi|1012962773|gb|KYQ37534.1| hypothetical protein Hypma_08585 [Hypsizygus marmoreus]
Hypma_006680	569.909	360.565	779.252	2.1612	1.11183	6.12064e-06	0.000189201	LUEZ02000040.1	1543599	1546272	+	1911	-	GO:0016491	K00108	opiNOG06135;COG2303	RE	sp|Q9WWW2|ALKJ_PSEPU Alcohol dehydrogenase [acceptor] OS=Pseudomonas putida GN=alkJ PE=3 SV=1	gi|1012969796|gb|KYQ44537.1| Alcohol dehydrogenase [acceptor] [Hypsizygus marmoreus]
Hypma_006462	81.7109	42.0791	121.343	2.88368	1.52791	6.17791e-06	0.000190506	LUEZ02000040.1	976717	978900	+	2007	-	GO:0016021	-	opiNOG24624	S	sp|Q01772|GLOX_PHACH Aldehyde oxidase GLOX OS=Phanerochaete chrysosporium GN=GLX PE=1 SV=1	gi|1012970146|gb|KYQ44887.1| Galactose oxidase [Hypsizygus marmoreus]
Hypma_002800	493.364	251.823	734.905	2.91834	1.54515	6.42191e-06	0.000197548	LUEZ02000124.1	223468	224677	-	1110	-	-	-	treNOG09170;opiNOG45588	S	-	gi|1012963647|gb|KYQ38405.1| hypothetical protein Hypma_07866 [Hypsizygus marmoreus]
Hypma_007167	1006.48	643.575	1369.39	2.12778	1.08935	6.50408e-06	0.00019959	LUEZ02000005.1	554890	558361	-	2991	-	GO:0046872	K18422	opiNOG03889	A	sp|Q0V8H6|MOV10_BOVIN Putative helicase MOV-10 OS=Bos taurus GN=MOV10 PE=2 SV=1	gi|1012959864|gb|KYQ34642.1| putative helicase MOV-10 [Hypsizygus marmoreus]
Hypma_004770	18557.7	2187.64	34927.8	15.966	3.99693	7.52966e-06	0.00022884	LUEZ02000184.1	206598	207157	+	393	-	-	-	agaNOG06988;opiNOG62217;agarNOG08714	R	-	gi|1012960014|gb|KYQ34791.1| hypothetical protein Hypma_11345 [Hypsizygus marmoreus]
Hypma_014038	820.595	178.852	1462.34	8.17624	3.03144	7.81439e-06	0.000235232	LUEZ02000009.1	705220	707688	+	1989	-	-	K20246	COG1262;opiNOG03384;opiNOG73687	SR	sp|Q7RX33|EGT1_NEUCR Ergothioneine biosynthesis protein 1 OS=Neurospora crassa (strain ATCC 24698 / 74-OR23-1A / CBS 708.71 / DSM 1257 / FGSC 987) GN=egt-1 PE=1 SV=3	gi|1012957674|gb|KYQ32473.1| Meiotically up-regulated gene 158 protein [Hypsizygus marmoreus]
Hypma_006751	80.6849	43.7525	117.617	2.68824	1.42666	9.21882e-06	0.0002754	LUEZ02000040.1	1693019	1695034	-	1584	-	GO:0055085;GO:0016021;GO:0022891	-	opiNOG25026;pleNOG07251	R	sp|B0XQS8|QUTD_ASPFC Probable quinate permease OS=Neosartorya fumigata (strain CEA10 / CBS 144.89 / FGSC A1163) GN=qutD PE=3 SV=1	gi|1012970288|gb|KYQ45029.1| putative quinate permease [Hypsizygus marmoreus]
Hypma_006501	333.951	209.574	458.327	2.18694	1.12892	9.35924e-06	0.000278421	LUEZ02000040.1	1093372	1096180	-	1569	-	GO:0016020	K07300	opiNOG05052;treNOG05596;COG0387	P	sp|O59768|VCX1_SCHPO Vacuolar calcium ion transporter OS=Schizosaccharomyces pombe (strain 972 / ATCC 24843) GN=vcx1 PE=3 SV=1	gi|1012970214|gb|KYQ44955.1| Vacuolar calcium ion transporter [Hypsizygus marmoreus]
Hypma_007932	503.841	212.546	795.137	3.74101	1.90343	1.05657e-05	0.000312107	LUEZ02000041.1	1447140	1448650	-	1272	-	-	-	agaNOG06590	S	-	gi|1012969149|gb|KYQ43891.1| hypothetical protein Hypma_02003 [Hypsizygus marmoreus]
Hypma_011051	3129.62	2054.6	4204.64	2.04645	1.03312	1.07862e-05	0.000317877	LUEZ02000053.1	632288	633715	+	969	-	-	-	opiNOG15249	T	sp|Q7T6X2|YR826_MIMIV Putative serine/threonine-protein kinase/receptor R826 OS=Acanthamoeba polyphaga mimivirus GN=MIMI_R826 PE=3 SV=2	gi|1012965230|gb|KYQ39982.1| putative serine/threonine-protein kinase/receptor [Hypsizygus marmoreus]
Hypma_015405	1007.87	654.142	1361.6	2.0815	1.05762	1.08759e-05	0.000319106	LUEZ02000010.1	1560387	1561500	+	936	-	GO:0016757	-	opiNOG27689;opiNOG15876	SG	sp|Q9FXB2|GOLS2_ARATH Galactinol synthase 2 OS=Arabidopsis thaliana GN=GOLS2 PE=1 SV=1	gi|1012970949|gb|KYQ45689.1| Galactinol synthase 1 [Hypsizygus marmoreus]
Hypma_003986	192.447	108.19	276.703	2.55755	1.35476	1.09029e-05	0.000319106	LUEZ02000145.1	1486	3199	+	1653	-	-	-	treNOG07051;opiNOG28580	R	sp|P24867|PCL1_YEAST PHO85 cyclin-1 OS=Saccharomyces cerevisiae (strain ATCC 204508 / S288c) GN=PCL1 PE=1 SV=1	gi|1012956201|gb|KYQ31039.1| PHO85 cyclin-1 [Hypsizygus marmoreus]
Hypma_001216	1767.14	288.528	3245.75	11.2493	3.49176	1.09036e-05	0.000319106	LUEZ02000110.1	558321	560834	+	1986	-	GO:0016787	-	opiNOG55266	R	sp|A2QEQ6|GUS79_ASPNC Beta-glucuronidase OS=Aspergillus niger (strain CBS 513.88 / FGSC A1513) GN=An02g11890 PE=1 SV=1	gi|1012963699|gb|KYQ38456.1| Beta-glucuronidase [Hypsizygus marmoreus]
Hypma_006786	873.237	493.277	1253.2	2.54055	1.34514	1.12862e-05	0.000328783	LUEZ02000040.1	1781762	1782544	-	669	-	-	-	agaNOG06823	S	-	gi|1012969873|gb|KYQ44614.1| hypothetical protein Hypma_01142 [Hypsizygus marmoreus]
Hypma_001418	582.337	354.561	810.113	2.28484	1.19209	1.19094e-05	0.00034377	LUEZ02000012.1	333989	336461	-	1779	-	-	K03380	opiNOG06017	R	sp|P15245|PHHY_TRICU Phenol hydroxylase OS=Trichosporon cutaneum PE=1 SV=3	gi|1012964318|gb|KYQ39073.1| Phenol 2-monooxygenase [Hypsizygus marmoreus]
Hypma_011126	1268.21	696.761	1839.66	2.6403	1.4007	1.2171e-05	0.000349722	LUEZ02000053.1	808409	811579	+	2463	-	-	K16302	opiNOG24575;opiNOG05487	S	sp|Q8VZI2|Y4370_ARATH DUF21 domain-containing protein At4g33700 OS=Arabidopsis thaliana GN=CBSDUF6 PE=1 SV=1	gi|1012965403|gb|KYQ40155.1| DUF21 domain-containing protein [Hypsizygus marmoreus]
Hypma_009755	489.694	314.579	664.809	2.11333	1.07952	1.2491e-05	0.000358103	LUEZ02000048.1	83168	84648	+	1110	-	-	-	opiNOG66829	S	-	gi|1012961910|gb|KYQ36675.1| hypothetical protein Hypma_09322 [Hypsizygus marmoreus]
Hypma_001292	2715.32	1418.91	4011.72	2.82733	1.49944	1.30702e-05	0.000373861	LUEZ02000012.1	22051	26186	-	3372	-	GO:0005634;GO:0003677;GO:0000981;GO:0006357;GO:0008270	-	opiNOG24585;agarNOG07474;opiNOG76911	S	sp|Q09922|YAKB_SCHPO Uncharacterized transcriptional regulatory protein C1F7.11c OS=Schizosaccharomyces pombe (strain 972 / ATCC 24843) GN=SPAC1F7.11c PE=4 SV=1	gi|1012964463|gb|KYQ39218.1| putative transcriptional regulatory protein C1F7.11c [Hypsizygus marmoreus]
Hypma_006146	980.215	635.739	1324.69	2.0837	1.05915	1.42016e-05	0.000403485	LUEZ02000040.1	229120	231820	+	2515	-	-	-	-	-	-	gi|1012970011|gb|KYQ44752.1| hypothetical protein Hypma_01768 [Hypsizygus marmoreus]
Hypma_011160	1348.63	880.774	1816.48	2.06237	1.0443	1.5532e-05	0.000433491	LUEZ02000053.1	889624	891733	-	1458	-	GO:0055085;GO:0016021	-	opiNOG08480	R	sp|Q0CJ61|ATB_ASPTN Efflux pump atB OS=Aspergillus terreus (strain NIH 2624 / FGSC A1156) GN=atB PE=3 SV=1	gi|1012956627|gb|KYQ31447.1| putative drug/proton antiporter YHK8 [Hypsizygus marmoreus]
Hypma_010289	143.027	84.5693	201.484	2.38247	1.25246	1.55716e-05	0.000433639	LUEZ02000049.1	769884	771280	+	1062	-	-	-	-	-	-	gi|1012967904|gb|KYQ42649.1| hypothetical protein Hypma_03714 [Hypsizygus marmoreus]
Hypma_004557	62.0273	32.2775	91.777	2.84338	1.5076	1.56974e-05	0.000436181	LUEZ02000169.1	2195	2209	-	15	-	-	-	-	-	-	-
Hypma_014692	731.708	482.028	981.388	2.03596	1.02571	1.60424e-05	0.000444791	LUEZ02000090.1	152787	154892	-	2055	-	-	-	agaNOG05361	S	-	gi|1012960754|gb|KYQ35526.1| hypothetical protein Hypma_10614 [Hypsizygus marmoreus]
Hypma_002317	136.154	81.1267	191.18	2.35657	1.23669	1.8427e-05	0.000500359	LUEZ02000013.1	570502	571623	-	768	-	-	-	opiNOG45516;sordNOG06971;opiNOG41963	S	-	gi|1012962870|gb|KYQ37631.1| hypothetical protein Hypma_08657 [Hypsizygus marmoreus]
Hypma_004312	525.548	340.598	710.497	2.08603	1.06076	1.84335e-05	0.000500359	LUEZ02000017.1	70052	75969	+	5643	-	-	-	opiNOG57742;opiNOG45862	S	sp|P38766|RRM3_YEAST ATP-dependent DNA helicase RRM3 OS=Saccharomyces cerevisiae (strain ATCC 204508 / S288c) GN=RRM3 PE=1 SV=1	gi|1012963123|gb|KYQ37883.1| ATP-dependent DNA helicase PIF1 [Hypsizygus marmoreus]
Hypma_009399	385.326	190.216	580.436	3.05146	1.6095	1.8805e-05	0.000506497	LUEZ02000046.1	1367733	1368857	-	954	-	GO:0016021	-	opiNOG40370	S	-	gi|1012967452|gb|KYQ42198.1| hypothetical protein Hypma_04025 [Hypsizygus marmoreus]
Hypma_013420	451.287	291.054	611.52	2.10105	1.07111	2.05549e-05	0.000545958	LUEZ02000080.1	47875	51699	+	3715	-	-	-	agarNOG08893;opiNOG73061;basNOG05243;NOG197157	S	-	gi|1012965795|gb|KYQ40546.1| hypothetical protein Hypma_05839 [Hypsizygus marmoreus]
Hypma_012422	5263.05	3504.17	7021.92	2.00388	1.00279	2.19021e-05	0.000576893	LUEZ02000062.1	104719	108296	-	2766	-	GO:0016705;GO:0020037;GO:0005506;GO:0016021;GO:0004497;GO:0055114	-	opiNOG06557	Q	sp|P0DPA7|PSIH_PSICU Cytochrome P450 monooxygenase psiH OS=Psilocybe cubensis GN=psiH PE=1 SV=1	gi|1012958073|gb|KYQ32866.1| O-methylsterigmatocystin oxidoreductase [Hypsizygus marmoreus]
Hypma_015936	121.193	36.6752	205.71	5.60898	2.48774	2.21782e-05	0.000582949	LUEZ02000010.1	2775366	2775569	+	204	-	-	-	-	-	-	gi|1012970682|gb|KYQ45422.1| hypothetical protein Hypma_00774 [Hypsizygus marmoreus]
Hypma_001144	318.678	202.392	434.964	2.14912	1.10375	2.33701e-05	0.000610473	LUEZ02000110.1	386247	387778	+	1412	-	-	-	-	-	-	gi|1012963946|gb|KYQ38703.1| hypothetical protein Hypma_07576 [Hypsizygus marmoreus]
Hypma_001806	395.7	252.393	539.007	2.13559	1.09463	2.36169e-05	0.000614377	LUEZ02000113.1	399198	400139	+	714	-	-	-	agaNOG06188;opiNOG65062	R	-	gi|1012966130|gb|KYQ40880.1| hypothetical protein Hypma_05385 [Hypsizygus marmoreus]
Hypma_014709	4389.2	1894.57	6883.83	3.63344	1.86134	2.49658e-05	0.000641551	LUEZ02000090.1	206587	208515	-	1803	-	-	-	agarNOG08504;agaNOG06570	S	-	gi|1012960820|gb|KYQ35592.1| hypothetical protein Hypma_10596 [Hypsizygus marmoreus]
Hypma_004506	38.8088	18.2013	59.4163	3.26439	1.70682	2.51568e-05	0.000645146	LUEZ02000017.1	533411	534127	+	450	-	-	-	-	-	-	gi|1012963115|gb|KYQ37875.1| hypothetical protein Hypma_08229 [Hypsizygus marmoreus]
Hypma_003505	963.136	594.964	1331.31	2.23763	1.16197	2.63595e-05	0.000673258	LUEZ02000137.1	55946	58914	+	2313	-	-	-	agarNOG08881;agaNOG06900	S	-	gi|1012958371|gb|KYQ33161.1| hypothetical protein Hypma_12895 [Hypsizygus marmoreus]
Hypma_003190	1881.74	717.842	3045.64	4.24278	2.08501	2.64449e-05	0.000674079	LUEZ02000014.1	121088	123415	+	1554	-	-	K19791	opiNOG14772	Q	sp|Q12739|LAC2_PLEOS Laccase-2 OS=Pleurotus ostreatus GN=POX2 PE=1 SV=1	gi|1012960656|gb|KYQ35429.1| Laccase-1 [Hypsizygus marmoreus]
Hypma_008476	1541.94	1019.26	2064.62	2.0256	1.01835	3.1133e-05	0.000774583	LUEZ02000044.1	396572	398037	+	1413	-	-	-	agaNOG06112	S	-	gi|1012962370|gb|KYQ37133.1| hypothetical protein Hypma_08953 [Hypsizygus marmoreus]
Hypma_000241	779.894	220.698	1339.09	6.06754	2.60111	3.11843e-05	0.000774583	LUEZ02000101.1	169967	171687	+	1596	-	-	-	agaNOG04432	R	-	gi|1012960359|gb|KYQ35134.1| hypothetical protein Hypma_11067 [Hypsizygus marmoreus]
Hypma_010878	364.618	237.387	491.849	2.07193	1.05097	3.61193e-05	0.000883282	LUEZ02000053.1	226730	229679	-	1704	-	GO:1904823;GO:0005345;GO:0016021	K06901	pleNOG00750;opiNOG04946	SP	sp|O94300|YOOH_SCHPO Putative xanthine/uracil permease C887.17 OS=Schizosaccharomyces pombe (strain 972 / ATCC 24843) GN=SPBC887.17 PE=3 SV=1	gi|1012965397|gb|KYQ40149.1| putative xanthine/uracil permease [Hypsizygus marmoreus]
Hypma_006812	645.8	349.34	942.261	2.69726	1.4315	3.6802e-05	0.000894784	LUEZ02000040.1	1847454	1850123	+	1470	-	GO:0055085;GO:0016021;GO:0022857	-	opiNOG03112	P	sp|A0A1D8PN12|GIT2_CANAL Glycerophosphodiester transporter GIT2 OS=Candida albicans (strain SC5314 / ATCC MYA-2876) GN=GIT2 PE=2 SV=1	gi|1012970348|gb|KYQ45089.1| putative metabolite transport protein [Hypsizygus marmoreus]
Hypma_012279	1008.96	671.892	1346.02	2.00333	1.0024	3.87787e-05	0.000937437	LUEZ02000058.1	513212	516137	-	2817	-	-	-	agaNOG06733	S	-	gi|1012963199|gb|KYQ37958.1| hypothetical protein Hypma_08156 [Hypsizygus marmoreus]
Hypma_002291	64.332	35.3991	93.2648	2.63466	1.39762	4.07813e-05	0.000980225	LUEZ02000013.1	512669	513489	+	750	-	-	-	-	-	-	gi|1012962752|gb|KYQ37513.1| hypothetical protein Hypma_08635 [Hypsizygus marmoreus]
Hypma_004793	331.29	215.795	446.784	2.07041	1.04992	4.15552e-05	0.000995042	LUEZ02000184.1	263272	267963	-	4239	-	-	-	agarNOG08685;agaNOG01864;opiNOG47166	S	-	gi|1012959996|gb|KYQ34773.1| hypothetical protein Hypma_11367 [Hypsizygus marmoreus]
Hypma_001380	289.718	188.242	391.194	2.07815	1.0553	4.23676e-05	0.00100988	LUEZ02000012.1	238190	239499	+	1143	-	-	-	-	-	-	gi|1012964435|gb|KYQ39190.1| hypothetical protein Hypma_07014 [Hypsizygus marmoreus]
Hypma_011844	203.352	130.208	276.496	2.12349	1.08644	4.48757e-05	0.00105851	LUEZ02000055.1	1274667	1275986	+	570	-	-	-	-	-	-	gi|1012968696|gb|KYQ43439.1| hypothetical protein Hypma_02918 [Hypsizygus marmoreus]
Hypma_001501	572.807	178.162	967.453	5.4302	2.44101	4.61805e-05	0.00108726	LUEZ02000012.1	523042	524445	-	1350	-	-	-	agaNOG07163	S	-	gi|1012964335|gb|KYQ39090.1| hypothetical protein Hypma_06898 [Hypsizygus marmoreus]
Hypma_013261	168.71	104.692	232.729	2.22299	1.1525	4.7321e-05	0.00110793	LUEZ02000077.1	65842	67150	-	1038	-	-	K13366	pleNOG02488;opiNOG02620	Q	sp|O64411|PAO_MAIZE Polyamine oxidase OS=Zea mays GN=PAO PE=1 SV=1	gi|1012958978|gb|KYQ33763.1| Polyamine oxidase [Hypsizygus marmoreus]
Hypma_000532	372.161	140.474	603.848	4.29863	2.10388	4.77837e-05	0.00111669	LUEZ02000106.1	270290	272059	+	1398	-	GO:0016491	-	opiNOG17517;COG0277	CR	sp|Q54H55|Y8969_DICDI FAD-linked oxidoreductase DDB_G0289697 OS=Dictyostelium discoideum GN=DDB_G0289697 PE=2 SV=1	gi|1012962675|gb|KYQ37437.1| 6-hydroxy-D-nicotine oxidase [Hypsizygus marmoreus]
Hypma_006261	4651.47	485.704	8817.23	18.1535	4.18218	5.07506e-05	0.00117732	LUEZ02000040.1	493619	496086	-	1413	-	GO:0045735;GO:0033609	-	opiNOG12050	R	sp|O34714|OXDC_BACSU Oxalate decarboxylase OxdC OS=Bacillus subtilis (strain 168) GN=oxdC PE=1 SV=1	gi|1012969762|gb|KYQ44503.1| Oxalate decarboxylase OxdC [Hypsizygus marmoreus]
Hypma_013634	119.598	72.1391	167.058	2.31577	1.21149	5.15983e-05	0.00119316	LUEZ02000080.1	595274	595876	+	603	-	-	-	-	-	-	gi|1012965779|gb|KYQ40530.1| hypothetical protein Hypma_05635 [Hypsizygus marmoreus]
Hypma_004604	333.698	218.853	448.542	2.04951	1.03528	5.1622e-05	0.00119316	LUEZ02000018.1	91023	92719	+	1146	-	-	-	-	-	-	gi|1012957289|gb|KYQ32095.1| hypothetical protein Hypma_14092 [Hypsizygus marmoreus]
Hypma_003573	20027.6	1651.27	38404	23.2572	4.5396	5.28491e-05	0.00121707	LUEZ02000137.1	228925	230634	-	1650	-	GO:0050661;GO:0004499;GO:0050660;GO:0055114	-	opiNOG04720;pleNOG03450	Q	sp|A7HU16|BVMO_PARL1 Baeyer-Villiger monooxygenase OS=Parvibaculum lavamentivorans (strain DS-1 / DSM 13023 / NCIMB 13966) GN=Plav_1781 PE=1 SV=1	gi|1012958466|gb|KYQ33256.1| Baeyer-Villiger monooxygenase [Hypsizygus marmoreus]
Hypma_013560	853.052	552.253	1153.85	2.08935	1.06305	5.31597e-05	0.001222	LUEZ02000080.1	443718	445328	+	1173	-	-	-	opiNOG77613;opiNOG77716	OG	sp|D4AUF1|WSCD1_ARTBC WSC domain-containing protein ARB_07867 OS=Arthroderma benhamiae (strain ATCC MYA-4681 / CBS 112371) GN=ARB_07867 PE=1 SV=1	gi|1012965697|gb|KYQ40448.1| putative fungistatic metabolite [Hypsizygus marmoreus]
Hypma_010354	5562.15	2443.19	8681.11	3.55319	1.82912	5.4297e-05	0.00124362	LUEZ02000049.1	904009	905908	-	1266	-	GO:0046872	-	basNOG05763;NOG150904;opiNOG00525	SR	-	gi|1012967646|gb|KYQ42391.1| hypothetical protein Hypma_03778 [Hypsizygus marmoreus]
Hypma_002739	1019.68	245.058	1794.31	7.32196	2.87223	5.6941e-05	0.00129479	LUEZ02000124.1	70434	71264	+	723	-	-	-	opiNOG48163;opiNOG26482	SR	-	gi|1012963588|gb|KYQ38346.1| hypothetical protein Hypma_07927 [Hypsizygus marmoreus]
Hypma_005394	480.555	210.995	750.114	3.55513	1.8299	6.09083e-05	0.00136779	LUEZ02000023.1	420438	424195	-	3498	-	-	-	agaNOG06432;agarNOG08640;opiNOG66432	R	-	gi|1012961030|gb|KYQ35800.1| hypothetical protein Hypma_10248 [Hypsizygus marmoreus]
Hypma_005074	234.669	116.197	353.14	3.03914	1.60366	6.1277e-05	0.00137148	LUEZ02000021.1	377188	378327	+	1059	-	-	-	-	-	-	gi|1012962312|gb|KYQ37076.1| hypothetical protein Hypma_09165 [Hypsizygus marmoreus]
Hypma_011116	8.62153	1.32701	15.9161	11.9939	3.58423	6.12896e-05	0.00137148	LUEZ02000053.1	782058	783395	+	1080	-	-	-	-	-	-	gi|1012965213|gb|KYQ39965.1| hypothetical protein Hypma_05874 [Hypsizygus marmoreus]
Hypma_003898	616.798	68.7469	1164.85	16.944	4.0827	6.16664e-05	0.00137405	LUEZ02000015.1	343268	343787	-	465	-	-	-	-	-	-	gi|1012959662|gb|KYQ34442.1| hypothetical protein Hypma_11707 [Hypsizygus marmoreus]
Hypma_001361	371.711	245.176	498.247	2.03221	1.02305	6.34272e-05	0.00140686	LUEZ02000012.1	202706	204422	-	1499	-	-	-	-	-	-	gi|1012964389|gb|KYQ39144.1| hypothetical protein Hypma_07031 [Hypsizygus marmoreus]
Hypma_000316	106.809	64.8821	148.736	2.2924	1.19686	6.47019e-05	0.00142762	LUEZ02000101.1	362585	364502	-	1624	-	-	-	-	-	-	gi|1012960307|gb|KYQ35082.1| hypothetical protein Hypma_10992 [Hypsizygus marmoreus]
Hypma_004313	7692.67	1094.92	14290.4	13.0515	3.70615	6.63037e-05	0.00145534	LUEZ02000017.1	76762	78955	+	1629	-	GO:0043169;GO:0005975;GO:0016798	K01176	opiNOG03508	G	sp|Q01117|AMY1_LIPKO Alpha-amylase 1 OS=Lipomyces kononenkoae GN=LKA1 PE=1 SV=2	gi|1012962990|gb|KYQ37750.1| Alpha-amylase 1 [Hypsizygus marmoreus]
Hypma_002585	191.132	122.92	259.344	2.10986	1.07715	6.8519e-05	0.00149876	LUEZ02000122.1	626199	628178	-	1332	-	GO:0030248;GO:0004553;GO:0005576;GO:0005975	K19355	opiNOG01749	G	sp|Q5AR04|MANF_EMENI Probable mannan endo-1,4-beta-mannosidase F OS=Emericella nidulans (strain FGSC A4 / ATCC 38163 / CBS 112.46 / NRRL 194 / M139) GN=manF PE=3 SV=2	gi|1012966395|gb|KYQ41144.1| putative mannan endo-1,4-beta-mannosidase F [Hypsizygus marmoreus]
Hypma_009756	124.711	75.6391	173.783	2.29753	1.20008	6.90907e-05	0.00150606	LUEZ02000048.1	87197	87709	+	348	-	-	-	-	-	-	gi|1012962044|gb|KYQ36809.1| hypothetical protein Hypma_09323 [Hypsizygus marmoreus]
Hypma_008848	6617.43	680.966	12553.9	18.4354	4.20441	7.21879e-05	0.00156012	LUEZ02000045.1	742516	744902	-	1719	-	GO:0055085;GO:0016021	-	pleNOG04712;COG0477;opiNOG03553	RG	sp|W7N2B4|FUB11_GIBM7 Efflux pump FUB11 OS=Gibberella moniliformis (strain M3125 / FGSC 7600) GN=FUB11 PE=1 SV=2	gi|1012965026|gb|KYQ39779.1| putative MFS-type transporter [Hypsizygus marmoreus]
Hypma_001766	700.38	265.305	1135.45	4.2798	2.09754	7.49322e-05	0.00161117	LUEZ02000113.1	283369	286668	-	2438	-	GO:0016020	-	agaNOG03414;opiNOG63092	S	-	gi|1012966110|gb|KYQ40860.1| hypothetical protein Hypma_05426 [Hypsizygus marmoreus]
Hypma_013088	289.174	166.663	411.685	2.47016	1.3046	7.6672e-05	0.00164299	LUEZ02000071.1	887979	890017	+	1575	-	GO:0016705;GO:0020037;GO:0005506;GO:0016021;GO:0004497;GO:0055114	-	opiNOG03971	Q	sp|Q6UEF4|AFLV_ASPPU Cytochrome P450 monooxygenase aflV OS=Aspergillus parasiticus (strain ATCC 56775 / NRRL 5862 / SRRC 143 / SU-1) GN=aflV PE=3 SV=1	gi|1012968046|gb|KYQ42790.1| Tryprostatin B 6-hydroxylase [Hypsizygus marmoreus]
Hypma_014723	265.077	47.0985	483.056	10.2563	3.35844	7.91965e-05	0.00168566	LUEZ02000090.1	250350	251861	-	1512	-	-	-	agaNOG02141	S	-	gi|1012960748|gb|KYQ35520.1| hypothetical protein Hypma_10582 [Hypsizygus marmoreus]
Hypma_015692	1622.78	633.387	2612.17	4.12413	2.04409	8.1984e-05	0.00173332	LUEZ02000010.1	2190888	2192860	-	1860	-	GO:0005759;GO:0006592;GO:0016740	K00618	treNOG09396;opiNOG13685	E	sp|B0CR45|NAGS_LACBS Amino-acid acetyltransferase, mitochondrial OS=Laccaria bicolor (strain S238N-H82 / ATCC MYA-4686) GN=ARG2 PE=3 SV=1	gi|1012971213|gb|KYQ45953.1| Amino-acid acetyltransferase, mitochondrial [Hypsizygus marmoreus]
Hypma_000886	73.2359	42.3497	104.122	2.45862	1.29785	8.45018e-05	0.00178357	LUEZ02000107.1	530355	531783	-	909	-	GO:0008152;GO:0003824	K19356	opiNOG40643;opiNOG30677	G	sp|B0Y9G4|EGLD_ASPFC Probable endo-beta-1,4-glucanase D OS=Neosartorya fumigata (strain CEA10 / CBS 144.89 / FGSC A1163) GN=eglD PE=3 SV=1	gi|1012964790|gb|KYQ39544.1| putative endo-beta-1,4-glucanase D [Hypsizygus marmoreus]
Hypma_003909	16.7629	5.75421	27.7716	4.8263	2.27092	8.89998e-05	0.00185681	LUEZ02000015.1	373700	376007	-	1497	-	GO:0016020	K10256	COG3239;opiNOG01497	I	sp|Q9Y8H5|FAD12_MORAP Delta(12) fatty acid desaturase OS=Mortierella alpina PE=1 SV=2	gi|1012959544|gb|KYQ34324.1| Delta(12) fatty acid desaturase [Hypsizygus marmoreus]
Hypma_007401	627.83	410.53	845.131	2.05863	1.04169	9.41646e-05	0.00194848	LUEZ02000041.1	166076	169110	+	2526	-	GO:0052861	K01180	sorNOG00513;opiNOG03596;COG5498	MG	sp|Q09850|ENG2_SCHPO Putative endo-1,3(4)-beta-glucanase 2 OS=Schizosaccharomyces pombe (strain 972 / ATCC 24843) GN=eng2 PE=3 SV=1	gi|1012969394|gb|KYQ44136.1| putative endo-1,3(4)-beta-glucanase 2 [Hypsizygus marmoreus]
Hypma_011054	243.046	65.0131	421.08	6.47684	2.69529	9.49578e-05	0.00195849	LUEZ02000053.1	640073	642934	-	2067	-	GO:0005975;GO:0016810	-	opiNOG09814;treNOG05278	R	sp|P50325|CDA_AMYRO Chitin deacetylase OS=Amylomyces rouxii PE=1 SV=1	gi|1012965228|gb|KYQ39980.1| Chitin deacetylase [Hypsizygus marmoreus]
Hypma_006554	565.544	367.896	763.192	2.07448	1.05275	9.58238e-05	0.00196992	LUEZ02000040.1	1226776	1234311	-	6438	-	-	-	opiNOG56478;COG3321;opiNOG49815;opiNOG01973	QI	sp|W7MT31|FUB1_GIBM7 Reducing polyketide synthase FUB1 OS=Gibberella moniliformis (strain M3125 / FGSC 7600) GN=FUB1 PE=1 SV=1	gi|1012969646|gb|KYQ44387.1| Phthiocerol synthesis polyketide synthase type I PpsD [Hypsizygus marmoreus]
Hypma_013622	847.065	487.351	1206.78	2.4762	1.30813	0.000100133	0.00205184	LUEZ02000080.1	568573	569441	+	756	-	-	-	opiNOG45204;sorNOG08287;opiNOG40599	S	-	gi|1012965662|gb|KYQ40413.1| hypothetical protein Hypma_05647 [Hypsizygus marmoreus]
Hypma_014317	155.175	98.4316	211.918	2.15294	1.10631	0.000102291	0.00208928	LUEZ02000085.1	82133	83957	+	1362	-	GO:0033961	-	opiNOG00136	R	sp|Q06816|HYEP_STIAD Putative epoxide hydrolase OS=Stigmatella aurantiaca (strain DW4/3-1) GN=STAUR_4299 PE=3 SV=2	gi|1012961768|gb|KYQ36534.1| putative epoxide hydrolase [Hypsizygus marmoreus]
Hypma_016069	230.302	135.225	325.38	2.40621	1.26676	0.00011268	0.00227212	LUEZ02000010.1	3099872	3101798	+	1206	-	GO:0005524;GO:0004672;GO:0098655;GO:0016021;GO:0006468;GO:0008324	-	opiNOG20104	P	sp|Q9LDU0|MTP7_ORYSJ Metal tolerance protein 7 OS=Oryza sativa subsp. japonica GN=MTP7 PE=2 SV=1	gi|1012971317|gb|KYQ46057.1| Metal tolerance protein 3 [Hypsizygus marmoreus]
Hypma_004792	2191.83	421.055	3962.6	9.41112	3.23437	0.000116098	0.0023336	LUEZ02000184.1	260948	263191	+	1608	-	-	K00574	opiNOG15338;COG2230	MR	sp|O53732|UFAA1_MYCTU Tuberculostearic acid methyltransferase UfaA1 OS=Mycobacterium tuberculosis (strain ATCC 25618 / H37Rv) GN=ufaA1 PE=1 SV=3	gi|1012959995|gb|KYQ34772.1| Tuberculostearic acid methyltransferase UfaA1 [Hypsizygus marmoreus]
Hypma_008444	70.0459	40.5501	99.5417	2.45478	1.29559	0.000118732	0.00237145	LUEZ02000044.1	322454	324429	-	1323	-	GO:0030248;GO:0004553;GO:0005576;GO:0005975	K19355	opiNOG01749	G	sp|Q5AR04|MANF_EMENI Probable mannan endo-1,4-beta-mannosidase F OS=Emericella nidulans (strain FGSC A4 / ATCC 38163 / CBS 112.46 / NRRL 194 / M139) GN=manF PE=3 SV=2	gi|1012962422|gb|KYQ37185.1| putative mannan endo-1,4-beta-mannosidase F [Hypsizygus marmoreus]
Hypma_003856	244.892	39.4564	450.327	11.4133	3.51264	0.000121176	0.00241644	LUEZ02000015.1	238308	242246	-	3489	-	GO:0000166;GO:0003676	-	fuNOG04204;sorNOG02241;KOG4733	R	sp|Q2L4W6|SPO5_SCHPO Sporulation-specific protein 5 OS=Schizosaccharomyces pombe (strain 972 / ATCC 24843) GN=spo5 PE=1 SV=1	gi|1012959616|gb|KYQ34396.1| hypothetical protein Hypma_11744 [Hypsizygus marmoreus]
Hypma_016564	47.4733	25.6051	69.3416	2.70812	1.43729	0.000126551	0.00251174	LUEZ02000096.1	887303	888820	+	876	-	-	-	KOG0293	R	-	gi|1012967079|gb|KYQ41826.1| hypothetical protein Hypma_04189 [Hypsizygus marmoreus]
Hypma_000329	460.256	58.2515	862.261	14.8024	3.88776	0.000127719	0.00252437	LUEZ02000101.1	392340	393434	-	756	-	-	-	sordNOG04435;opiNOG77613;KOG4157;sorNOG02482	OG	sp|D4AUF1|WSCD1_ARTBC WSC domain-containing protein ARB_07867 OS=Arthroderma benhamiae (strain ATCC MYA-4681 / CBS 112371) GN=ARB_07867 PE=1 SV=1	gi|1012960398|gb|KYQ35173.1| WSC domain-containing protein 2 [Hypsizygus marmoreus]
Hypma_002990	69.2219	39.8986	98.5453	2.4699	1.30445	0.000135529	0.00266483	LUEZ02000126.1	14697	16544	-	1848	-	-	-	-	-	-	gi|1012958268|gb|KYQ33059.1| hypothetical protein Hypma_13000 [Hypsizygus marmoreus]
Hypma_003300	870.795	88.9337	1652.66	18.583	4.21591	0.00014023	0.00274873	LUEZ02000014.1	400153	402148	-	1524	-	GO:0005488;GO:0016491	-	opiNOG16712;opiNOG06777	Q	sp|Q701P2|KO1_GIBIN Ent-kaurene oxidase OS=Gibberella intermedia GN=CYP503A1 PE=1 SV=1	gi|1012960616|gb|KYQ35389.1| Ent-kaurene oxidase [Hypsizygus marmoreus]
Hypma_013746	251.361	166.121	336.602	2.02625	1.01881	0.000152915	0.00295327	LUEZ02000009.1	516	1083	-	519	-	-	-	agaNOG06746;agaNOG07130	S	-	gi|1012956240|gb|KYQ31076.1| hypothetical protein Hypma_15085 [Hypsizygus marmoreus]
Hypma_001215	83.7093	50.9035	116.515	2.28894	1.19468	0.000155262	0.00299235	LUEZ02000110.1	555822	558080	+	1599	-	GO:0055085;GO:0016021;GO:0022891	-	sordNOG09824;opiNOG21959	R	sp|P39932|STL1_YEAST Sugar transporter STL1 OS=Saccharomyces cerevisiae (strain ATCC 204508 / S288c) GN=STL1 PE=1 SV=2	gi|1012963700|gb|KYQ38457.1| Sugar transporter STL1 [Hypsizygus marmoreus]
Hypma_006418	97.5013	60.224	134.779	2.23795	1.16218	0.000162017	0.00309424	LUEZ02000040.1	861095	862316	-	864	-	GO:0016627;GO:0016021;GO:0055114;GO:0005737;GO:0006629	-	opiNOG04155	R	-	gi|1012970444|gb|KYQ45185.1| hypothetical protein Hypma_01501 [Hypsizygus marmoreus]
Hypma_015931	1250.85	786.678	1715.03	2.18009	1.12439	0.00016634	0.00315554	LUEZ02000010.1	2762276	2764560	+	1791	-	-	K04508	NOG06119;opiNOG00909	RB	sp|Q9BZK7|TBL1R_HUMAN F-box-like/WD repeat-containing protein TBL1XR1 OS=Homo sapiens GN=TBL1XR1 PE=1 SV=1	gi|1012970686|gb|KYQ45426.1| F-box-like/WD repeat-containing protein TBL1Y [Hypsizygus marmoreus]
Hypma_005234	4178.13	379.653	7976.61	21.0103	4.39302	0.000166475	0.00315554	LUEZ02000215.1	34021	35242	+	942	-	-	-	opiNOG13659	R	sp|P30887|PHO2_YARLI Acid phosphatase OS=Yarrowia lipolytica (strain CLIB 122 / E 150) GN=PHO2 PE=3 SV=2	gi|1012956219|gb|KYQ31056.1| Acid phosphatase [Hypsizygus marmoreus]
Hypma_009355	35.5117	18.0717	52.9516	2.93009	1.55094	0.000171966	0.00323658	LUEZ02000046.1	1239955	1240722	-	711	-	-	-	-	-	-	gi|1012967464|gb|KYQ42210.1| hypothetical protein Hypma_03987 [Hypsizygus marmoreus]
Hypma_002155	2962.83	1676.05	4249.6	2.53548	1.34226	0.000184457	0.00343459	LUEZ02000013.1	185662	189390	-	2669	-	GO:0055085;GO:0016021	-	opiNOG04814	T	sp|Q9T095|OPT6_ARATH Oligopeptide transporter 6 OS=Arabidopsis thaliana GN=OPT6 PE=2 SV=1	gi|1012962811|gb|KYQ37572.1| Oligopeptide transporter 6 [Hypsizygus marmoreus]
Hypma_011173	63.826	36.6039	91.0481	2.48739	1.31463	0.000195485	0.00357673	LUEZ02000054.1	6632	7775	+	1026	-	-	-	-	-	-	gi|1012959190|gb|KYQ33973.1| hypothetical protein Hypma_12095 [Hypsizygus marmoreus]
Hypma_011845	236.173	90.4945	381.852	4.21961	2.07711	0.000196208	0.00358476	LUEZ02000055.1	1276433	1277649	+	840	-	-	-	agaNOG06660	R	-	gi|1012968695|gb|KYQ43438.1| hypothetical protein Hypma_02919 [Hypsizygus marmoreus]
Hypma_015872	372.89	245.368	500.412	2.03944	1.02817	0.00019791	0.00359694	LUEZ02000010.1	2627852	2628652	-	603	-	-	-	opiNOG47025	S	-	gi|1012970740|gb|KYQ45480.1| hypothetical protein Hypma_00716 [Hypsizygus marmoreus]
Hypma_016003	2858.55	565.11	5152	9.11681	3.18853	0.000202104	0.00365551	LUEZ02000010.1	2937460	2938443	-	984	-	-	-	agaNOG07410	S	-	gi|1012971177|gb|KYQ45917.1| hypothetical protein Hypma_00837 [Hypsizygus marmoreus]
Hypma_004042	1135.43	496.289	1774.57	3.57568	1.83822	0.000207458	0.0037363	LUEZ02000149.1	8132	11650	+	2907	-	GO:0004553;GO:0005975;GO:0016021	K01192	COG3250;opiNOG00386	G	sp|Q0CI48|MANBA_ASPTN Beta-mannosidase A OS=Aspergillus terreus (strain NIH 2624 / FGSC A1156) GN=mndA PE=3 SV=2	gi|1012956504|gb|KYQ31328.1| Beta-mannosidase A [Hypsizygus marmoreus]
Hypma_000125	7.54296	1.07826	14.0076	12.9909	3.69943	0.00021498	0.00385531	LUEZ02000002.1	114594	117283	+	1968	-	-	-	opiNOG35603;NOG65590;pleNOG08008	O	sp|P33190|RL40_TETPY Ubiquitin-60S ribosomal protein L40 OS=Tetrahymena pyriformis GN=TUF11 PE=3 SV=2	gi|1012958628|gb|KYQ33416.1| hypothetical protein Hypma_12718 [Hypsizygus marmoreus]
Hypma_005829	1775.17	301.722	3248.62	10.7669	3.42854	0.00022549	0.00400403	LUEZ02000004.1	347297	349727	+	1551	-	GO:0055085;GO:0016021	-	opiNOG03645	R	sp|A0A089FRP6|PRLG_FUNXX MFS transporter prlG OS=Fungal sp. (strain NRRL 50135) GN=prlG PE=3 SV=1	gi|1012960963|gb|KYQ35734.1| Uncharacterized protein Hypma_10405 [Hypsizygus marmoreus]
Hypma_009571	1144.91	751.606	1538.21	2.04657	1.03321	0.000240524	0.00423529	LUEZ02000047.1	54202	57376	+	2637	-	GO:0005654;GO:0005730;GO:0000466;GO:0030687;GO:0000463;GO:0043021	K14824	treNOG09162;opiNOG02714	J	sp|A8NWR2|ERB1_COPC7 Ribosome biogenesis protein ERB1 OS=Coprinopsis cinerea (strain Okayama-7 / 130 / ATCC MYA-4618 / FGSC 9003) GN=ERB1 PE=3 SV=2	gi|1012958900|gb|KYQ33686.1| Ribosome biogenesis protein ERB1 [Hypsizygus marmoreus]
Hypma_015100	144.616	50.8095	238.423	4.69249	2.23035	0.000263267	0.00455334	LUEZ02000010.1	822981	824483	-	1086	-	-	-	opiNOG22457	R	-	gi|1012966726|gb|KYQ41474.1| hypothetical protein Hypma_04820 [Hypsizygus marmoreus]
Hypma_000722	60.6292	29.6155	91.643	3.09443	1.62967	0.000271997	0.0046851	LUEZ02000107.1	125648	126509	+	733	-	-	-	agarNOG08862	R	-	gi|1012964750|gb|KYQ39504.1| hypothetical protein Hypma_06781 [Hypsizygus marmoreus]
Hypma_005763	211.277	139.173	283.38	2.03617	1.02586	0.000285855	0.00489048	LUEZ02000004.1	159897	162592	+	1308	-	GO:0052692;GO:0005975	K07407	KOG2366;sordNOG04784;opiNOG11547	G	sp|A7XZT2|AGALB_TALEM Probable alpha-galactosidase B OS=Talaromyces emersonii PE=3 SV=1	gi|648166735|gb|KDR80408.1| hypothetical protein GALMADRAFT_136897 [Galerina marginata CBS 339.88]
Hypma_001237	117.465	75.693	159.237	2.10372	1.07294	0.000299645	0.0050988	LUEZ02000110.1	609342	610653	-	1140	-	GO:0008152;GO:0016787	-	opiNOG37637	R	sp|Q9HDV1|MU180_SCHPO Putative steryl acetyl hydrolase mug81 OS=Schizosaccharomyces pombe (strain 972 / ATCC 24843) GN=mug180 PE=1 SV=1	gi|1012963717|gb|KYQ38474.1| putative steryl acetyl hydrolase mug81 [Hypsizygus marmoreus]
Hypma_010511	194.888	111.1	278.677	2.50835	1.32674	0.000311647	0.00526229	LUEZ02000051.1	125604	127717	+	1857	-	-	K14758	sorNOG00039;KOG1164	T	sp|P42168|KC1A_CAEEL Casein kinase I isoform alpha OS=Caenorhabditis elegans GN=kin-19 PE=3 SV=1	gi|1012958004|gb|KYQ32798.1| Casein kinase I isoform alpha [Hypsizygus marmoreus]
Hypma_002728	5025.29	2204.98	7845.61	3.55814	1.83112	0.000321065	0.00539036	LUEZ02000124.1	44580	46825	-	1626	-	-	-	opiNOG09353	S	sp|P39992|YEC3_YEAST Uncharacterized protein YEL023C OS=Saccharomyces cerevisiae (strain ATCC 204508 / S288c) GN=YEL023C PE=4 SV=1	gi|1012963573|gb|KYQ38331.1| Uncharacterized protein Hypma_07938 [Hypsizygus marmoreus]
Hypma_011068	2237.9	1387.35	3088.45	2.22615	1.15455	0.000324466	0.00542623	LUEZ02000053.1	678823	682210	+	2298	-	GO:0055085;GO:0016021	-	opiNOG00360	T	sp|P40900|ISP4_SCHPO Sexual differentiation process protein isp4 OS=Schizosaccharomyces pombe (strain 972 / ATCC 24843) GN=isp4 PE=2 SV=2	gi|1012965485|gb|KYQ40237.1| Sexual differentiation process protein isp4 [Hypsizygus marmoreus]
Hypma_005751	98.6684	63.1557	134.181	2.1246	1.08719	0.000337188	0.00557993	LUEZ02000004.1	136449	137271	+	543	-	-	K14686	opiNOG29993;opiNOG40173;sordNOG12705	P	sp|J9VLN4|CTR4_CRYNH Copper transport protein CTR4 OS=Cryptococcus neoformans var. grubii serotype A (strain H99 / ATCC 208821 / CBS 10515 / FGSC 9487) GN=CTR4 PE=1 SV=2	gi|1012960876|gb|KYQ35647.1| Copper transport protein ctr4 [Hypsizygus marmoreus]
Hypma_006216	1443.41	654.238	2232.57	3.41248	1.77082	0.000340786	0.00562474	LUEZ02000040.1	371072	373838	-	1689	-	GO:0045493;GO:0016798	-	opiNOG33047	O	-	gi|1012970046|gb|KYQ44787.1| Extracellular exo-alpha-L-arabinofuranosidase [Hypsizygus marmoreus]
Hypma_007603	8421.7	4456.27	12387.1	2.77971	1.47493	0.000357336	0.00583061	LUEZ02000041.1	651663	652431	+	600	-	-	-	agaNOG03713;agarNOG08096;opiNOG31150	R	-	gi|1012968940|gb|KYQ43682.1| hypothetical protein Hypma_02322 [Hypsizygus marmoreus]
Hypma_000527	165.82	62.881	268.759	4.27409	2.09562	0.000359923	0.00586406	LUEZ02000106.1	257146	259133	+	1494	-	-	K17656	opiNOG78471;NOG93359	S	sp|D3ZKV9|MSS51_RAT Putative protein MSS51 homolog, mitochondrial OS=Rattus norvegicus GN=Mss51 PE=4 SV=1	gi|1012962564|gb|KYQ37326.1| hypothetical protein Hypma_08765 [Hypsizygus marmoreus]
Hypma_002948	385.29	28.0672	742.513	26.4548	4.72546	0.000441809	0.00700139	LUEZ02000124.1	585541	586300	-	534	-	-	-	-	-	-	gi|1012963610|gb|KYQ38368.1| hypothetical protein Hypma_07726 [Hypsizygus marmoreus]
Hypma_001928	2570.39	886.735	4254.04	4.79742	2.26226	0.000443946	0.00701936	LUEZ02000113.1	686468	687864	+	1009	-	-	-	-	-	-	gi|1012966044|gb|KYQ40794.1| hypothetical protein Hypma_05274 [Hypsizygus marmoreus]
Hypma_001428	20.4978	9.10514	31.8904	3.50246	1.80837	0.000448998	0.00708699	LUEZ02000012.1	364519	365778	-	1194	-	-	-	NOG153008;opiNOG43073;opiNOG25757;agarNOG08637	SR	-	gi|1012964311|gb|KYQ39066.1| hypothetical protein Hypma_06970 [Hypsizygus marmoreus]
Hypma_002321	111.546	43.9754	179.116	4.0731	2.02613	0.000470185	0.00738453	LUEZ02000013.1	582889	584016	-	1128	-	-	-	opiNOG60777;opiNOG27861	S	-	gi|1012962875|gb|KYQ37636.1| hypothetical protein Hypma_08662 [Hypsizygus marmoreus]
Hypma_010147	1532.73	439.809	2625.65	5.96999	2.57773	0.000472038	0.00740444	LUEZ02000049.1	428349	428958	+	324	-	-	-	opiNOG60017;opiNOG40223;opiNOG43271	S	-	gi|1012967823|gb|KYQ42568.1| hypothetical protein Hypma_03573 [Hypsizygus marmoreus]
Hypma_005084	63.3425	38.4908	88.1943	2.29131	1.19617	0.000483315	0.00754389	LUEZ02000021.1	393816	394649	-	504	-	-	-	-	-	-	gi|1012962228|gb|KYQ36992.1| hypothetical protein Hypma_09155 [Hypsizygus marmoreus]
Hypma_001744	1246.07	741.428	1750.71	2.36127	1.23956	0.000499294	0.007736	LUEZ02000113.1	235021	238246	+	3090	-	GO:0008299;GO:0016740	K18685	opiNOG24235;pleNOG02386;COG0142	H	sp|O26156|IDSA_METTH Short chain isoprenyl diphosphate synthase OS=Methanothermobacter thermautotrophicus (strain ATCC 29096 / DSM 1053 / JCM 10044 / NBRC 100330 / Delta H) GN=idsA PE=3 SV=1	gi|1012966081|gb|KYQ40831.1| Geranylgeranyl diphosphate synthase [Hypsizygus marmoreus]
Hypma_010638	3794.94	2368.22	5221.65	2.20488	1.1407	0.000538903	0.00824861	LUEZ02000052.1	166166	168046	-	1639	-	GO:0016021	-	opiNOG45140	S	-	gi|1012961412|gb|KYQ36180.1| hypothetical protein Hypma_09913 [Hypsizygus marmoreus]
Hypma_001594	75.7519	41.2355	110.268	2.67411	1.41906	0.000572358	0.0086975	LUEZ02000112.1	37334	38976	+	1475	-	-	-	agaNOG06800;agaNOG06540	SR	-	gi|1012957128|gb|KYQ31937.1| hypothetical protein Hypma_14220 [Hypsizygus marmoreus]
Hypma_002471	1759.49	574.651	2944.33	5.12369	2.35718	0.000573538	0.00870497	LUEZ02000122.1	334680	335629	-	702	-	GO:0008152;GO:0003824	-	opiNOG32589;opiNOG02252;NOG67531	SR	-	gi|1012966376|gb|KYQ41125.1| hypothetical protein Hypma_05079 [Hypsizygus marmoreus]
Hypma_013158	148.58	96.6182	200.542	2.07562	1.05354	0.000589393	0.00891726	LUEZ02000076.1	14999	17100	-	2022	-	-	-	agaNOG04887	S	-	gi|1012957854|gb|KYQ32650.1| hypothetical protein Hypma_13446 [Hypsizygus marmoreus]
Hypma_000444	88.2847	56.2643	120.305	2.13821	1.09641	0.000608387	0.00914606	LUEZ02000106.1	65765	71035	-	4401	-	-	-	-	-	-	gi|1012962547|gb|KYQ37309.1| hypothetical protein Hypma_08687 [Hypsizygus marmoreus]
Hypma_012154	431.423	168.853	693.994	4.11006	2.03916	0.000645553	0.00952864	LUEZ02000058.1	198362	200690	+	1617	-	GO:0005507;GO:0055114;GO:0016491	K19791	opiNOG14772	Q	sp|Q01679|LAC1_PHLRA Laccase OS=Phlebia radiata GN=LAC PE=1 SV=2	gi|1012963310|gb|KYQ38069.1| Laccase [Hypsizygus marmoreus]
Hypma_001250	284.84	189.094	380.587	2.01269	1.00913	0.000670945	0.00982138	LUEZ02000110.1	642450	643750	-	1092	-	GO:0044238;GO:0016740;GO:0071704	K00616	sacNOG03013;opiNOG04452;COG0176	G	sp|A4Y494|TAL_SHEPC Transaldolase OS=Shewanella putrefaciens (strain CN-32 / ATCC BAA-453) GN=tal PE=3 SV=1	gi|1012963755|gb|KYQ38512.1| Transaldolase [Hypsizygus marmoreus]
Hypma_004669	59.3884	36.1339	82.6429	2.28713	1.19354	0.000677326	0.00986941	LUEZ02000181.1	43546	46120	+	1821	-	GO:0055114;GO:0016491;GO:0071949	K03380	opiNOG06017	R	sp|P15245|PHHY_TRICU Phenol hydroxylase OS=Trichosporon cutaneum PE=1 SV=3	gi|1012956573|gb|KYQ31395.1| Phenol 2-monooxygenase [Hypsizygus marmoreus]
Hypma_002362	2116.03	123.45	4108.61	33.2817	5.05666	0.000678264	0.00986941	LUEZ02000122.1	56772	59538	+	2137	-	-	-	-	-	-	gi|1012966300|gb|KYQ41049.1| hypothetical protein Hypma_05182 [Hypsizygus marmoreus]
Hypma_011737	1037.68	505.104	1570.25	3.10876	1.63634	0.000678982	0.00986941	LUEZ02000055.1	1013332	1013744	-	249	-	GO:0006950	-	opiNOG73855;opiNOG45817;treNOG09855;opiNOG80683	SO	-	gi|1012968578|gb|KYQ43321.1| heat shock protein [Hypsizygus marmoreus]
Hypma_011916	235.984	152.776	319.191	2.08927	1.063	0.000681582	0.00988351	LUEZ02000055.1	1447387	1449099	+	1485	-	-	-	agaNOG05395;euNOG22337	R	-	gi|1012956364|gb|KYQ31193.1| hypothetical protein Hypma_14949 [Hypsizygus marmoreus]
Hypma_004373	1071.98	338.646	1805.32	5.33099	2.4144	0.000705505	0.0101823	LUEZ02000017.1	240241	241684	-	1323	-	-	-	-	-	-	gi|1012963181|gb|KYQ37941.1| hypothetical protein Hypma_08349 [Hypsizygus marmoreus]
Hypma_004212	77.8749	15.7168	140.033	8.90974	3.15538	0.000742665	0.0106216	LUEZ02000158.1	158933	159964	-	974	-	-	-	-	-	-	gi|1012958518|gb|KYQ33307.1| hypothetical protein Hypma_12821 [Hypsizygus marmoreus]
Hypma_005482	19.3146	8.92121	29.7079	3.33004	1.73554	0.000775731	0.0110464	LUEZ02000227.1	19641	20204	-	459	-	GO:0016705;GO:0020037;GO:0005506;GO:0016021;GO:0004497;GO:0055114	-	COG2124;opiNOG07534;opiNOG20290	Q	sp|G3Y416|YANC_ASPNA Cytochrome P450 monooxygenase yanC OS=Aspergillus niger (strain ATCC 1015 / CBS 113.46 / FGSC A1144 / LSHB Ac4 / NCTC 3858a / NRRL 328 / USDA 3528.7) GN=yanC PE=1 SV=1	gi|1012955520|gb|KYQ30592.1| Cytochrome P450 1A1 [Hypsizygus marmoreus]
Hypma_010179	1479.29	651.308	2307.28	3.54253	1.82478	0.000784147	0.0111268	LUEZ02000049.1	514844	517160	-	2106	-	-	-	opiNOG01951	O	sp|Q9D4H7|LONF3_MOUSE LON peptidase N-terminal domain and RING finger protein 3 OS=Mus musculus GN=Lonrf3 PE=2 SV=1	gi|1012967790|gb|KYQ42535.1| LON peptidase N-terminal domain and RING finger protein 3 [Hypsizygus marmoreus]
Hypma_013916	39.6264	11.8868	67.366	5.66729	2.50266	0.000792667	0.0111849	LUEZ02000009.1	419559	420040	+	417	-	-	-	COG3791;opiNOG40511;opiNOG42877;opiNOG62877;opiNOG43074	S	-	gi|1012969648|gb|KYQ44389.1| hypothetical protein Hypma_01366 [Hypsizygus marmoreus]
Hypma_009490	892.244	358.86	1425.63	3.97266	1.9901	0.000810843	0.0113905	LUEZ02000046.1	1585561	1586299	+	594	-	-	-	-	-	-	gi|1012967322|gb|KYQ42068.1| hypothetical protein Hypma_04112 [Hypsizygus marmoreus]
Hypma_016321	792.038	417.589	1166.49	2.79339	1.48202	0.000811926	0.0113931	LUEZ02000096.1	285312	287875	+	1641	-	GO:0055085;GO:0016021	-	opiNOG02197	G	sp|Q07904|THI73_YEAST Thiamine pathway transporter THI73 OS=Saccharomyces cerevisiae (strain ATCC 204508 / S288c) GN=THI73 PE=1 SV=1	gi|1012966899|gb|KYQ41646.1| putative transporter PB1C11.03 [Hypsizygus marmoreus]
Hypma_016112	9479.39	5999.79	12959	2.15991	1.11097	0.000830322	0.0116072	LUEZ02000010.1	3212476	3214393	+	1861	-	-	-	agaNOG03764;agarNOG07341	S	-	gi|1012970989|gb|KYQ45729.1| hypothetical protein Hypma_00942 [Hypsizygus marmoreus]
Hypma_012777	3367.73	1820.09	4915.38	2.70062	1.43329	0.000847685	0.0117385	LUEZ02000071.1	134151	138505	-	3392	-	GO:0016020;GO:0016787	-	COG2273;opiNOG03169	SG	sp|P87024|SKN1_CANAX Beta-glucan synthesis-associated protein SKN1 OS=Candida albicans GN=SKN1 PE=2 SV=1	gi|1012968350|gb|KYQ43094.1| Beta-glucan synthesis-associated protein KRE6 [Hypsizygus marmoreus]
Hypma_002918	24.5973	12.0513	37.1433	3.08211	1.62392	0.000857691	0.0118511	LUEZ02000124.1	506870	507066	+	180	-	-	-	-	-	-	-
Hypma_014078	100.128	52.9016	147.355	2.78545	1.47791	0.000872543	0.0120301	LUEZ02000009.1	805832	808446	+	1608	-	GO:0016020;GO:0008152;GO:0005509;GO:0004571	K01230	opiNOG18155;KOG2204	G	sp|A2QAS2|MNS1B_ASPNC Probable mannosyl-oligosaccharide alpha-1,2-mannosidase 1B OS=Aspergillus niger (strain CBS 513.88 / FGSC A1513) GN=mns1B PE=3 SV=1	gi|1012959057|gb|KYQ33841.1| putative mannosyl-oligosaccharide alpha-1,2-mannosidase 1B [Hypsizygus marmoreus]
Hypma_016356	1133.46	736.616	1530.3	2.07748	1.05483	0.000916965	0.012574	LUEZ02000096.1	382804	384349	+	1092	-	-	-	opiNOG02643;treNOG06624;opiNOG22415;opiNOG02527	SJL	-	gi|1012966880|gb|KYQ41627.1| hypothetical protein Hypma_04384 [Hypsizygus marmoreus]
Hypma_006298	110.396	73.5355	147.256	2.00252	1.00182	0.000918586	0.0125825	LUEZ02000040.1	579365	580015	+	378	-	-	-	-	-	-	gi|1012969820|gb|KYQ44561.1| hypothetical protein Hypma_01618 [Hypsizygus marmoreus]
Hypma_001138	1131.47	697.364	1565.57	2.24498	1.1667	0.000943082	0.0128347	LUEZ02000110.1	375282	376456	+	1050	-	-	-	opiNOG67379;agaNOG06873	S	-	gi|1012963721|gb|KYQ38478.1| hypothetical protein Hypma_07570 [Hypsizygus marmoreus]
Hypma_010519	538.648	211.909	865.386	4.08376	2.0299	0.000972818	0.0131826	LUEZ02000051.1	143152	145442	-	1893	-	-	-	opiNOG02879;agaNOG06642	SR	-	gi|1012958040|gb|KYQ32834.1| hypothetical protein Hypma_13354 [Hypsizygus marmoreus]
Hypma_005692	26.5277	11.0418	42.0136	3.80496	1.92788	0.00100228	0.0135383	LUEZ02000029.1	246508	247872	+	825	-	GO:0016787	-	opiNOG30128;opiNOG58318	R	sp|Q0CEU4|EGLD_ASPTN Probable endo-beta-1,4-glucanase D OS=Aspergillus terreus (strain NIH 2624 / FGSC A1156) GN=eglD PE=3 SV=1	gi|1012957421|gb|KYQ32224.1| putative endo-beta-1,4-glucanase D [Hypsizygus marmoreus]
Hypma_011741	3645.45	2411.36	4879.54	2.02357	1.0169	0.00104659	0.0140021	LUEZ02000055.1	1021666	1022998	-	960	-	-	-	agaNOG06624;agaNOG07019	SR	-	gi|1012968582|gb|KYQ43325.1| hypothetical protein Hypma_02814 [Hypsizygus marmoreus]
Hypma_001360	85.4677	56.0515	114.884	2.04961	1.03535	0.00107872	0.0143712	LUEZ02000012.1	200976	202172	+	1089	-	-	-	-	-	-	gi|1012964388|gb|KYQ39143.1| hypothetical protein Hypma_07032 [Hypsizygus marmoreus]
Hypma_012544	66.4686	42.0068	90.9304	2.16466	1.11414	0.00109886	0.0145934	LUEZ02000068.1	134100	134818	-	597	-	GO:0006338;GO:0006355;GO:0031011	K11676	basNOG04456;opiNOG78631;NOG181700	SB	-	gi|1012957524|gb|KYQ32325.1| hypothetical protein Hypma_13808 [Hypsizygus marmoreus]
Hypma_009927	44.2903	26.7576	61.823	2.31048	1.20819	0.00111265	0.0146913	LUEZ02000048.1	505563	507029	+	861	-	-	-	-	-	-	gi|1012962038|gb|KYQ36803.1| hypothetical protein Hypma_09468 [Hypsizygus marmoreus]
Hypma_012682	67.4753	33.6653	101.285	3.00859	1.58909	0.00114154	0.0149095	LUEZ02000069.1	314540	315418	-	746	-	-	-	agarNOG09275;agaNOG06695	S	-	gi|1012960531|gb|KYQ35305.1| hypothetical protein Hypma_10930 [Hypsizygus marmoreus]
Hypma_007161	711.979	134.667	1289.29	9.57393	3.25911	0.00117563	0.0152759	LUEZ02000005.1	538911	540156	+	1185	-	-	-	-	-	-	gi|1012959939|gb|KYQ34717.1| hypothetical protein Hypma_11541 [Hypsizygus marmoreus]
Hypma_012787	926.255	286.418	1566.09	5.46786	2.45098	0.00119682	0.0155194	LUEZ02000071.1	159069	160930	+	1653	-	-	-	agaNOG03555	S	-	gi|1012968205|gb|KYQ42949.1| hypothetical protein Hypma_03044 [Hypsizygus marmoreus]
Hypma_010618	70.8819	45.5416	96.2221	2.11284	1.07918	0.00128275	0.0164481	LUEZ02000052.1	113134	113702	-	513	-	-	-	-	-	-	gi|1012961463|gb|KYQ36231.1| hypothetical protein Hypma_09892 [Hypsizygus marmoreus]
Hypma_012283	132.742	80.6879	184.797	2.29026	1.19551	0.001395	0.0174279	LUEZ02000058.1	524756	526866	-	2049	-	-	-	agaNOG06733	S	-	gi|1012963306|gb|KYQ38065.1| hypothetical protein Hypma_08160 [Hypsizygus marmoreus]
Hypma_002892	44.4755	26.7875	62.1636	2.32062	1.21451	0.00139944	0.0174488	LUEZ02000124.1	454142	454568	+	306	-	-	-	-	-	-	gi|1012963474|gb|KYQ38232.1| hypothetical protein Hypma_07777 [Hypsizygus marmoreus]
Hypma_015142	638.574	262.1	1015.05	3.87275	1.95336	0.00147088	0.0182496	LUEZ02000010.1	935110	935778	-	669	-	-	-	opiNOG40482	R	-	gi|1012970965|gb|KYQ45705.1| hypothetical protein Hypma_00003 [Hypsizygus marmoreus]
Hypma_011864	101.401	67.222	135.58	2.0169	1.01214	0.00152163	0.0187321	LUEZ02000055.1	1317976	1318791	+	758	-	-	-	pleNOG05268;opiNOG39709;sorNOG07937	S	-	gi|1012968715|gb|KYQ43458.1| hypothetical protein Hypma_02937 [Hypsizygus marmoreus]
Hypma_013947	1136.48	706.237	1566.73	2.21841	1.14953	0.00156167	0.0191134	LUEZ02000009.1	495931	498463	+	1860	-	-	-	opiNOG08714;opiNOG15679	QP	sp|P78588|FREL_CANAX Probable ferric reductase transmembrane component OS=Candida albicans GN=CFL1 PE=3 SV=1	gi|1012961676|gb|KYQ36443.1| Ferric/cupric reductase transmembrane component 1 [Hypsizygus marmoreus]
Hypma_006271	51.4035	31.9081	70.8989	2.22197	1.15184	0.00160397	0.0195554	LUEZ02000040.1	515660	516493	+	834	-	-	-	opiNOG38187;onyNOG04869;sordNOG11048	SL	-	gi|1012970190|gb|KYQ44931.1| hypothetical protein Hypma_01643 [Hypsizygus marmoreus]
Hypma_000774	605.887	398.491	813.282	2.04091	1.02921	0.00164378	0.0198305	LUEZ02000107.1	257431	259653	-	1873	-	GO:0006810;GO:0016787;GO:0005622;GO:0005215	K08254	opiNOG08137;agaNOG00518;euNOG13197	IR	sp|O13716|AGN1_SCHPO Glucan endo-1,3-alpha-glucosidase agn1 OS=Schizosaccharomyces pombe (strain 972 / ATCC 24843) GN=agn1 PE=1 SV=2	gi|1012964676|gb|KYQ39430.1| Glucan endo-1,3-alpha-glucosidase agn1 [Hypsizygus marmoreus]
Hypma_004488	9.82704	3.03438	16.6197	5.47713	2.45342	0.00165327	0.0199069	LUEZ02000017.1	495305	495886	-	435	-	-	-	-	-	-	gi|1012963096|gb|KYQ37856.1| hypothetical protein Hypma_08249 [Hypsizygus marmoreus]
Hypma_011163	552.887	346.429	759.345	2.19192	1.13219	0.00165965	0.0199458	LUEZ02000053.1	896495	898063	+	1047	-	GO:0055114;GO:0016491	-	opiNOG16599	C	sp|Q94A68|Y1669_ARATH Uncharacterized oxidoreductase At1g06690, chloroplastic OS=Arabidopsis thaliana GN=At1g06690 PE=1 SV=1	gi|1012956644|gb|KYQ31464.1| Flagellar radial spoke protein 5 [Hypsizygus marmoreus]
Hypma_009071	59.4103	37.9679	80.8526	2.1295	1.09051	0.00179969	0.0213048	LUEZ02000046.1	422840	424564	+	1251	-	GO:0008654;GO:0046872;GO:0000166;GO:0055114;GO:0004609;GO:0016491	K01613	opiNOG50315;treNOG06193	I	sp|C4R360|PSD2_KOMPG Phosphatidylserine decarboxylase proenzyme 2 OS=Komagataella phaffii (strain GS115 / ATCC 20864) GN=PSD2 PE=3 SV=1	gi|1012964204|gb|KYQ38960.1| Phosphatidylserine decarboxylase proenzyme 3 [Hypsizygus marmoreus]
Hypma_004811	107.103	54.2076	159.998	2.95158	1.56149	0.00182919	0.0216135	LUEZ02000184.1	308487	308928	-	261	-	-	-	agaNOG06804	S	-	gi|1012960047|gb|KYQ34824.1| hypothetical protein Hypma_11386 [Hypsizygus marmoreus]
Hypma_006332	1143.89	620.001	1667.77	2.68995	1.42758	0.00184516	0.0217616	LUEZ02000040.1	655915	658360	-	1788	-	GO:0005615;GO:0006508;GO:0004222;GO:0008270	K01417	NOG11304	O	sp|C5NZT1|MEP9_COCP7 Extracellular metalloproteinase 9 OS=Coccidioides posadasii (strain C735) GN=MEP9 PE=3 SV=1	gi|1012970310|gb|KYQ45051.1| Extracellular metalloproteinase NpI [Hypsizygus marmoreus]
Hypma_014966	1568.49	716.347	2420.64	3.37915	1.75666	0.00186206	0.0218996	LUEZ02000010.1	443525	444929	+	768	-	GO:0005975;GO:0016810	-	opiNOG37282	R	sp|D4B5F9|PGDA_ARTBC Probable peptidoglycan-N-acetylglucosamine deacetylase ARB_03699 OS=Arthroderma benhamiae (strain ATCC MYA-4681 / CBS 112371) GN=ARB_03699 PE=1 SV=2	gi|1012966768|gb|KYQ41516.1| Chitin deacetylase [Hypsizygus marmoreus]
Hypma_003158	407.4	103.298	711.503	6.8879	2.78406	0.0018732	0.0219692	LUEZ02000014.1	43929	45826	+	1560	-	GO:0016705;GO:0020037;GO:0005506;GO:0016021;GO:0004497;GO:0055114	K10437	opiNOG17394;opiNOG08957	Q	sp|Q078T0|PHACB_EMEND 3-hydroxyphenylacetate 6-hydroxylase OS=Emericella nidulans GN=phacB PE=1 SV=1	gi|1012960688|gb|KYQ35461.1| 3-hydroxyphenylacetate 6-hydroxylase [Hypsizygus marmoreus]
Hypma_011026	16324.6	9783.59	22865.7	2.33714	1.22475	0.00191251	0.0223002	LUEZ02000053.1	564888	569365	+	3111	-	-	-	sordNOG04435;opiNOG18275;opiNOG77613;opiNOG77716	ORG	sp|D4AUF1|WSCD1_ARTBC WSC domain-containing protein ARB_07867 OS=Arthroderma benhamiae (strain ATCC MYA-4681 / CBS 112371) GN=ARB_07867 PE=1 SV=1	gi|1012965537|gb|KYQ40289.1| putative fungistatic metabolite [Hypsizygus marmoreus]
Hypma_002972	40.0022	24.1415	55.863	2.31399	1.21038	0.00203716	0.0234144	LUEZ02000124.1	650214	650726	+	411	-	-	-	-	-	-	gi|1012963674|gb|KYQ38432.1| hypothetical protein Hypma_07701 [Hypsizygus marmoreus]
Hypma_002693	638.065	308.523	967.607	3.13626	1.64904	0.00216002	0.0246472	LUEZ02000122.1	876255	877236	-	702	-	-	-	agarNOG08451;opiNOG48300;treNOG06719	S	-	gi|1012966355|gb|KYQ41104.1| Eukaryotic translation initiation factor 3 subunit C [Hypsizygus marmoreus]
Hypma_005939	399.63	242.1	557.161	2.30137	1.20249	0.00222252	0.0252692	LUEZ02000004.1	704745	708624	-	3341	-	-	-	fuNOG26275;euNOG04575	R	sp|P0CT89|OMT1_PHACR 4-O-methyltransferase 1 OS=Phanerochaete chrysosporium (strain RP-78 / ATCC MYA-4764 / FGSC 9002) GN=fgenesh1_kg.2_#_1379_#_Locus12621v1rpkm4.09 PE=1 SV=1	gi|1012959787|gb|KYQ34566.1| 6-hydroxytryprostatin B O-methyltransferase [Hypsizygus marmoreus]
Hypma_007440	1190.05	594.314	1785.79	3.00479	1.58726	0.00224487	0.0254318	LUEZ02000041.1	262144	265984	-	3375	-	GO:0006032;GO:0008061;GO:0004568;GO:0005975	K01183	opiNOG54676;sorNOG06677;opiNOG23652;COG3325	G	sp|Q13231|CHIT1_HUMAN Chitotriosidase-1 OS=Homo sapiens GN=CHIT1 PE=1 SV=1	gi|1012969380|gb|KYQ44122.1| Chitotriosidase-1 [Hypsizygus marmoreus]
Hypma_012393	18.4282	9.03236	27.824	3.08048	1.62316	0.00237418	0.0266578	LUEZ02000062.1	32767	33162	+	285	-	-	-	-	-	-	gi|1012958064|gb|KYQ32857.1| hypothetical protein Hypma_13289 [Hypsizygus marmoreus]
Hypma_003234	44.2001	26.6669	61.7332	2.31497	1.21099	0.00250364	0.0277907	LUEZ02000014.1	216958	218300	-	882	-	-	-	agaNOG05976;agarNOG08675;agaNOG05979	S	-	gi|1012960670|gb|KYQ35443.1| hypothetical protein Hypma_10744 [Hypsizygus marmoreus]
Hypma_016067	66.8952	43.755	90.0354	2.05772	1.04105	0.00256806	0.0283068	LUEZ02000010.1	3097363	3098480	-	1065	-	-	-	-	-	-	gi|1012971315|gb|KYQ46055.1| hypothetical protein Hypma_00897 [Hypsizygus marmoreus]
Hypma_001256	1502.06	263.112	2741.01	10.4177	3.38096	0.00265913	0.0289822	LUEZ02000110.1	659635	661782	-	1533	-	-	-	opiNOG58018;sordNOG08926;opiNOG21944;opiNOG08957	Q	sp|P0DPA7|PSIH_PSICU Cytochrome P450 monooxygenase psiH OS=Psilocybe cubensis GN=psiH PE=1 SV=1	gi|1012963809|gb|KYQ38566.1| O-methylsterigmatocystin oxidoreductase [Hypsizygus marmoreus]
Hypma_002213	134.634	86.992	182.275	2.09531	1.06716	0.0026741	0.0290702	LUEZ02000013.1	322481	325350	-	1854	-	GO:0008152;GO:0016787	K12350	opiNOG14637	I	sp|Q9UAY4|ASM3_CAEEL Putative sphingomyelin phosphodiesterase asm-3 OS=Caenorhabditis elegans GN=asm-3 PE=3 SV=2	gi|1012962779|gb|KYQ37540.1| putative sphingomyelin phosphodiesterase asm-3 [Hypsizygus marmoreus]
Hypma_010846	1224.75	675.281	1774.22	2.62737	1.39362	0.00271055	0.0293418	LUEZ02000053.1	148171	151739	-	2862	-	GO:0003676	-	opiNOG00060	J	sp|Q9SJK3|AGO5_ARATH Protein argonaute 5 OS=Arabidopsis thaliana GN=AGO5 PE=1 SV=2	gi|1012965412|gb|KYQ40164.1| Protein argonaute 1B [Hypsizygus marmoreus]
Hypma_008859	316.392	98.7882	533.996	5.40547	2.43442	0.00272447	0.0294658	LUEZ02000045.1	772162	773510	+	1230	-	GO:0016021	-	pleNOG04110;opiNOG13986;COG0671	I	sp|Q9XI60|LPP2_ARATH Lipid phosphate phosphatase 2 OS=Arabidopsis thaliana GN=LPP2 PE=2 SV=1	gi|1012965149|gb|KYQ39902.1| putative lipid phosphate phosphatase 3, chloroplastic [Hypsizygus marmoreus]
Hypma_014944	956.953	535.445	1378.46	2.57442	1.36425	0.00287373	0.0306088	LUEZ02000010.1	386347	388668	+	1671	-	GO:0055114;GO:0016491	-	euNOG04015;opiNOG14304	R	-	gi|1012966697|gb|KYQ41445.1| hypothetical protein Hypma_04671 [Hypsizygus marmoreus]
Hypma_010862	378.298	196.965	559.631	2.84127	1.50654	0.00288136	0.0306642	LUEZ02000053.1	188554	189772	-	1011	-	-	-	agaNOG03206;agaNOG06475	TR	-	gi|1012965232|gb|KYQ39984.1| hypothetical protein Hypma_06122 [Hypsizygus marmoreus]
Hypma_009988	2071.66	710.885	3432.43	4.82839	2.27154	0.00292006	0.0310499	LUEZ02000049.1	57017	57776	-	591	-	-	-	opiNOG74417;NOG204070;basNOG04452;opiNOG74624	SR	sp|O74947|YJBA_SCHPO Uncharacterized protein C553.10 OS=Schizosaccharomyces pombe (strain 972 / ATCC 24843) GN=SPCC553.10 PE=3 SV=1	gi|1012967930|gb|KYQ42675.1| Uncharacterized protein Hypma_03414 [Hypsizygus marmoreus]
Hypma_000964	598.909	287.383	910.435	3.16802	1.66358	0.00294957	0.0312847	LUEZ02000107.1	734526	735593	-	843	-	-	-	agarNOG08040;opiNOG47465	S	-	gi|1012964731|gb|KYQ39485.1| hypothetical protein Hypma_06540 [Hypsizygus marmoreus]
Hypma_007514	9621.72	5434.77	13808.7	2.5408	1.34528	0.00301311	0.031736	LUEZ02000041.1	437623	439311	-	1092	-	GO:0005525	K16945	opiNOG02773	D	sp|P48008|SPN3_SCHPO Septin homolog spn3 OS=Schizosaccharomyces pombe (strain 972 / ATCC 24843) GN=spn3 PE=1 SV=3	gi|1012969465|gb|KYQ44207.1| Septin spn3 [Hypsizygus marmoreus]
Hypma_003906	37.4883	22.8892	52.0874	2.27563	1.18627	0.0030606	0.0320324	LUEZ02000015.1	364217	364935	-	498	-	-	-	-	-	-	gi|1012959659|gb|KYQ34439.1| hypothetical protein Hypma_11700 [Hypsizygus marmoreus]
Hypma_009435	202.091	115.735	288.447	2.49231	1.31748	0.00331437	0.0340127	LUEZ02000046.1	1449964	1451165	+	1149	-	-	-	-	-	-	gi|1012967581|gb|KYQ42327.1| hypothetical protein Hypma_04059 [Hypsizygus marmoreus]
Hypma_009432	777.987	473.494	1082.48	2.28615	1.19292	0.00347137	0.035337	LUEZ02000046.1	1442258	1443880	+	1389	-	-	-	opiNOG73289;NOG20798	R	sp|Q8C0R7|ZMY15_MOUSE Zinc finger MYND domain-containing protein 15 OS=Mus musculus GN=Zmynd15 PE=1 SV=1	gi|1012967575|gb|KYQ42321.1| Zinc finger MYND domain-containing protein 15 [Hypsizygus marmoreus]
Hypma_007872	16.502	7.88928	25.1148	3.1834	1.67057	0.00359856	0.0363682	LUEZ02000041.1	1307287	1307748	+	399	-	-	-	-	-	-	-
Hypma_006291	1044.86	578.635	1511.08	2.61145	1.38485	0.00371501	0.0372473	LUEZ02000040.1	562862	564942	+	1419	-	GO:0070816;GO:0005737;GO:0003690;GO:0032508;GO:0000439;GO:0004003;GO:0006289;GO:0005675;GO:0000112	K03144	opiNOG03333	K	sp|P87303|TFB2_SCHPO RNA polymerase II transcription factor B subunit 2 OS=Schizosaccharomyces pombe (strain 972 / ATCC 24843) GN=tfb2 PE=1 SV=2	gi|1012970220|gb|KYQ44961.1| RNA polymerase II transcription factor B subunit 2, partial [Hypsizygus marmoreus]
Hypma_007926	889.131	539.087	1239.17	2.29865	1.20079	0.00379217	0.0379007	LUEZ02000041.1	1438311	1439540	-	894	-	GO:0006810;GO:0016021	K15109	opiNOG00780	C	sp|Q10248|YD1K_SCHPO Uncharacterized mitochondrial carrier C4G9.20c OS=Schizosaccharomyces pombe (strain 972 / ATCC 24843) GN=SPAC4G9.20c PE=3 SV=2	gi|1012969152|gb|KYQ43894.1| putative mitochondrial carrier C4G9.20c [Hypsizygus marmoreus]
Hypma_013197	518.551	297.884	739.218	2.48157	1.31125	0.00381079	0.0380567	LUEZ02000076.1	116797	118372	+	1506	-	-	K01514	treNOG09082;opiNOG17387;COG1227;opiNOG06077	C	sp|O14094|PPX1_SCHPO Putative exopolyphosphatase OS=Schizosaccharomyces pombe (strain 972 / ATCC 24843) GN=SPAC2F3.11 PE=3 SV=1	gi|1012957875|gb|KYQ32671.1| putative exopolyphosphatase [Hypsizygus marmoreus]
Hypma_002849	31.5545	18.8962	44.2128	2.33977	1.22637	0.0039418	0.0391169	LUEZ02000124.1	337953	339323	-	930	-	-	-	opiNOG57493;opiNOG09675;COG3485	QR	-	gi|1012963548|gb|KYQ38306.1| hypothetical protein Hypma_07819 [Hypsizygus marmoreus]
Hypma_000472	147.656	73.762	221.55	3.00358	1.58668	0.00407385	0.0401944	LUEZ02000106.1	121385	123407	-	1757	-	-	-	-	-	-	gi|1012962685|gb|KYQ37447.1| hypothetical protein Hypma_08712 [Hypsizygus marmoreus]
Hypma_013681	618.853	235.315	1002.39	4.25978	2.09078	0.00425267	0.0416472	LUEZ02000080.1	698494	699257	+	630	-	-	-	-	-	sp|P32024|JI23_HORVU 23 kDa jasmonate-induced protein OS=Hordeum vulgare PE=2 SV=1	gi|1012965641|gb|KYQ40392.1| hypothetical protein Hypma_05589 [Hypsizygus marmoreus]
Hypma_013695	695.138	454.246	936.031	2.06062	1.04308	0.00427383	0.0417632	LUEZ02000080.1	729871	732907	-	2412	-	GO:0016829	-	opiNOG43773	R	sp|Q59288|CSLA_PEDHD Chondroitinase-AC OS=Pedobacter heparinus (strain ATCC 13125 / DSM 2366 / CIP 104194 / JCM 7457 / NBRC 12017 / NCIMB 9290 / NRRL B-14731 / HIM 762-3) GN=cslA PE=1 SV=1	gi|1012965658|gb|KYQ40409.1| Chondroitinase-AC [Hypsizygus marmoreus]
Hypma_007122	53.1946	34.918	71.4712	2.04683	1.03339	0.00428703	0.0418217	LUEZ02000005.1	412131	414074	+	1455	-	-	-	-	-	-	gi|1012961250|gb|KYQ36019.1| hypothetical protein Hypma_10105 [Hypsizygus marmoreus]
Hypma_002909	1793	784.14	2801.87	3.57317	1.83721	0.00449948	0.0434583	LUEZ02000124.1	488343	489110	+	717	-	GO:0005783;GO:0008168;GO:0044425;GO:0032259	-	agarNOG08621;opiNOG48063	S	-	gi|1012963595|gb|KYQ38353.1| putative protein-S-isoprenylcysteine O-methyltransferase [Hypsizygus marmoreus]
Hypma_015041	25.6545	14.7886	36.5205	2.46951	1.30422	0.00469613	0.0447087	LUEZ02000010.1	683657	683985	+	285	-	-	-	-	-	-	-
Hypma_002531	138.997	85.2948	192.698	2.2592	1.17581	0.00508414	0.0472985	LUEZ02000122.1	488443	493700	-	4069	-	GO:0004252;GO:0016020;GO:0006508;GO:0005618	-	opiNOG09658;opiNOG79211	O	sp|P29141|SUBV_BACSU Minor extracellular protease vpr OS=Bacillus subtilis (strain 168) GN=vpr PE=1 SV=1	gi|1012966319|gb|KYQ41068.1| Minor extracellular protease vpr [Hypsizygus marmoreus]
Hypma_013591	41.7784	25.9331	57.6237	2.22201	1.15187	0.00551017	0.0505949	LUEZ02000080.1	503823	504540	-	515	-	-	-	-	-	-	gi|1012965800|gb|KYQ40551.1| hypothetical protein Hypma_05674 [Hypsizygus marmoreus]
Hypma_007678	11.0108	4.74175	17.2798	3.64418	1.86559	0.00560635	0.0512146	LUEZ02000041.1	843793	845450	-	1327	-	-	-	COG1112;opiNOG02983	L	-	gi|1012969508|gb|KYQ44250.1| hypothetical protein Hypma_02248 [Hypsizygus marmoreus]
Hypma_000068	16.909	8.78959	25.0285	2.84751	1.5097	0.00601395	0.0544269	LUEZ02000001.1	168110	169432	-	771	-	GO:0055114;GO:0016491	-	opiNOG17738;opiNOG12184	Q	sp|Q8CQD2|BUTA_STAES Diacetyl reductase [(S)-acetoin forming] OS=Staphylococcus epidermidis (strain ATCC 12228) GN=butA PE=3 SV=1	gi|1012957733|gb|KYQ32531.1| Diacetyl reductase [(S)-acetoin forming] [Hypsizygus marmoreus]
Hypma_008826	120.802	66.3796	175.223	2.63972	1.40038	0.00603281	0.0545585	LUEZ02000045.1	700040	701794	-	1401	-	-	-	agaNOG06145;opiNOG39815;opiNOG49806	SR	-	gi|1012964876|gb|KYQ39629.1| hypothetical protein Hypma_06472 [Hypsizygus marmoreus]
Hypma_016266	2588.14	1543.9	3632.38	2.35274	1.23434	0.00628849	0.0565472	LUEZ02000096.1	147028	147948	-	720	-	GO:0055114;GO:0016491	-	opiNOG29318;opiNOG27153	Q	sp|A0A084R1I4|ATR10_STAC4 Short-chain dehydrogenase/reductase ATR10 OS=Stachybotrys chlorohalonata (strain IBT 40285) GN=ATR10 PE=3 SV=1	gi|1012966971|gb|KYQ41718.1| (+)-neomenthol dehydrogenase [Hypsizygus marmoreus]
Hypma_000697	20.2755	11.6555	28.8954	2.47912	1.30983	0.00658183	0.0584515	LUEZ02000107.1	73257	74750	+	903	-	-	-	opiNOG28757;eurotNOG08587	R	sp|T2FKR1|AES1_THIHE Acetylesterase OS=Thielavia heterothallica GN=aes1 PE=1 SV=1	gi|1012964662|gb|KYQ39416.1| hypothetical protein Hypma_06806 [Hypsizygus marmoreus]
Hypma_012152	223.817	118.322	329.312	2.78317	1.47673	0.00658327	0.0584515	LUEZ02000058.1	191583	192808	+	707	-	-	-	agaNOG04122	S	-	gi|1012963243|gb|KYQ38002.1| hypothetical protein Hypma_08027 [Hypsizygus marmoreus]
Hypma_010816	8306.32	5483.94	11128.7	2.02933	1.021	0.00666375	0.0589331	LUEZ02000053.1	74936	75384	-	336	-	GO:0042802	-	agaNOG04575;agaNOG06798;agarNOG09015	SR	-	gi|1012965207|gb|KYQ39959.1| hypothetical protein Hypma_06171 [Hypsizygus marmoreus]
Hypma_011835	252.84	131.413	374.266	2.848	1.50995	0.00668029	0.0589385	LUEZ02000055.1	1254558	1256127	-	1356	-	-	-	NOG174070;opiNOG74457	SK	-	gi|1012968491|gb|KYQ43234.1| hypothetical protein Hypma_02909 [Hypsizygus marmoreus]
Hypma_006184	8.38003	3.16799	13.5921	4.29044	2.10112	0.00669562	0.0590066	LUEZ02000040.1	306402	306632	-	231	-	-	-	-	-	-	gi|1012969712|gb|KYQ44453.1| hypothetical protein Hypma_01731 [Hypsizygus marmoreus]
Hypma_008312	5.46872	1.32701	9.61043	7.24216	2.85642	0.00669734	0.0590066	LUEZ02000043.1	75980	76473	-	354	-	-	-	-	-	-	gi|1012956931|gb|KYQ31744.1| hypothetical protein Hypma_14402 [Hypsizygus marmoreus]
Hypma_004610	44.2101	29.3344	59.0858	2.01422	1.01022	0.00692324	0.0602827	LUEZ02000018.1	101786	102783	-	942	-	-	-	-	-	-	gi|1012957291|gb|KYQ32097.1| hypothetical protein Hypma_14097 [Hypsizygus marmoreus]
Hypma_000189	42.1226	28.0248	56.2203	2.00609	1.00439	0.00723599	0.0621921	LUEZ02000101.1	26477	28455	+	1608	-	-	-	agarNOG08572;agaNOG07044	R	-	gi|1012960314|gb|KYQ35089.1| hypothetical protein Hypma_11116 [Hypsizygus marmoreus]
Hypma_008301	117.773	77.3331	158.213	2.04586	1.03271	0.00736586	0.0628809	LUEZ02000043.1	53852	55278	-	1169	-	-	K07047	opiNOG09707	S	sp|Q68AP4|NFDA_ARTPS N-substituted formamide deformylase OS=Arthrobacter pascens GN=nfdA PE=1 SV=1	gi|1012956921|gb|KYQ31734.1| N-substituted formamide deformylase [Hypsizygus marmoreus]
Hypma_004643	36.3059	23.5298	49.082	2.08595	1.0607	0.00744895	0.0634617	LUEZ02000180.1	4641	13031	-	5490	-	-	-	opiNOG01931	R	sp|Q99315|YG31B_YEAST Transposon Ty3-G Gag-Pol polyprotein OS=Saccharomyces cerevisiae (strain ATCC 204508 / S288c) GN=TY3B-G PE=1 SV=3	gi|1012955823|gb|KYQ30734.1| Transposon Ty3-I Gag-Pol polyprotein, partial [Hypsizygus marmoreus]
Hypma_005427	34.8195	22.2531	47.3858	2.1294	1.09045	0.00748991	0.0637676	LUEZ02000223.1	8508	10105	-	1533	-	-	-	agarNOG08828;agaNOG07432;agaNOG06502	S	-	gi|1012956766|gb|KYQ31582.1| hypothetical protein Hypma_14542 [Hypsizygus marmoreus]
Hypma_013259	73.4524	42.1378	104.767	2.48629	1.314	0.00803763	0.0673425	LUEZ02000077.1	63201	64727	-	1134	-	-	K13366	pleNOG02488;opiNOG02620	Q	sp|O64411|PAO_MAIZE Polyamine oxidase OS=Zea mays GN=PAO PE=1 SV=1	gi|1012958948|gb|KYQ33733.1| Polyamine oxidase [Hypsizygus marmoreus]
Hypma_007626	33.2427	21.2447	45.2407	2.12951	1.09052	0.008167	0.0680516	LUEZ02000041.1	718189	718955	-	597	-	-	-	-	-	-	gi|1012969304|gb|KYQ44046.1| hypothetical protein Hypma_02296 [Hypsizygus marmoreus]
Hypma_002361	1209.17	336.144	2082.19	6.19433	2.63095	0.00824206	0.0683756	LUEZ02000122.1	53428	55151	-	1191	-	-	-	-	-	-	gi|1012966295|gb|KYQ41044.1| hypothetical protein Hypma_05184 [Hypsizygus marmoreus]
Hypma_009004	10.7959	3.03538	18.5565	6.1134	2.61197	0.00842157	0.0694921	LUEZ02000046.1	288220	289776	+	1389	-	-	-	-	-	-	gi|1012964131|gb|KYQ38887.1| hypothetical protein Hypma_07228 [Hypsizygus marmoreus]
Hypma_007395	14.5197	7.39378	21.6455	2.92753	1.54968	0.00852201	0.0699635	LUEZ02000041.1	144224	144517	+	294	-	-	-	-	-	-	-
Hypma_009590	446.962	268.473	625.451	2.32967	1.22012	0.00880757	0.0718877	LUEZ02000047.1	89912	90558	-	591	-	GO:0016020	-	opiNOG35437;opiNOG45440	S	-	gi|1012958912|gb|KYQ33698.1| hypothetical protein Hypma_12515 [Hypsizygus marmoreus]
Hypma_003090	26.1823	15.6539	36.7106	2.34514	1.22967	0.00882893	0.0719691	LUEZ02000127.1	263	1314	-	591	-	-	-	-	-	-	gi|1012955704|gb|KYQ30670.1| hypothetical protein Hypma_15479 [Hypsizygus marmoreus]
Hypma_001595	212.555	116.449	308.66	2.65061	1.40632	0.00885436	0.0720528	LUEZ02000112.1	39137	41977	+	2548	-	-	-	agaNOG06540;basNOG05520	SR	-	gi|1012957132|gb|KYQ31941.1| hypothetical protein Hypma_14221 [Hypsizygus marmoreus]
Hypma_013403	12.6441	6.33598	18.9522	2.99121	1.58073	0.00885875	0.0720528	LUEZ02000080.1	11263	12077	-	489	-	-	-	-	-	-	gi|1012965546|gb|KYQ40297.1| hypothetical protein Hypma_05857 [Hypsizygus marmoreus]
Hypma_006421	3.68968	0	7.37936	Inf	Inf	0.00929301	0.0745032	LUEZ02000040.1	871301	872023	-	606	-	-	K03871	sordNOG05128	O	-	gi|1012970075|gb|KYQ44816.1| hypothetical protein Hypma_01495 [Hypsizygus marmoreus]
Hypma_008221	39.3917	25.7646	53.0189	2.05782	1.04112	0.0094943	0.0757328	LUEZ02000042.1	184237	184897	+	447	-	-	-	-	-	-	gi|1012958774|gb|KYQ33561.1| hypothetical protein Hypma_12612 [Hypsizygus marmoreus]
Hypma_010762	17.6513	9.79906	25.5035	2.60265	1.37998	0.00953401	0.075857	LUEZ02000052.1	449841	450355	-	462	-	-	-	-	-	-	gi|1012961384|gb|KYQ36152.1| hypothetical protein Hypma_10030 [Hypsizygus marmoreus]
Hypma_010254	23.0838	13.7103	32.4572	2.36736	1.24328	0.00963386	0.076279	LUEZ02000049.1	690134	691158	-	681	-	-	-	opiNOG27320;treNOG05943	S	sp|Q04432|HSP31_YEAST Glutathione-independent glyoxalase HSP31 OS=Saccharomyces cerevisiae (strain ATCC 204508 / S288c) GN=HSP31 PE=1 SV=1	gi|1012967847|gb|KYQ42592.1| Glutathione-independent glyoxalase HSP31 [Hypsizygus marmoreus]
Hypma_010904	20.0967	10.2985	29.8949	2.90283	1.53746	0.00997109	0.0781553	LUEZ02000053.1	290147	290926	-	711	-	-	-	opiNOG36265;opiNOG27531;opiNOG29775	R	sp|P40586|YIW2_YEAST Uncharacterized protein YIR042C OS=Saccharomyces cerevisiae (strain ATCC 204508 / S288c) GN=YIR042C PE=4 SV=1	gi|1012965436|gb|KYQ40188.1| Uncharacterized protein Hypma_06080 [Hypsizygus marmoreus]
Hypma_007325	38.4213	25.5981	51.2446	2.00189	1.00136	0.0107498	0.0827706	LUEZ02000005.1	947462	948913	+	1452	-	-	-	-	-	-	gi|1012956478|gb|KYQ31303.1| hypothetical protein Hypma_14857 [Hypsizygus marmoreus]
Hypma_010695	66.1499	27.4091	104.891	3.82685	1.93616	0.0117987	0.088951	LUEZ02000052.1	298427	299717	-	888	-	GO:0016787	-	sacNOG05545;opiNOG09839;COG5309	RG	sp|Q59XX2|MP65_CANAL Cell surface mannoprotein MP65 OS=Candida albicans (strain SC5314 / ATCC MYA-2876) GN=MP65 PE=1 SV=3	gi|1012961473|gb|KYQ36241.1| Cell surface mannoprotein MP65 [Hypsizygus marmoreus]
Hypma_008314	15.4375	8.27463	22.6003	2.73128	1.44958	0.0120975	0.0907705	LUEZ02000043.1	79071	79427	+	357	-	-	-	-	-	-	gi|1012956925|gb|KYQ31738.1| hypothetical protein Hypma_14404 [Hypsizygus marmoreus]
Hypma_003999	22.4154	13.4625	31.3683	2.33004	1.22036	0.0121264	0.0909339	LUEZ02000145.1	33094	33486	-	393	-	-	-	-	-	-	-
Hypma_008594	29.7808	19.2207	40.3408	2.09881	1.06957	0.0126556	0.0938997	LUEZ02000045.1	171839	173833	+	1995	-	-	-	-	-	-	gi|1012964967|gb|KYQ39720.1| hypothetical protein Hypma_06252 [Hypsizygus marmoreus]
Hypma_016008	2924.24	1696.96	4151.52	2.44644	1.29069	0.0129942	0.0957931	LUEZ02000010.1	2956015	2956421	+	231	-	-	-	agarNOG09248	S	-	gi|1012970732|gb|KYQ45472.1| hypothetical protein Hypma_00842 [Hypsizygus marmoreus]
Hypma_002235	115.634	62.1947	169.074	2.71846	1.44279	0.0131128	0.0963306	LUEZ02000013.1	383631	386674	+	2061	-	-	-	agarNOG08221;opiNOG79374;euNOG23872;opiNOG53917;opiNOG27922	SR	-	gi|1012962774|gb|KYQ37535.1| hypothetical protein Hypma_08582 [Hypsizygus marmoreus]
Hypma_005160	58.9655	38.7356	79.1954	2.04451	1.03176	0.0131854	0.0965407	LUEZ02000021.1	564393	565182	-	258	-	-	-	-	-	-	gi|1012962135|gb|KYQ36899.1| hypothetical protein Hypma_09081 [Hypsizygus marmoreus]
Hypma_004346	1499.25	977.911	2020.59	2.06623	1.047	0.0139961	0.100831	LUEZ02000017.1	174066	176544	+	1836	-	GO:0005975;GO:0003824	K01182	opiNOG06018	G	sp|Q9P6J3|MALT_SCHPO Alpha-glucosidase OS=Schizosaccharomyces pombe (strain 972 / ATCC 24843) GN=mal1 PE=2 SV=1	gi|1012963083|gb|KYQ37843.1| Alpha-glucosidase [Hypsizygus marmoreus]
Hypma_004489	5581.63	2773.72	8389.53	3.02465	1.59677	0.0144456	0.103184	LUEZ02000017.1	496917	499535	-	2537	-	GO:0008299;GO:0016740	K00804	opiNOG09572;COG0142	H	sp|Q53479|IDSA_METTM Short chain isoprenyl diphosphate synthase OS=Methanothermobacter marburgensis (strain ATCC BAA-927 / DSM 2133 / JCM 14651 / NBRC 100331 / OCM 82 / Marburg) GN=idsA PE=1 SV=3	gi|1012963102|gb|KYQ37862.1| Geranylgeranyl diphosphate synthase [Hypsizygus marmoreus]
Hypma_012545	19.3299	11.308	27.3517	2.41879	1.27428	0.0148446	0.105201	LUEZ02000068.1	134944	135525	+	582	-	-	-	-	-	-	gi|1012957518|gb|KYQ32319.1| hypothetical protein Hypma_13807 [Hypsizygus marmoreus]
Hypma_003462	14.7484	8.3589	21.1378	2.52878	1.33844	0.0159148	0.109835	LUEZ02000136.1	106590	107402	+	813	-	-	-	-	-	-	gi|1012957966|gb|KYQ32761.1| hypothetical protein Hypma_13399 [Hypsizygus marmoreus]
Hypma_007467	71.8238	46.2107	97.4369	2.10854	1.07624	0.0159882	0.110247	LUEZ02000041.1	334467	338654	+	3648	-	GO:0006032;GO:0008061;GO:0004568;GO:0005975	K01183	opiNOG54676;sorNOG06677;opiNOG23652;COG3325	G	sp|Q13231|CHIT1_HUMAN Chitotriosidase-1 OS=Homo sapiens GN=CHIT1 PE=1 SV=1	gi|1012969064|gb|KYQ43806.1| Chitotriosidase-1 [Hypsizygus marmoreus]
Hypma_011852	812.312	375	1249.63	3.33234	1.73653	0.0160023	0.110254	LUEZ02000055.1	1293889	1295967	+	1527	-	-	-	NOG103371;opiNOG78950;opiNOG47224;fuNOG21149	SCG	sp|Q9FIA0|U76C2_ARATH UDP-glycosyltransferase 76C2 OS=Arabidopsis thaliana GN=UGT76C2 PE=1 SV=1	gi|1012968507|gb|KYQ43250.1| UDP-glycosyltransferase 76C1 [Hypsizygus marmoreus]
Hypma_007916	572.635	250.95	894.32	3.56373	1.83339	0.0162566	0.111449	LUEZ02000041.1	1416020	1417786	+	1128	-	-	-	COG2230;opiNOG07324	MR	sp|Q5C9L6|CNMT_THLFG (S)-coclaurine N-methyltransferase OS=Thalictrum flavum subsp. glaucum PE=1 SV=1	gi|1012969550|gb|KYQ44292.1| (S)-coclaurine N-methyltransferase [Hypsizygus marmoreus]
Hypma_013808	19.3631	11.7707	26.9555	2.29006	1.19539	0.0163429	0.111575	LUEZ02000009.1	164813	166549	-	1338	-	-	-	agaNOG06476;opiNOG42828	R	-	gi|1012961688|gb|KYQ36455.1| hypothetical protein Hypma_09687 [Hypsizygus marmoreus]
Hypma_004668	6.31261	1.70936	10.9159	6.38592	2.67489	0.0164878	0.112314	LUEZ02000181.1	43103	43318	+	216	-	-	-	-	-	-	gi|1012956561|gb|KYQ31383.1| hypothetical protein Hypma_14760 [Hypsizygus marmoreus]
Hypma_010025	1710.65	1010.84	2410.47	2.38463	1.25376	0.0165631	0.112678	LUEZ02000049.1	129826	133538	+	3522	-	-	-	agarNOG08272;opiNOG39748	TR	-	gi|1012967892|gb|KYQ42637.1| hypothetical protein Hypma_03451 [Hypsizygus marmoreus]
Hypma_006225	60.7873	29.0053	92.5693	3.19146	1.67422	0.016568	0.112678	LUEZ02000040.1	397359	398016	-	483	-	-	-	-	-	-	gi|1012970366|gb|KYQ45107.1| hypothetical protein Hypma_01689 [Hypsizygus marmoreus]
Hypma_006856	276.638	174.824	378.452	2.16476	1.1142	0.0168125	0.114034	LUEZ02000040.1	1960288	1961376	+	1089	-	-	-	-	-	-	gi|1012970338|gb|KYQ45079.1| hypothetical protein Hypma_01078 [Hypsizygus marmoreus]
Hypma_013680	724.233	416.679	1031.79	2.47622	1.30814	0.0171538	0.115976	LUEZ02000080.1	696764	698037	+	1056	-	-	-	-	-	-	gi|1012965783|gb|KYQ40534.1| hypothetical protein Hypma_05590 [Hypsizygus marmoreus]
Hypma_014366	76.0849	47.7361	104.434	2.18773	1.12944	0.0171681	0.116011	LUEZ02000085.1	221208	223965	+	1560	-	GO:0052716;GO:0005507;GO:0055114	K19791	opiNOG14772	Q	sp|Q12541|LAC1_AGABI Laccase-1 OS=Agaricus bisporus GN=lcc1 PE=1 SV=1	gi|1000839110|gb|KXN81384.1| Laccase-1 [Leucoagaricus sp. SymC.cos]
Hypma_004470	132.72	62.7161	202.725	3.23242	1.69261	0.0172945	0.116367	LUEZ02000017.1	454352	455116	-	711	-	GO:0016021;GO:0006481;GO:0005789;GO:0004671	-	agaNOG06654;agarNOG09379;opiNOG48063	SR	sp|A2XX73|ICMT_ORYSI Probable protein-S-isoprenylcysteine O-methyltransferase OS=Oryza sativa subsp. indica GN=ICMT PE=3 SV=2	gi|1012962988|gb|KYQ37748.1| putative protein-S-isoprenylcysteine O-methyltransferase [Hypsizygus marmoreus]
Hypma_005756	1077.54	478.805	1676.28	3.50097	1.80775	0.0177075	0.118516	LUEZ02000004.1	142694	144112	-	1204	-	GO:0055114;GO:0016491	-	NOG01084;opiNOG16720	QR	sp|Q9Y6Z9|SOU1_SCHPO Sorbose reductase sou1 OS=Schizosaccharomyces pombe (strain 972 / ATCC 24843) GN=sou1 PE=3 SV=1	gi|1012960873|gb|KYQ35644.1| D-arabinitol 2-dehydrogenase [ribulose-forming] [Hypsizygus marmoreus]
Hypma_016342	313.748	158.437	469.059	2.96054	1.56586	0.0179734	0.119706	LUEZ02000096.1	350035	350706	+	375	-	-	-	agaNOG04788	S	-	gi|1012967058|gb|KYQ41805.1| hypothetical protein Hypma_04398 [Hypsizygus marmoreus]
Hypma_013813	77.9557	35.2451	120.666	3.42364	1.77553	0.0181828	0.120801	LUEZ02000009.1	173987	175317	+	996	-	-	-	opiNOG31340;opiNOG69455;NOG126517	SR	-	gi|1012961579|gb|KYQ36346.1| GTP-binding protein A [Hypsizygus marmoreus]
Hypma_004819	1767.33	868.971	2665.69	3.06764	1.61713	0.0185466	0.12218	LUEZ02000184.1	327235	327704	+	315	-	-	-	-	-	-	gi|1012959979|gb|KYQ34756.1| hypothetical protein Hypma_11394 [Hypsizygus marmoreus]
Hypma_009915	11.792	6.20237	17.3817	2.80242	1.48667	0.0187571	0.123065	LUEZ02000048.1	469348	470022	-	507	-	GO:0005634;GO:0005829;GO:0019628;GO:0006144;GO:0005777;GO:0055114;GO:0004846	K00365	treNOG05730;opiNOG13481	Q	-	gi|1012958196|gb|KYQ32988.1| Uricase [Hypsizygus marmoreus]
Hypma_005570	31.3203	20.3832	42.2574	2.07315	1.05182	0.0190948	0.124614	LUEZ02000025.1	111833	112485	-	546	-	-	-	-	-	-	gi|1012957473|gb|KYQ32275.1| hypothetical protein Hypma_13864 [Hypsizygus marmoreus]
Hypma_007250	1452.6	898.339	2006.85	2.23396	1.1596	0.0192037	0.124906	LUEZ02000005.1	766059	769397	+	2648	-	-	K09228	KOG1721;opiNOG40846	KR	-	gi|1012959815|gb|KYQ34593.1| Protein suppressor of hairy wing [Hypsizygus marmoreus]
Hypma_013322	692.951	321.152	1064.75	3.31541	1.72919	0.0200894	0.12906	LUEZ02000077.1	257007	258693	+	1449	-	GO:0003885;GO:0016020;GO:0050105;GO:0050660;GO:0055114	K00103	treNOG06414;opiNOG08136	V	sp|Q90YK3|GGLO_SCYTO L-gulonolactone oxidase OS=Scyliorhinus torazame GN=GULO PE=2 SV=1	gi|1012958977|gb|KYQ33762.1| L-gulonolactone oxidase [Hypsizygus marmoreus]
Hypma_002559	165.153	69.4016	260.905	3.75935	1.91048	0.0203429	0.130159	LUEZ02000122.1	569986	570303	-	318	-	-	-	-	-	-	gi|1012966322|gb|KYQ41071.1| hypothetical protein Hypma_04993 [Hypsizygus marmoreus]
Hypma_015995	20.1644	12.4511	27.8777	2.23897	1.16284	0.0207294	0.132098	LUEZ02000010.1	2914289	2914686	-	237	-	-	-	-	-	-	gi|597917287|ref|XP_007312988.1| hypothetical protein SERLADRAFT_455777 [Serpula lacrymans var. lacrymans S7.9] &gt;gi|336376915|gb|EGO05250.1| hypothetical protein SERLA73DRAFT_174311 [Serpula lacrymans var. lacrymans S7.3] &gt;gi|336389961|gb|EGO31104.1| hypothetical protein SERLADRAFT_455777 [Serpula lacrymans var. lacrymans S7.9]
Hypma_007542	412.116	266.644	557.587	2.09113	1.06428	0.0231253	0.142272	LUEZ02000041.1	501806	502533	-	547	-	GO:0048037	-	opiNOG33261;opiNOG43248	S	-	gi|1012969086|gb|KYQ43828.1| hypothetical protein Hypma_02383 [Hypsizygus marmoreus]
Hypma_001045	1.97371	0	3.94742	Inf	Inf	0.0233533	0.143398	LUEZ02000110.1	147714	148709	-	888	-	-	-	opiNOG31417;agaNOG02685;opiNOG20784;NOG16278	S	sp|B8NM79|USTS_ASPFN Glutathione S-transferase-like protein ustS OS=Aspergillus flavus (strain ATCC 200026 / FGSC A1120 / NRRL 3357 / JCM 12722 / SRRC 167) GN=ustS PE=1 SV=2	gi|1012963865|gb|KYQ38622.1| hypothetical protein Hypma_07477 [Hypsizygus marmoreus]
Hypma_004527	27.3152	18.0727	36.5578	2.02282	1.01637	0.0237562	0.145166	LUEZ02000017.1	597648	598097	-	450	-	-	-	opiNOG21792;opiNOG30396	S	-	gi|1012963022|gb|KYQ37782.1| hypothetical protein Hypma_08210 [Hypsizygus marmoreus]
Hypma_009731	9.60684	4.80756	14.4061	2.99655	1.5833	0.0241771	0.146746	LUEZ02000048.1	41310	42182	+	576	-	-	-	-	-	-	gi|1012962066|gb|KYQ36831.1| hypothetical protein Hypma_09301 [Hypsizygus marmoreus]
Hypma_009729	596.473	321.569	871.376	2.70976	1.43817	0.0244645	0.147527	LUEZ02000048.1	34750	36408	+	1080	-	GO:0008270;GO:0055114;GO:0016491	K13953	opiNOG02528;COG1064;treNOG05367	QC	sp|O00097|ADH1_PICST Alcohol dehydrogenase 1 OS=Scheffersomyces stipitis (strain ATCC 58785 / CBS 6054 / NBRC 10063 / NRRL Y-11545) GN=ADH1 PE=3 SV=1	gi|1012962014|gb|KYQ36779.1| Alcohol dehydrogenase 1 [Hypsizygus marmoreus]
Hypma_002631	1866.78	1224.35	2509.21	2.04943	1.03522	0.0244715	0.147527	LUEZ02000122.1	728516	730529	+	1500	-	GO:0016310;GO:0005524;GO:0004631	K00938	opiNOG06983;treNOG04507	I	sp|Q9C6T1|PMK_ARATH Phosphomevalonate kinase, peroxisomal OS=Arabidopsis thaliana GN=PMK PE=1 SV=1	gi|1012966444|gb|KYQ41193.1| putative phosphomevalonate kinase [Hypsizygus marmoreus]
Hypma_012931	514.774	342.968	686.581	2.00188	1.00136	0.0247608	0.148691	LUEZ02000071.1	511147	512926	-	1443	-	-	-	agaNOG07204	S	-	gi|1012968122|gb|KYQ42866.1| hypothetical protein Hypma_03182 [Hypsizygus marmoreus]
Hypma_016264	3.96771	1.01246	6.92297	6.83778	2.77353	0.0249243	0.149487	LUEZ02000096.1	142872	144330	-	1284	-	-	-	-	-	-	gi|1012966969|gb|KYQ41716.1| hypothetical protein Hypma_04472 [Hypsizygus marmoreus]
Hypma_014070	18.8259	5.99698	31.6548	5.27846	2.40012	0.0252856	0.150873	LUEZ02000009.1	786296	786937	-	264	-	-	-	-	-	-	gi|1012959100|gb|KYQ33884.1| hypothetical protein Hypma_12325 [Hypsizygus marmoreus]
Hypma_006808	2845.18	1817.28	3873.09	2.13125	1.0917	0.0255015	0.151939	LUEZ02000040.1	1838567	1841163	+	1626	-	GO:0016705;GO:0020037;GO:0005506;GO:0004497;GO:0055114	-	opiNOG01633	Q	sp|W7LC91|FUM15_GIBM7 Cytochrome P450 monooxygenase FUM15 OS=Gibberella moniliformis (strain M3125 / FGSC 7600) GN=FUM15 PE=3 SV=1	gi|1012969894|gb|KYQ44635.1| Cytochrome P450 3A9 [Hypsizygus marmoreus]
Hypma_012169	230.233	110.88	349.586	3.15284	1.65665	0.0280484	0.162618	LUEZ02000058.1	234522	235727	-	987	-	-	K08832	sacNOG01693;KOG1290;sacNOG05566	T	sp|Q03656|SKY1_YEAST Serine/threonine-protein kinase SKY1 OS=Saccharomyces cerevisiae (strain ATCC 204508 / S288c) GN=SKY1 PE=1 SV=1	gi|1012963264|gb|KYQ38023.1| Serine/threonine-protein kinase SKY1 [Hypsizygus marmoreus]
Hypma_000517	45.7934	28.8957	62.6912	2.16957	1.11741	0.0281896	0.163262	LUEZ02000106.1	234764	236935	+	1468	-	GO:0008270;GO:0055114;GO:0016491	K00002	opiNOG02532;saccNOG01688	Q	sp|Q04894|ADH6_YEAST NADP-dependent alcohol dehydrogenase 6 OS=Saccharomyces cerevisiae (strain ATCC 204508 / S288c) GN=ADH6 PE=1 SV=1	gi|1012962507|gb|KYQ37269.1| NADP-dependent alcohol dehydrogenase 6 [Hypsizygus marmoreus]
Hypma_010520	102.077	61.3137	142.841	2.32967	1.22013	0.0285501	0.164072	LUEZ02000051.1	145803	148688	-	2339	-	-	-	opiNOG02879;agaNOG06642	SR	-	gi|1012958044|gb|KYQ32838.1| hypothetical protein Hypma_13353 [Hypsizygus marmoreus]
Hypma_012407	118.937	73.6781	164.196	2.22856	1.15611	0.0292767	0.166882	LUEZ02000062.1	71247	71789	+	483	-	-	-	opiNOG38285;sorNOG05369;agaNOG04191	S	-	gi|1012958114|gb|KYQ32907.1| hypothetical protein Hypma_13275 [Hypsizygus marmoreus]
Hypma_011445	446.812	257.847	635.777	2.46571	1.302	0.0312054	0.174494	LUEZ02000055.1	321359	323210	-	1278	-	-	K11593	opiNOG00060;KOG1041;NOG00694	J	sp|Q5Z5B2|AGO1D_ORYSJ Protein argonaute 1D OS=Oryza sativa subsp. japonica GN=AGO1D PE=2 SV=1	gi|1012960236|gb|KYQ35012.1| Protein argonaute-2 [Hypsizygus marmoreus]
Hypma_001180	18.5269	11.4251	25.6287	2.24318	1.16555	0.0312343	0.174501	LUEZ02000110.1	470884	472538	-	1266	-	GO:0003746;GO:0006414	K03233	opiNOG00679;treNOG07707	J	sp|P40921|EF1G_SCHPO Elongation factor 1-gamma OS=Schizosaccharomyces pombe (strain 972 / ATCC 24843) GN=tef3 PE=1 SV=1	gi|1012963961|gb|KYQ38718.1| Elongation factor 1-gamma [Hypsizygus marmoreus]
Hypma_010907	1141.51	517.981	1765.03	3.40752	1.76872	0.031538	0.175257	LUEZ02000053.1	293479	293814	+	225	-	-	-	-	-	-	gi|1012965470|gb|KYQ40222.1| hypothetical protein Hypma_06077 [Hypsizygus marmoreus]
Hypma_002418	1420.9	451.99	2389.82	5.28733	2.40254	0.0320956	0.177354	LUEZ02000122.1	185363	186771	+	1056	-	-	-	-	-	-	gi|1012966333|gb|KYQ41082.1| hypothetical protein Hypma_05131 [Hypsizygus marmoreus]
Hypma_009289	10.023	4.15799	15.888	3.82109	1.93398	0.0324611	0.178906	LUEZ02000046.1	1071387	1071844	-	279	-	-	-	-	-	-	gi|1012967518|gb|KYQ42264.1| hypothetical protein Hypma_03920 [Hypsizygus marmoreus]
Hypma_011125	10.259	5.23725	15.2808	2.91772	1.54484	0.0330772	0.181115	LUEZ02000053.1	806768	807519	-	696	-	-	-	-	-	-	gi|1012965408|gb|KYQ40160.1| hypothetical protein Hypma_05864 [Hypsizygus marmoreus]
Hypma_009287	2.7761	0	5.5522	Inf	Inf	0.033638	0.183313	LUEZ02000046.1	1064818	1065268	+	381	-	-	-	-	-	-	gi|1012967337|gb|KYQ42083.1| hypothetical protein Hypma_03918 [Hypsizygus marmoreus]
Hypma_016254	3697.6	2126.43	5268.77	2.47776	1.30904	0.0343275	0.185948	LUEZ02000096.1	119976	121400	-	1376	-	GO:0005829;GO:0000162;GO:0004048	K00766	treNOG08813;opiNOG10755	E	sp|O60122|TRPD_SCHPO Anthranilate phosphoribosyltransferase OS=Schizosaccharomyces pombe (strain 972 / ATCC 24843) GN=trp4 PE=3 SV=1	gi|1012967161|gb|KYQ41908.1| Anthranilate phosphoribosyltransferase [Hypsizygus marmoreus]
Hypma_005831	72.6367	34.3642	110.909	3.22746	1.6904	0.0361508	0.191878	LUEZ02000004.1	356344	356744	+	288	-	-	-	-	-	-	gi|1012960966|gb|KYQ35737.1| hypothetical protein Hypma_10403 [Hypsizygus marmoreus]
Hypma_006150	68.21	43.725	92.6949	2.11995	1.08403	0.0363825	0.192381	LUEZ02000040.1	238408	239453	+	543	-	-	-	-	-	-	gi|1012970013|gb|KYQ44754.1| hypothetical protein Hypma_01764 [Hypsizygus marmoreus]
Hypma_000816	23.3997	15.5338	31.2657	2.01275	1.00917	0.0375258	0.196618	LUEZ02000107.1	356182	359830	-	3417	-	-	-	-	-	-	gi|1012964691|gb|KYQ39445.1| hypothetical protein Hypma_06687 [Hypsizygus marmoreus]
Hypma_015176	375.04	190.068	560.011	2.94637	1.55894	0.0383824	0.199781	LUEZ02000010.1	1029791	1030530	-	510	-	GO:0004089;GO:0008270	K01673	saccNOG08471;opiNOG25937;COG0288	P	sp|P9WPJ6|MTCA1_MYCTO Beta-carbonic anhydrase 1 OS=Mycobacterium tuberculosis (strain CDC 1551 / Oshkosh) GN=mtcA1 PE=3 SV=1	gi|1012970510|gb|KYQ45250.1| Uncharacterized protein Hypma_00034 [Hypsizygus marmoreus]
Hypma_009510	137.969	44.761	231.176	5.16468	2.36868	0.0390056	0.202275	LUEZ02000046.1	1631877	1633471	-	1242	-	-	-	-	-	-	gi|1012967316|gb|KYQ42062.1| hypothetical protein Hypma_04132 [Hypsizygus marmoreus]
Hypma_010782	3.68208	1.14407	6.22009	5.4368	2.44276	0.0399374	0.205423	LUEZ02000052.1	497785	497896	-	112	-	-	-	-	-	-	-
Hypma_007302	17.7545	11.2362	24.2727	2.16022	1.11118	0.0401818	0.206187	LUEZ02000005.1	891946	892515	+	570	-	-	-	-	-	-	gi|1012956487|gb|KYQ31312.1| hypothetical protein Hypma_14836 [Hypsizygus marmoreus]
Hypma_012394	33.0858	18.5762	47.5954	2.56217	1.35737	0.0410464	0.209043	LUEZ02000062.1	33401	34684	-	1110	-	-	-	NOG04404;opiNOG19417	SR	sp|D4AV38|LIP4_ARTBC Probable secreted lipase ARB_00047 OS=Arthroderma benhamiae (strain ATCC MYA-4681 / CBS 112371) GN=ARB_00047 PE=1 SV=1	gi|1012958065|gb|KYQ32858.1| hypothetical protein Hypma_13288 [Hypsizygus marmoreus]
Hypma_002854	12.9912	7.50992	18.4725	2.45975	1.29851	0.0412381	0.209387	LUEZ02000124.1	349710	350513	+	618	-	-	-	opiNOG42319;agaNOG07401	SR	-	gi|1012963545|gb|KYQ38303.1| hypothetical protein Hypma_07814 [Hypsizygus marmoreus]
Hypma_016412	74.1252	40.2012	108.049	2.68771	1.42638	0.0430871	0.215828	LUEZ02000096.1	510713	512919	-	1802	-	-	-	sorNOG00878;opiNOG11178	S	-	gi|1012967065|gb|KYQ41812.1| hypothetical protein Hypma_04332 [Hypsizygus marmoreus]
Hypma_012968	4.59321	1.70638	7.48005	4.38359	2.13211	0.0456622	0.224284	LUEZ02000071.1	591725	592288	+	564	-	-	-	-	-	-	gi|1012968135|gb|KYQ42879.1| hypothetical protein Hypma_03217 [Hypsizygus marmoreus]
Hypma_006424	7669.79	4669.11	10670.5	2.28534	1.19241	0.0459452	0.225071	LUEZ02000040.1	880524	882785	+	1680	-	GO:0016705;GO:0020037;GO:0005506;GO:0016021;GO:0004497;GO:0055114	-	opiNOG22223	Q	sp|O00061|CP67_UROFA Cytochrome P450 67 (Fragment) OS=Uromyces fabae GN=CYP67 PE=2 SV=1	gi|1012970078|gb|KYQ44819.1| Cytochrome P450 67 [Hypsizygus marmoreus]
Hypma_008652	18.9136	12.5189	25.3084	2.02162	1.01551	0.0473919	0.229834	LUEZ02000045.1	292751	295294	-	1962	-	-	-	agaNOG05425;agaNOG06440;opiNOG73694	R	-	gi|1012964927|gb|KYQ39680.1| hypothetical protein Hypma_06305 [Hypsizygus marmoreus]
Hypma_011444	535.406	350.037	720.776	2.05914	1.04204	0.047647	0.230801	LUEZ02000055.1	319339	321343	-	1275	-	-	K11593	opiNOG00060;KOG1041;NOG00694	J	sp|Q8CJF9|AGO3_MOUSE Protein argonaute-3 OS=Mus musculus GN=Ago3 PE=2 SV=2	gi|1012960236|gb|KYQ35012.1| Protein argonaute-2 [Hypsizygus marmoreus]
Hypma_011952	182.923	121.211	244.635	2.01825	1.01311	0.0476827	0.230801	LUEZ02000056.1	28573	30188	-	1002	-	GO:0016627;GO:0016021;GO:0055114;GO:0005737;GO:0006629	-	opiNOG04155;sordNOG08642	IR	-	gi|1012959513|gb|KYQ34294.1| hypothetical protein Hypma_11951 [Hypsizygus marmoreus]
Hypma_013001	8.332	4.23277	12.4312	2.9369	1.5543	0.0477097	0.230843	LUEZ02000071.1	671168	672535	-	885	-	-	-	fuNOG00276;euNOG07291;opiNOG69217	S	-	gi|1012968392|gb|KYQ43136.1| hypothetical protein Hypma_03248 [Hypsizygus marmoreus]
Hypma_010405	11.1071	6.45212	15.7621	2.44293	1.28861	0.0487489	0.234445	LUEZ02000050.1	34213	34660	-	273	-	-	-	-	-	-	gi|1012956809|gb|KYQ31624.1| hypothetical protein Hypma_14491 [Hypsizygus marmoreus]
Hypma_004351	198.931	109.208	288.654	2.64316	1.40227	0.0488962	0.234628	LUEZ02000017.1	184988	186490	+	1080	-	GO:0016020	-	-	-	-	gi|1012963079|gb|KYQ37839.1| hypothetical protein Hypma_08372 [Hypsizygus marmoreus]
Hypma_014177	18.2021	10.4735	25.9308	2.47584	1.30792	0.049456	0.236308	LUEZ02000009.1	1048099	1048366	+	210	-	-	-	-	-	-	gi|1012959099|gb|KYQ33883.1| hypothetical protein Hypma_12222 [Hypsizygus marmoreus]

## Sheet: 30 vs 110 down regulated 
id	baseMean	baseMeanA	baseMeanB	foldChange	log2FoldChange	pval	padj	Chromosome	Start Site	End Site	Direction	Length	Name	GO	KEGG	eggNOG	eggNOG_Category	Swissprot	Description
Hypma_006190	4461.99	8623.92	300.056	0.0347934	-4.84504	1.31789e-69	1.66621e-65	LUEZ02000040.1	322520	323624	+	825	-	-	-	-	-	-	gi|1012970089|gb|KYQ44830.1| hypothetical protein Hypma_01725 [Hypsizygus marmoreus]
Hypma_013797	526.118	1013.27	38.9615	0.0384511	-4.70083	5.28988e-56	3.344e-52	LUEZ02000009.1	139359	140244	+	549	-	-	-	-	-	-	gi|1012961589|gb|KYQ36356.1| hypothetical protein Hypma_09676 [Hypsizygus marmoreus]
Hypma_000353	2822.38	5126.21	518.549	0.101156	-3.30534	3.50497e-38	5.53917e-35	LUEZ02000102.1	53039	54142	+	991	-	-	-	agaNOG04456	R	-	gi|1012957822|gb|KYQ32619.1| hypothetical protein Hypma_13589 [Hypsizygus marmoreus]
Hypma_004079	1734.29	3219.64	248.934	0.0773172	-3.69307	1.62166e-35	1.86388e-32	LUEZ02000016.1	7030	8458	-	1125	-	-	-	opiNOG53632;NOG130303	SR	-	gi|1012956641|gb|KYQ31461.1| hypothetical protein Hypma_14684 [Hypsizygus marmoreus]
Hypma_001701	1010.96	1829.62	192.31	0.10511	-3.25003	2.07334e-35	2.18443e-32	LUEZ02000113.1	137881	141023	+	1686	-	GO:0016020	-	opiNOG06403;KOG2504;NOG197600;opiNOG12342	G	sp|Q5ATG7|APDF_EMENI Aspyridones efflux protein apdF OS=Emericella nidulans (strain FGSC A4 / ATCC 38163 / CBS 112.46 / NRRL 194 / M139) GN=apdF PE=2 SV=1	gi|1012965875|gb|KYQ40625.1| Riboflavin transporter MCH5 [Hypsizygus marmoreus]
Hypma_002566	177.469	327.86	27.078	0.08259	-3.59789	3.80322e-30	2.82848e-27	LUEZ02000122.1	579730	581012	+	1224	-	GO:0003824	-	opiNOG33971;NOG57726	R	sp|O31521|URHG1_BACSU Unsaturated rhamnogalacturonyl hydrolase YesR OS=Bacillus subtilis (strain 168) GN=yesR PE=1 SV=1	gi|1012966499|gb|KYQ41248.1| Unsaturated rhamnogalacturonyl hydrolase YesR [Hypsizygus marmoreus]
Hypma_006526	136.915	255.541	18.2879	0.0715651	-3.8046	7.85395e-30	5.51653e-27	LUEZ02000040.1	1164997	1166019	-	865	-	-	-	-	-	-	gi|1012970259|gb|KYQ45000.1| hypothetical protein Hypma_01389 [Hypsizygus marmoreus]
Hypma_008898	2144.65	3689.15	600.15	0.16268	-2.61989	1.00097e-25	6.32761e-23	LUEZ02000046.1	35447	36145	+	483	-	-	-	opiNOG02879;COG2837;opiNOG13375	SQP	-	gi|1012964208|gb|KYQ38964.1| hypothetical protein Hypma_07120 [Hypsizygus marmoreus]
Hypma_006337	448.039	783.978	112.099	0.142988	-2.80604	1.71379e-25	1.03178e-22	LUEZ02000040.1	671071	672526	-	918	-	-	-	-	-	-	gi|1012970061|gb|KYQ44802.1| hypothetical protein Hypma_01579 [Hypsizygus marmoreus]
Hypma_010831	1738.83	2969.5	508.156	0.171125	-2.54688	3.03799e-24	1.66559e-21	LUEZ02000053.1	113519	114080	-	489	-	-	-	-	-	-	gi|1012965426|gb|KYQ40178.1| hypothetical protein Hypma_06155 [Hypsizygus marmoreus]
Hypma_015595	936.144	1574.9	297.389	0.188831	-2.40483	1.64632e-21	7.70906e-19	LUEZ02000010.1	1973390	1975256	+	1203	-	GO:0008270;GO:0032259;GO:0003871;GO:0009086	-	opiNOG15956	S	sp|P42319|YXJH_BACSU Uncharacterized protein YxjH OS=Bacillus subtilis (strain 168) GN=yxjH PE=4 SV=4	gi|1012970495|gb|KYQ45235.1| Uncharacterized protein YxjH [Hypsizygus marmoreus]
Hypma_000896	710.877	1201.38	220.378	0.183438	-2.44663	2.28557e-21	1.03202e-18	LUEZ02000107.1	553818	555071	-	906	-	GO:0005779;GO:0016559	-	basNOG03474;opiNOG41366;treNOG04307	S	-	gi|1012964627|gb|KYQ39381.1| hypothetical protein Hypma_06609 [Hypsizygus marmoreus]
Hypma_000219	5476.14	10597.1	355.149	0.0335137	-4.89911	3.83479e-21	1.67184e-18	LUEZ02000101.1	107169	108008	+	840	-	-	-	opiNOG57322;COG0667;opiNOG42500	SC	-	gi|1012960327|gb|KYQ35102.1| hypothetical protein Hypma_11088 [Hypsizygus marmoreus]
Hypma_001848	1077.19	2101.34	53.0445	0.0252431	-5.30797	5.07609e-21	2.13923e-18	LUEZ02000113.1	496743	497533	+	501	-	-	-	COG0471;agaNOG06825	SP	-	gi|1012966151|gb|KYQ40901.1| hypothetical protein Hypma_05347 [Hypsizygus marmoreus]
Hypma_016149	1496.92	2739.3	254.53	0.0929177	-3.4279	1.21724e-19	4.52635e-17	LUEZ02000095.1	5828	7943	-	1566	-	-	-	opiNOG09353	S	sp|P39992|YEC3_YEAST Uncharacterized protein YEL023C OS=Saccharomyces cerevisiae (strain ATCC 204508 / S288c) GN=YEL023C PE=4 SV=1	gi|1012956971|gb|KYQ31783.1| Uncharacterized protein Hypma_14391 [Hypsizygus marmoreus]
Hypma_004912	7113.95	11598.1	2629.81	0.226746	-2.14085	1.04296e-18	3.6628e-16	LUEZ02000003.1	105768	107295	+	1092	-	GO:0016021	-	opiNOG53632	R	-	gi|1012957181|gb|KYQ31988.1| hypothetical protein Hypma_14148 [Hypsizygus marmoreus]
Hypma_012416	2063.24	3371.34	755.147	0.22399	-2.15849	1.48013e-18	4.92455e-16	LUEZ02000062.1	92117	94265	-	1512	-	GO:0016020;GO:0046872;GO:0016491	-	opiNOG01439;opiNOG06777	Q	sp|A0A084R1M6|ATR2_STAC4 Cytochrome P450 monooxygenase ATR2 OS=Stachybotrys chlorohalonata (strain IBT 40285) GN=ATR2 PE=3 SV=1	gi|1012958136|gb|KYQ32929.1| Ent-kaurene oxidase [Hypsizygus marmoreus]
Hypma_015179	14483.6	25195.5	3771.75	0.149699	-2.73986	2.15503e-18	6.98618e-16	LUEZ02000010.1	1038659	1039021	-	363	-	-	-	-	-	-	gi|1012970502|gb|KYQ45242.1| hypothetical protein Hypma_00038 [Hypsizygus marmoreus]
Hypma_003798	2909.98	4951.97	867.994	0.175283	-2.51225	2.51973e-18	7.76999e-16	LUEZ02000015.1	77095	78217	+	1020	-	-	-	agaNOG04918	S	-	gi|1012959567|gb|KYQ34347.1| hypothetical protein Hypma_11803 [Hypsizygus marmoreus]
Hypma_008897	6271.15	10265.5	2276.81	0.221792	-2.17272	2.99471e-18	9.01479e-16	LUEZ02000046.1	31305	34102	-	2352	-	-	-	opiNOG11128;opiNOG18150;opiNOG13375	HQR	sp|Q54EW2|Y9130_DICDI Putative bifunctional amine oxidase DDB_G0291301 OS=Dictyostelium discoideum GN=DDB_G0291301 PE=1 SV=1	gi|1012964039|gb|KYQ38795.1| putative bifunctional amine oxidase [Hypsizygus marmoreus]
Hypma_003025	636.984	1060.79	213.175	0.200958	-2.31504	4.51899e-18	1.32869e-15	LUEZ02000126.1	109418	111647	+	1767	-	GO:0016491	-	opiNOG06135;opiNOG15790	R	sp|Q3L245|PDH1_LEUMG Pyranose dehydrogenase 1 OS=Leucoagaricus meleagris GN=pdh1 PE=1 SV=1	gi|1012958264|gb|KYQ33055.1| Pyranose dehydrogenase 1 [Hypsizygus marmoreus]
Hypma_009257	713.318	1231.32	195.316	0.158623	-2.65633	1.37582e-17	3.70096e-15	LUEZ02000046.1	968563	970576	-	1569	-	GO:0055114;GO:0016491	-	sordNOG05643;opiNOG06020	R	sp|Q0CCX4|GEDL_ASPTN Sulochrin halogenase OS=Aspergillus terreus (strain NIH 2624 / FGSC A1156) GN=gedL PE=3 SV=2	gi|1012967539|gb|KYQ42285.1| Tryptophan 2-halogenase [Hypsizygus marmoreus]
Hypma_003651	109.899	197.625	22.1723	0.112194	-3.15594	1.68646e-17	4.44206e-15	LUEZ02000138.1	93075	94408	+	1169	-	GO:0046872	-	agarNOG07841	S	-	gi|646305669|gb|KDQ26815.1| hypothetical protein PLEOSDRAFT_1043023 [Pleurotus ostreatus PC15]
Hypma_004172	430.313	705.907	154.718	0.219176	-2.18984	5.11269e-17	1.31918e-14	LUEZ02000158.1	53031	55951	-	1974	-	GO:0005488;GO:0016491	-	opiNOG27146;opiNOG02188	Q	sp|P16496|CP52C_CANMA Cytochrome P450 52A3-A OS=Candida maltosa GN=CYP52A3-A PE=1 SV=3	gi|1012958538|gb|KYQ33327.1| Cytochrome P450 52A3-A [Hypsizygus marmoreus]
Hypma_012159	558.523	903.462	213.584	0.236406	-2.08066	4.56728e-16	1.04989e-13	LUEZ02000058.1	206539	208999	+	1755	-	GO:0055085;GO:0016021	-	KOG0254;opiNOG10826;treNOG05400	R	sp|W7MLD3|FUS6_GIBM7 Efflux pump FUS6 OS=Gibberella moniliformis (strain M3125 / FGSC 7600) GN=FUS6 PE=3 SV=1	gi|1012963344|gb|KYQ38103.1| putative transporter C3H1.06c [Hypsizygus marmoreus]
Hypma_005042	394.249	639.815	148.682	0.232383	-2.10543	1.08039e-15	2.434e-13	LUEZ02000021.1	298667	300796	+	1527	-	-	-	opiNOG06557;opiNOG21944	Q	sp|P0DPA7|PSIH_PSICU Cytochrome P450 monooxygenase psiH OS=Psilocybe cubensis GN=psiH PE=1 SV=1	gi|1012962207|gb|KYQ36971.1| O-methylsterigmatocystin oxidoreductase [Hypsizygus marmoreus]
Hypma_009834	49514.1	96109.3	2918.94	0.030371	-5.04116	3.91586e-15	8.39122e-13	LUEZ02000048.1	272115	274288	-	1828	-	-	-	-	-	-	gi|1012961989|gb|KYQ36754.1| hypothetical protein Hypma_09396 [Hypsizygus marmoreus]
Hypma_014368	351.877	650.048	53.7058	0.0826182	-3.5974	5.93507e-15	1.25062e-12	LUEZ02000085.1	231379	232007	+	579	-	-	-	opiNOG63405	R	-	gi|1012961905|gb|KYQ36671.1| hypothetical protein Hypma_09573 [Hypsizygus marmoreus]
Hypma_015767	268.384	501.135	35.6337	0.0711061	-3.81388	6.19751e-15	1.28451e-12	LUEZ02000010.1	2377164	2377668	+	318	-	-	-	-	-	-	gi|1012970557|gb|KYQ45297.1| hypothetical protein Hypma_00612 [Hypsizygus marmoreus]
Hypma_004727	108.843	184.265	33.4213	0.181377	-2.46294	7.62261e-15	1.5544e-12	LUEZ02000184.1	100074	101610	+	1203	-	-	-	agaNOG07192;agaNOG07166	T	sp|Q4V7Q6|ULK3_XENLA Serine/threonine-protein kinase ULK3 OS=Xenopus laevis GN=ulk3 PE=2 SV=1	gi|1012960032|gb|KYQ34809.1| Protein kinase US3 [Hypsizygus marmoreus]
Hypma_002510	6693.64	10482.9	2904.42	0.277063	-1.85171	1.34133e-14	2.64975e-12	LUEZ02000122.1	436320	438800	+	1911	-	-	-	opiNOG09740	R	sp|Q01772|GLOX_PHACH Aldehyde oxidase GLOX OS=Phanerochaete chrysosporium GN=GLX PE=1 SV=1	gi|1012966361|gb|KYQ41110.1| Galactose oxidase [Hypsizygus marmoreus]
Hypma_004067	213.82	381.852	45.788	0.11991	-3.05997	1.65905e-14	3.17808e-12	LUEZ02000149.1	77119	77868	-	462	-	-	-	-	-	-	gi|1012956516|gb|KYQ31340.1| hypothetical protein Hypma_14809 [Hypsizygus marmoreus]
Hypma_013527	815.77	1396.17	235.368	0.168581	-2.56849	2.11043e-14	3.98241e-12	LUEZ02000080.1	366447	367561	+	930	-	-	-	-	-	-	gi|1012965714|gb|KYQ40465.1| hypothetical protein Hypma_05733 [Hypsizygus marmoreus]
Hypma_002534	308.384	530.806	85.9613	0.161945	-2.62643	2.82763e-14	5.25732e-12	LUEZ02000122.1	502689	503681	-	993	-	-	-	-	-	-	gi|1012966490|gb|KYQ41239.1| hypothetical protein Hypma_05017 [Hypsizygus marmoreus]
Hypma_002107	1208.48	1889.61	527.355	0.279081	-1.84125	3.45475e-14	6.33021e-12	LUEZ02000013.1	75932	78053	+	1668	-	-	-	opiNOG05427	S	sp|O14197|YDQ4_SCHPO Uncharacterized transporter C5D6.04 OS=Schizosaccharomyces pombe (strain 972 / ATCC 24843) GN=SPAC5D6.04 PE=3 SV=1	gi|1012962742|gb|KYQ37503.1| putative transporter C5D6.04 [Hypsizygus marmoreus]
Hypma_005444	3063.42	5554.82	572.009	0.102975	-3.27963	3.55124e-14	6.41405e-12	LUEZ02000223.1	46394	47756	-	1304	-	-	-	-	-	-	gi|1012956786|gb|KYQ31602.1| hypothetical protein Hypma_14558 [Hypsizygus marmoreus]
Hypma_011075	622.667	1001.35	243.99	0.243662	-2.03705	4.50564e-14	8.02321e-12	LUEZ02000053.1	691732	692671	+	678	-	-	-	NOG39571	S	-	gi|1012965488|gb|KYQ40240.1| hypothetical protein Hypma_05913 [Hypsizygus marmoreus]
Hypma_012995	154.902	276.63	33.1745	0.119923	-3.05982	6.11343e-14	1.0735e-11	LUEZ02000071.1	657757	658856	-	711	-	GO:0004497;GO:0055114	K19356	agarNOG04047;opiNOG30677	RG	sp|A2R5N0|EGLD_ASPNC Probable endo-beta-1,4-glucanase D OS=Aspergillus niger (strain CBS 513.88 / FGSC A1513) GN=eglD PE=3 SV=1	gi|1012968400|gb|KYQ43144.1| putative endo-beta-1,4-glucanase D [Hypsizygus marmoreus]
Hypma_000991	157.953	258.263	57.6428	0.223194	-2.16363	2.33924e-13	3.74367e-11	LUEZ02000110.1	15871	17009	-	816	-	GO:0004553;GO:0005975	-	opiNOG41089;opiNOG20004	R	sp|P23904|GUB_PAEMA Beta-glucanase OS=Paenibacillus macerans PE=1 SV=2	gi|1012963816|gb|KYQ38573.1| Beta-glucanase [Hypsizygus marmoreus]
Hypma_004406	341.973	542.524	141.423	0.260676	-1.93967	3.08925e-13	4.79861e-11	LUEZ02000017.1	311118	311827	-	657	-	-	-	-	-	-	gi|1012963053|gb|KYQ37813.1| hypothetical protein Hypma_08319 [Hypsizygus marmoreus]
Hypma_005300	182.331	294.761	69.9006	0.237143	-2.07617	3.11229e-13	4.79861e-11	LUEZ02000023.1	147730	149001	+	1272	-	-	-	-	-	-	gi|1012961131|gb|KYQ35901.1| hypothetical protein Hypma_10337 [Hypsizygus marmoreus]
Hypma_003092	580.636	976.685	184.587	0.188993	-2.4036	4.91596e-13	7.48825e-11	LUEZ02000128.1	125	879	+	603	-	-	-	-	-	-	gi|1012955598|gb|KYQ30620.1| hypothetical protein Hypma_15529 [Hypsizygus marmoreus]
Hypma_008496	492.079	771.12	213.037	0.27627	-1.85585	5.08586e-13	7.65483e-11	LUEZ02000044.1	439099	440280	-	873	-	-	-	agaNOG05455	S	-	gi|1012962339|gb|KYQ37102.1| hypothetical protein Hypma_08932 [Hypsizygus marmoreus]
Hypma_005024	981.193	1732.8	229.585	0.132494	-2.91601	2.36502e-12	3.25011e-10	LUEZ02000021.1	242895	244891	-	1533	-	GO:0016705;GO:0020037;GO:0005506;GO:0016021;GO:0055114	K05917	opiNOG53662;opiNOG10492	Q	sp|Q9SAA9|CP511_ARATH Sterol 14-demethylase OS=Arabidopsis thaliana GN=CYP51G1 PE=1 SV=1	gi|1012962165|gb|KYQ36929.1| Sterol 14-demethylase [Hypsizygus marmoreus]
Hypma_012112	45.1843	82.3898	7.97883	0.0968424	-3.36822	4.09029e-12	5.5606e-10	LUEZ02000058.1	106480	107376	+	486	-	-	-	sorNOG06337	R	-	gi|1012963331|gb|KYQ38090.1| hypothetical protein Hypma_07987 [Hypsizygus marmoreus]
Hypma_008426	2884.19	4567.76	1200.63	0.26285	-1.92769	4.1769e-12	5.61794e-10	LUEZ02000044.1	266646	267785	-	880	-	GO:0035335;GO:0008138;GO:0004725	-	opiNOG03743;KOG1716;opiNOG04542	V	sp|Q9M8K7|DUS1B_ARATH Dual specificity protein phosphatase 1B OS=Arabidopsis thaliana GN=DSPTP1B PE=1 SV=1	gi|1012962381|gb|KYQ37144.1| Dual specificity protein phosphatase 1B [Hypsizygus marmoreus]
Hypma_009015	5361.19	8134.02	2588.36	0.318214	-1.65193	4.4151e-12	5.8758e-10	LUEZ02000046.1	313886	314782	-	495	-	-	-	-	-	-	gi|1012964281|gb|KYQ39037.1| hypothetical protein Hypma_07238 [Hypsizygus marmoreus]
Hypma_010308	1396.25	2129.49	663.02	0.311352	-1.68338	5.29627e-12	6.97507e-10	LUEZ02000049.1	805578	807367	-	1203	-	GO:0003824;GO:0030170	-	opiNOG10672	E	sp|P38716|YHR2_YEAST Uncharacterized trans-sulfuration enzyme YHR112C OS=Saccharomyces cerevisiae (strain ATCC 204508 / S288c) GN=YHR112C PE=1 SV=1	gi|1012967883|gb|KYQ42628.1| putative trans-sulfuration enzyme [Hypsizygus marmoreus]
Hypma_007088	877.457	1339.43	415.481	0.310192	-1.68877	7.60773e-12	9.61845e-10	LUEZ02000005.1	277564	279804	+	1644	-	GO:0016705;GO:0020037;GO:0005506;GO:0016021;GO:0004497;GO:0055114	K07824	opiNOG14302;sordNOG04535;pleNOG01823	Q	sp|P17549|CP53_ASPNG Benzoate 4-monooxygenase OS=Aspergillus niger GN=bphA PE=1 SV=1	gi|1012961258|gb|KYQ36027.1| Benzoate 4-monooxygenase [Hypsizygus marmoreus]
Hypma_004427	198.343	313.736	82.9511	0.264398	-1.91922	9.89914e-12	1.23916e-09	LUEZ02000017.1	355725	356900	+	417	-	-	-	-	-	-	gi|1012963036|gb|KYQ37796.1| hypothetical protein Hypma_08297 [Hypsizygus marmoreus]
Hypma_014098	288.492	449.501	127.482	0.283608	-1.81803	1.21574e-11	1.49229e-09	LUEZ02000009.1	852280	853177	+	525	-	GO:0005634;GO:0005829;GO:0008080	-	treNOG06865;opiNOG34123	E	sp|Q7PCJ8|SAT2_BOVIN Diamine acetyltransferase 2 OS=Bos taurus GN=SAT2 PE=2 SV=1	gi|1012959137|gb|KYQ33921.1| Diamine acetyltransferase 2 [Hypsizygus marmoreus]
Hypma_007888	1507.67	2270.6	744.743	0.327994	-1.60826	2.01686e-11	2.40558e-09	LUEZ02000041.1	1349286	1351060	-	1605	-	GO:0016787;GO:0008152	-	opiNOG23573	S	sp|Q84VZ1|FHY1C_ARATH Flavin mononucleotide hydrolase 1, chloroplatic OS=Arabidopsis thaliana GN=FHY1 PE=1 SV=1	gi|1012969198|gb|KYQ43940.1| Alpha-D-glucose-1-phosphate phosphatase YihX [Hypsizygus marmoreus]
Hypma_009172	964.211	1462.67	465.751	0.318425	-1.65098	2.13154e-11	2.5186e-09	LUEZ02000046.1	678619	680576	+	1900	-	-	-	opiNOG39365;opiNOG15575;pleNOG05143;opiNOG51416;sorNOG04557	S	-	gi|1012964091|gb|KYQ38847.1| Uncharacterized protein C18B11.03c [Hypsizygus marmoreus]
Hypma_001054	5043.31	7569.19	2517.42	0.332588	-1.58819	2.73966e-11	3.14886e-09	LUEZ02000110.1	173621	176210	+	1428	-	GO:0004587;GO:0030170	K00819	opiNOG00382;treNOG04810	E	sp|Q9P7L5|OAT_SCHPO Ornithine aminotransferase car2 OS=Schizosaccharomyces pombe (strain 972 / ATCC 24843) GN=car2 PE=2 SV=1	gi|1012963798|gb|KYQ38555.1| Ornithine aminotransferase car2 [Hypsizygus marmoreus]
Hypma_001079	735.35	1166	304.704	0.261325	-1.93608	4.73253e-11	5.30378e-09	LUEZ02000110.1	237794	238620	-	588	-	-	-	agaNOG04370;opiNOG64438;agarNOG08856	R	-	gi|1012963964|gb|KYQ38721.1| hypothetical protein Hypma_07510 [Hypsizygus marmoreus]
Hypma_002519	3092.41	4621.2	1563.62	0.338359	-1.56337	4.91982e-11	5.45625e-09	LUEZ02000122.1	461051	462377	+	1056	-	GO:0016020	-	agaNOG05976;agaNOG03754;agaNOG06525	S	-	gi|1012966205|gb|KYQ40954.1| hypothetical protein Hypma_05032 [Hypsizygus marmoreus]
Hypma_010008	3317.84	4962.39	1673.29	0.337194	-1.56835	6.37726e-11	6.97036e-09	LUEZ02000049.1	98958	101128	-	1629	-	GO:0000166	-	opiNOG12521;sorNOG02763;pleNOG01641	O	sp|O34703|YJOB_BACSU Uncharacterized ATPase YjoB OS=Bacillus subtilis (strain 168) GN=yjoB PE=1 SV=1	gi|1012967913|gb|KYQ42658.1| putative ATPase YjoB [Hypsizygus marmoreus]
Hypma_014908	319.379	556.075	82.6829	0.14869	-2.74962	8.23855e-11	8.90257e-09	LUEZ02000010.1	288288	289019	+	249	-	-	-	-	-	-	gi|1012966740|gb|KYQ41488.1| hypothetical protein Hypma_04639 [Hypsizygus marmoreus]
Hypma_000454	914.236	1602.15	226.324	0.141263	-2.82354	8.90672e-11	9.46283e-09	LUEZ02000106.1	81264	84705	-	2304	-	GO:0055085;GO:0016021	-	opiNOG14967	T	sp|Q9FJD2|OPT9_ARATH Oligopeptide transporter 9 OS=Arabidopsis thaliana GN=OPT9 PE=2 SV=1	gi|1012962665|gb|KYQ37427.1| Oligopeptide transporter 4 [Hypsizygus marmoreus]
Hypma_014141	316.67	486.091	147.248	0.302923	-1.72298	9.14654e-11	9.63665e-09	LUEZ02000009.1	937588	938766	-	1179	-	GO:0003824	-	opiNOG22704;pleNOG04922	I	sp|I6YGS0|EPHA_MYCTU Epoxide hydrolase A OS=Mycobacterium tuberculosis (strain ATCC 25618 / H37Rv) GN=ephA PE=1 SV=1	gi|1012959065|gb|KYQ33849.1| Bifunctional epoxide hydrolase 2 [Hypsizygus marmoreus]
Hypma_007308	593.806	897.624	289.988	0.323062	-1.63012	1.00239e-10	1.04165e-08	LUEZ02000005.1	906229	907747	+	1336	-	-	-	agaNOG06651;agaNOG03960	R	-	gi|1012956466|gb|KYQ31291.1| hypothetical protein Hypma_14842 [Hypsizygus marmoreus]
Hypma_005735	333.456	509.22	157.691	0.309671	-1.69119	1.00515e-10	1.04165e-08	LUEZ02000004.1	101326	104543	-	2832	-	-	-	opiNOG75031;NOG204151;NOG167599;agaNOG05590	S	-	gi|1012960863|gb|KYQ35634.1| hypothetical protein Hypma_10490 [Hypsizygus marmoreus]
Hypma_003017	465.818	707.872	223.765	0.316109	-1.66151	1.06527e-10	1.09498e-08	LUEZ02000126.1	92238	94012	+	1275	-	-	-	opiNOG18275;opiNOG04617;opiNOG77613;NOG11442;KOG4157	SORG	sp|D4AUF1|WSCD1_ARTBC WSC domain-containing protein ARB_07867 OS=Arthroderma benhamiae (strain ATCC MYA-4681 / CBS 112371) GN=ARB_07867 PE=1 SV=1	gi|1012958342|gb|KYQ33133.1| putative fungistatic metabolite [Hypsizygus marmoreus]
Hypma_015900	3671.91	6148.93	1194.88	0.194324	-2.36346	1.13305e-10	1.15129e-08	LUEZ02000010.1	2692228	2694175	-	1233	-	GO:0016021	-	agaNOG06326;agaNOG06413	S	-	gi|1012971141|gb|KYQ45881.1| hypothetical protein Hypma_00740 [Hypsizygus marmoreus]
Hypma_003247	1086.29	1839.68	332.894	0.180952	-2.46632	1.15166e-10	1.15559e-08	LUEZ02000014.1	247208	247766	-	330	-	-	-	agaNOG06850;agarNOG09034;opiNOG68028	R	sp|P04158|SC1_SCHCO Fruiting body protein SC1 OS=Schizophyllum commune GN=SC1 PE=2 SV=2	gi|1012960564|gb|KYQ35337.1| Fruiting body protein SC3 [Hypsizygus marmoreus]
Hypma_007486	165.386	259.441	71.3308	0.27494	-1.86281	1.2786e-10	1.26292e-08	LUEZ02000041.1	383954	386482	-	2319	-	GO:0006351;GO:0005488	-	agarNOG08129;NOG177222;opiNOG24810;opiNOG22089;opiNOG37206	SK	sp|Q09922|YAKB_SCHPO Uncharacterized transcriptional regulatory protein C1F7.11c OS=Schizosaccharomyces pombe (strain 972 / ATCC 24843) GN=SPAC1F7.11c PE=4 SV=1	gi|1012969426|gb|KYQ44168.1| putative transcriptional regulatory protein C1F7.11c [Hypsizygus marmoreus]
Hypma_009346	3882.44	5771.79	1993.09	0.345315	-1.53401	1.39632e-10	1.35798e-08	LUEZ02000046.1	1209828	1210628	-	801	-	-	-	agarNOG09043;agaNOG04807	S	-	gi|1012967377|gb|KYQ42123.1| hypothetical protein Hypma_03978 [Hypsizygus marmoreus]
Hypma_011062	3689.07	5489.82	1888.33	0.343969	-1.53965	1.44066e-10	1.37987e-08	LUEZ02000053.1	657424	659689	-	1650	-	-	-	COG2837;opiNOG14044	PR	sp|B0BK72|MSP2_MYCSO Peroxidase 2 OS=Mycetinis scorodonius GN=msp2 PE=1 SV=1	gi|1012965205|gb|KYQ39957.1| Peroxidase 2 [Hypsizygus marmoreus]
Hypma_009047	354.941	538.948	170.935	0.317164	-1.6567	1.54135e-10	1.46521e-08	LUEZ02000046.1	381603	383369	-	1662	-	-	-	agaNOG05451	S	-	gi|1012964239|gb|KYQ38995.1| hypothetical protein Hypma_07274 [Hypsizygus marmoreus]
Hypma_005133	1972.97	2927.95	1017.99	0.347679	-1.52417	1.88127e-10	1.76184e-08	LUEZ02000021.1	494156	498220	+	2808	-	GO:0004553;GO:0005975	K05349	opiNOG04173	G	sp|Q0CEF3|BGLL_ASPTN Probable beta-glucosidase L OS=Aspergillus terreus (strain NIH 2624 / FGSC A1156) GN=bglL PE=3 SV=1	gi|1012962244|gb|KYQ37008.1| putative beta-glucosidase L [Hypsizygus marmoreus]
Hypma_016446	4939.94	8166.95	1712.92	0.209738	-2.25334	2.63186e-10	2.39386e-08	LUEZ02000096.1	602281	603024	+	675	-	-	-	opiNOG38285;sorNOG05369;agaNOG04742	S	-	gi|1012967023|gb|KYQ41770.1| hypothetical protein Hypma_04298 [Hypsizygus marmoreus]
Hypma_002432	212.899	327.404	98.3944	0.300529	-1.73442	3.20972e-10	2.87805e-08	LUEZ02000122.1	230429	233325	+	2504	-	-	-	opiNOG43878	R	-	gi|1012966415|gb|KYQ41164.1| hypothetical protein Hypma_05117 [Hypsizygus marmoreus]
Hypma_011973	261.4	396.726	126.073	0.317784	-1.65388	3.40609e-10	3.01141e-08	LUEZ02000056.1	87018	87719	-	591	-	-	-	-	-	-	gi|1012959467|gb|KYQ34248.1| hypothetical protein Hypma_11929 [Hypsizygus marmoreus]
Hypma_000895	2267.24	3350.58	1183.91	0.353344	-1.50085	4.87945e-10	4.22057e-08	LUEZ02000107.1	552267	553603	+	1068	-	GO:0016020	K15279	opiNOG11237	G	sp|Q8BLX4|FUCT1_MOUSE GDP-fucose transporter 1 OS=Mus musculus GN=Slc35c1 PE=2 SV=1	gi|1012964785|gb|KYQ39539.1| GDP-fucose transporter 1 [Hypsizygus marmoreus]
Hypma_016528	988.516	1464.98	512.053	0.349529	-1.51652	4.90725e-10	4.22057e-08	LUEZ02000096.1	780634	782550	+	1917	-	-	-	agarNOG09167;opiNOG48413	T	-	gi|1012967103|gb|KYQ41850.1| hypothetical protein Hypma_04220 [Hypsizygus marmoreus]
Hypma_003684	2266.5	3964.32	568.688	0.143452	-2.80137	5.29763e-10	4.49517e-08	LUEZ02000138.1	165045	165666	+	483	-	-	-	-	-	-	gi|1012959289|gb|KYQ34071.1| hypothetical protein Hypma_12022 [Hypsizygus marmoreus]
Hypma_013928	13840.1	25339.8	2340.36	0.0923588	-3.43661	7.57355e-10	6.2995e-08	LUEZ02000009.1	447475	448308	+	666	-	-	-	-	-	-	gi|1012961554|gb|KYQ36321.1| hypothetical protein Hypma_09801 [Hypsizygus marmoreus]
Hypma_003969	1371.21	2139.82	602.593	0.281608	-1.82824	7.80502e-10	6.4496e-08	LUEZ02000143.1	132374	132955	+	497	-	-	-	-	-	-	gi|1012957552|gb|KYQ32352.1| hypothetical protein Hypma_13787 [Hypsizygus marmoreus]
Hypma_012523	98.2025	165.036	31.3695	0.190077	-2.39535	8.1833e-10	6.71827e-08	LUEZ02000068.1	84946	87183	+	1949	-	-	-	-	-	-	gi|1012957508|gb|KYQ32309.1| hypothetical protein Hypma_13830 [Hypsizygus marmoreus]
Hypma_016320	103.145	162.979	43.3113	0.265748	-1.91187	8.56927e-10	6.98976e-08	LUEZ02000096.1	281911	284173	+	1686	-	GO:0016020;GO:0008233	-	agarNOG07614;KOG1339;agarNOG07916	OR	sp|Q9GMY7|PEPA_RHIFE Pepsin A OS=Rhinolophus ferrumequinum GN=PGA PE=2 SV=1	gi|1012967095|gb|KYQ41842.1| Pepsin A [Hypsizygus marmoreus]
Hypma_014814	350.719	526.764	174.675	0.3316	-1.59248	9.72818e-10	7.83397e-08	LUEZ02000010.1	59330	60903	+	1310	-	-	-	opiNOG47242	R	-	gi|1012966660|gb|KYQ41408.1| hypothetical protein Hypma_04553 [Hypsizygus marmoreus]
Hypma_000235	407.562	611.5	203.624	0.33299	-1.58645	1.0311e-09	8.25074e-08	LUEZ02000101.1	142073	143238	+	939	-	-	-	agaNOG04729	S	-	gi|1012960295|gb|KYQ35070.1| hypothetical protein Hypma_11073 [Hypsizygus marmoreus]
Hypma_011263	1949.71	3157.69	741.73	0.234896	-2.0899	1.17872e-09	9.31687e-08	LUEZ02000054.1	219140	221102	+	1723	-	GO:0008270;GO:0055114;GO:0016491	K18369	opiNOG20952	Q	sp|P14940|ADH_CUPNE Alcohol dehydrogenase OS=Cupriavidus necator GN=adh PE=3 SV=1	gi|1012959258|gb|KYQ34041.1| Alcohol dehydrogenase [Hypsizygus marmoreus]
Hypma_008655	110.787	174.492	47.0826	0.269826	-1.8899	1.23707e-09	9.66518e-08	LUEZ02000045.1	300672	302571	-	1776	-	-	-	agaNOG05603	S	-	gi|1012964923|gb|KYQ39676.1| hypothetical protein Hypma_06308 [Hypsizygus marmoreus]
Hypma_005151	207.193	315.287	99.0989	0.314313	-1.66973	1.38763e-09	1.07631e-07	LUEZ02000021.1	538698	539606	+	909	-	-	-	-	-	-	gi|1012962248|gb|KYQ37012.1| hypothetical protein Hypma_09092 [Hypsizygus marmoreus]
Hypma_005067	2089.13	3053.66	1124.6	0.368279	-1.44113	1.59168e-09	1.21961e-07	LUEZ02000021.1	363534	365231	+	1575	-	-	-	opiNOG38102	K	-	gi|1012962304|gb|KYQ37068.1| Repressor of filamentous growth 1 [Hypsizygus marmoreus]
Hypma_002921	1004.58	1690.75	318.408	0.188324	-2.40871	1.92049e-09	1.4627e-07	LUEZ02000124.1	510291	512433	-	1790	-	-	-	-	-	-	gi|1012963483|gb|KYQ38241.1| hypothetical protein Hypma_07753 [Hypsizygus marmoreus]
Hypma_005783	493.023	742.448	243.599	0.328103	-1.60778	2.17e-09	1.63305e-07	LUEZ02000004.1	220212	220969	-	450	-	GO:0016021	-	opiNOG42554	S	-	gi|1012960920|gb|KYQ35691.1| hypothetical protein Hypma_10445 [Hypsizygus marmoreus]
Hypma_004183	5737.62	10311.6	1163.65	0.112849	-3.14753	2.2502e-09	1.65419e-07	LUEZ02000158.1	78660	81838	+	1800	-	GO:0016491	-	opiNOG06135	R	sp|A0A142PTM2|CITC_MONPU Dehydrogenase mpl7 OS=Monascus purpureus GN=mpl7 PE=1 SV=1	gi|1012958548|gb|KYQ33337.1| Glucose oxidase [Hypsizygus marmoreus]
Hypma_006874	800.412	1178.83	421.993	0.357976	-1.48207	2.25055e-09	1.65419e-07	LUEZ02000040.1	2007253	2008387	+	819	-	GO:0008152;GO:0003824	-	opiNOG35901;NOG13175;opiNOG21699	SI	sp|O23300|ECI3_ARATH Enoyl-CoA delta isomerase 3 OS=Arabidopsis thaliana GN=ECI3 PE=1 SV=1	gi|1012969944|gb|KYQ44685.1| Enoyl-CoA delta isomerase 3 [Hypsizygus marmoreus]
Hypma_001833	1581.8	2419.63	743.969	0.307473	-1.70147	2.25387e-09	1.65419e-07	LUEZ02000113.1	463554	465391	+	1413	-	GO:0016020	-	treNOG06359;agarNOG04203;NOG13132;opiNOG39860	SR	-	gi|1012966158|gb|KYQ40908.1| hypothetical protein Hypma_05361 [Hypsizygus marmoreus]
Hypma_013835	1775.08	2852.5	697.665	0.24458	-2.03162	2.25409e-09	1.65419e-07	LUEZ02000009.1	221738	225254	-	2742	-	GO:0006031;GO:0004100;GO:0016021	K00698	COG1215;opiNOG02556	M	sp|P30598|CHS1_USTMA Chitin synthase 1 OS=Ustilago maydis (strain 521 / FGSC 9021) GN=CHS1 PE=3 SV=3	gi|1012961626|gb|KYQ36393.1| Chitin synthase 1 [Hypsizygus marmoreus]
Hypma_012167	544.097	906.559	181.634	0.200355	-2.31937	2.51806e-09	1.80885e-07	LUEZ02000058.1	229506	232558	+	2773	-	-	-	opiNOG66927;agaNOG04272;opiNOG65240	S	-	gi|1012963266|gb|KYQ38025.1| hypothetical protein Hypma_08042 [Hypsizygus marmoreus]
Hypma_008416	345.316	513.365	177.267	0.345305	-1.53406	3.0009e-09	2.14352e-07	LUEZ02000044.1	234268	236573	-	1947	-	GO:0008152	-	opiNOG48608;opiNOG17010	QG	sp|D4GP30|XDH2_HALVD D-xylose 1-dehydrogenase (NADP(+)) 2 OS=Haloferax volcanii (strain ATCC 29605 / DSM 3757 / JCM 8879 / NBRC 14742 / NCIMB 2012 / VKM B-1768 / DS2) GN=HVO_B0029 PE=1 SV=1	gi|1012962451|gb|KYQ37214.1| D-xylose 1-dehydrogenase (NADP(+)) 2 [Hypsizygus marmoreus]
Hypma_003237	429.999	638.361	221.636	0.347195	-1.52618	3.03184e-09	2.15346e-07	LUEZ02000014.1	224005	225130	-	639	-	-	-	opiNOG76697;agaNOG06865;opiNOG40701	R	sp|P13249|PUAC_STRAD Puromycin N-acetyltransferase OS=Streptomyces alboniger GN=pac PE=4 SV=2	gi|1012960671|gb|KYQ35444.1| hypothetical protein Hypma_10747 [Hypsizygus marmoreus]
Hypma_007505	391.53	639.354	143.707	0.224768	-2.15349	3.22725e-09	2.27945e-07	LUEZ02000041.1	417016	417796	+	720	-	GO:0016020	-	agarNOG09379;opiNOG48063	SR	sp|A2XX73|ICMT_ORYSI Probable protein-S-isoprenylcysteine O-methyltransferase OS=Oryza sativa subsp. indica GN=ICMT PE=3 SV=2	gi|1012969076|gb|KYQ43818.1| Protein-S-isoprenylcysteine O-methyltransferase B [Hypsizygus marmoreus]
Hypma_004735	1161.81	1757.61	566.01	0.322034	-1.63471	3.93864e-09	2.75117e-07	LUEZ02000184.1	118001	122133	+	3253	-	GO:0016020	-	opiNOG03014;treNOG08285	R	sp|A0A0U2UXG3|ITP1_USTMD Itaconate transport protein OS=Ustilago maydis GN=ITP1 PE=3 SV=1	gi|1012959959|gb|KYQ34736.1| MFS antiporter QDR3 [Hypsizygus marmoreus]
Hypma_000561	3370.2	6586.28	154.123	0.0234006	-5.41731	6.31813e-09	4.29463e-07	LUEZ02000106.1	342873	345013	+	1956	-	-	-	-	-	-	gi|1012962701|gb|KYQ37463.1| hypothetical protein Hypma_08799 [Hypsizygus marmoreus]
Hypma_003654	435.92	684.869	186.971	0.273003	-1.87301	6.98182e-09	4.72038e-07	LUEZ02000138.1	97717	100787	+	2238	-	-	-	opiNOG75662;opiNOG43362	SK	sp|O13650|SFC9_SCHPO Putative transcription factor tau subunit sfc9 OS=Schizosaccharomyces pombe (strain 972 / ATCC 24843) GN=sfc9 PE=4 SV=2	gi|1012959312|gb|KYQ34094.1| hypothetical protein Hypma_12054 [Hypsizygus marmoreus]
Hypma_013885	1631.65	2353.89	909.414	0.386345	-1.37204	8.44937e-09	5.62239e-07	LUEZ02000009.1	355868	357045	-	1128	-	-	-	agaNOG07392;agaNOG06277;agarNOG09200;agarNOG09083	S	-	gi|1012961644|gb|KYQ36411.1| hypothetical protein Hypma_09760 [Hypsizygus marmoreus]
Hypma_007233	25.335	47.3408	3.3293	0.0703264	-3.82979	1.25742e-08	8.23705e-07	LUEZ02000005.1	730451	731915	-	1173	-	-	-	-	-	-	gi|1012959890|gb|KYQ34668.1| Zinc finger and BTB domain-containing protein 16 [Hypsizygus marmoreus]
Hypma_009028	284.08	419.709	148.451	0.353699	-1.49941	1.29882e-08	8.4644e-07	LUEZ02000046.1	342141	342545	+	333	-	-	-	agaNOG07208	S	-	gi|1012964228|gb|KYQ38984.1| hypothetical protein Hypma_07253 [Hypsizygus marmoreus]
Hypma_000226	32.0426	57.0086	7.07652	0.124131	-3.01007	1.32139e-08	8.56733e-07	LUEZ02000101.1	119342	119812	-	423	-	GO:0016020	-	-	-	-	gi|1012960386|gb|KYQ35161.1| hypothetical protein Hypma_11082 [Hypsizygus marmoreus]
Hypma_001300	564.093	818.762	309.424	0.377917	-1.40386	1.42986e-08	9.22335e-07	LUEZ02000012.1	47550	48245	+	696	-	-	-	agaNOG03773	S	-	gi|1012964424|gb|KYQ39179.1| hypothetical protein Hypma_07093 [Hypsizygus marmoreus]
Hypma_009173	1373.13	1979.99	766.263	0.387003	-1.36958	1.46992e-08	9.43359e-07	LUEZ02000046.1	680684	683037	+	1941	-	GO:0016746	K00624	pleNOG01817;opiNOG01356	I	sp|Q00614|CACP_CANTR Carnitine O-acetyltransferase, mitochondrial OS=Candida tropicalis GN=CAT2 PE=3 SV=1	gi|1012964092|gb|KYQ38848.1| Carnitine O-acetyltransferase, mitochondrial [Hypsizygus marmoreus]
Hypma_004016	208.265	330.511	86.02	0.260264	-1.94195	1.50628e-08	9.61811e-07	LUEZ02000146.1	40953	43544	-	1788	-	GO:0016705;GO:0020037;GO:0005506;GO:0016021;GO:0004497;GO:0055114	-	opiNOG02188	Q	sp|P16496|CP52C_CANMA Cytochrome P450 52A3-A OS=Candida maltosa GN=CYP52A3-A PE=1 SV=3	gi|1012956674|gb|KYQ31492.1| Cytochrome P450 52A3-A [Hypsizygus marmoreus]
Hypma_004420	314.523	461.505	167.542	0.363033	-1.46183	1.52723e-08	9.70291e-07	LUEZ02000017.1	342170	343068	+	796	-	-	-	agaNOG05330;agaNOG07089	S	-	gi|1012963163|gb|KYQ37923.1| hypothetical protein Hypma_08304 [Hypsizygus marmoreus]
Hypma_009009	928.546	1339.78	517.314	0.386119	-1.37288	2.04322e-08	1.27253e-06	LUEZ02000046.1	300725	302658	-	1164	-	GO:0008483	K00830	opiNOG07591;COG0075;treNOG09432	E	sp|P43567|AGX1_YEAST Alanine--glyoxylate aminotransferase 1 OS=Saccharomyces cerevisiae (strain ATCC 204508 / S288c) GN=AGX1 PE=1 SV=1	gi|1012964275|gb|KYQ39031.1| Alanine--glyoxylate aminotransferase 1 [Hypsizygus marmoreus]
Hypma_001868	2002.13	2872.06	1132.19	0.394209	-1.34297	2.24238e-08	1.37832e-06	LUEZ02000113.1	532445	534426	+	1347	-	-	-	agaNOG04938;opiNOG44674	S	-	gi|1012966188|gb|KYQ40938.1| hypothetical protein Hypma_05329 [Hypsizygus marmoreus]
Hypma_001601	623.744	1079.04	168.45	0.156111	-2.67935	2.24578e-08	1.37832e-06	LUEZ02000112.1	52849	54463	+	921	-	GO:0016021	-	agaNOG06666	S	-	gi|1012957125|gb|KYQ31934.1| hypothetical protein Hypma_14227 [Hypsizygus marmoreus]
Hypma_015512	1461.83	2195.8	727.865	0.33148	-1.59301	2.48767e-08	1.5121e-06	LUEZ02000010.1	1782006	1783092	+	915	-	GO:0030246;GO:0016853;GO:0005975	K01792	opiNOG05566;treNOG09281	G	sp|Q03161|YMY9_YEAST Glucose-6-phosphate 1-epimerase OS=Saccharomyces cerevisiae (strain ATCC 204508 / S288c) GN=YMR099C PE=1 SV=1	gi|1012970457|gb|KYQ45197.1| DNA polymerase zeta catalytic subunit [Hypsizygus marmoreus]
Hypma_004428	252.51	372.053	132.967	0.357388	-1.48444	3.01845e-08	1.80864e-06	LUEZ02000017.1	357768	359231	+	1002	-	GO:0030248;GO:0004553;GO:0005576;GO:0005975	-	opiNOG27587;opiNOG53046	R	sp|Q00023|CEL1_AGABI Cellulose-growth-specific protein OS=Agaricus bisporus GN=cel1 PE=3 SV=1	gi|1012963035|gb|KYQ37795.1| Cellulose-growth-specific protein [Hypsizygus marmoreus]
Hypma_008058	6524.46	9299.6	3749.33	0.403171	-1.31054	3.04561e-08	1.8163e-06	LUEZ02000041.1	1732190	1732983	-	555	-	GO:0016021	-	agaNOG06615;agaNOG04292	S	-	gi|1012968976|gb|KYQ43718.1| hypothetical protein Hypma_01880 [Hypsizygus marmoreus]
Hypma_007249	145.262	219.19	71.3335	0.325442	-1.61953	3.33802e-08	1.96291e-06	LUEZ02000005.1	763666	764991	+	723	-	-	-	agarNOG08234;opiNOG12145	S	-	gi|1012959814|gb|KYQ34592.1| hypothetical protein Hypma_11462 [Hypsizygus marmoreus]
Hypma_002686	72.0464	113.572	30.5204	0.268731	-1.89576	3.66478e-08	2.14508e-06	LUEZ02000122.1	861681	862460	+	672	-	GO:0005783;GO:0008168;GO:0044425;GO:0032259	-	agaNOG06887;agarNOG09379;opiNOG48063	SR	sp|Q8WMV1|ERG24_BOVIN Delta(14)-sterol reductase OS=Bos taurus GN=TM7SF2 PE=1 SV=1	gi|1012966351|gb|KYQ41100.1| hypothetical protein Hypma_04864 [Hypsizygus marmoreus]
Hypma_010518	183.505	272.775	94.234	0.345464	-1.53339	4.0343e-08	2.33971e-06	LUEZ02000051.1	141095	142426	-	966	-	-	-	agaNOG03471;agarNOG09135	SR	-	gi|1012958045|gb|KYQ32839.1| hypothetical protein Hypma_13352 [Hypsizygus marmoreus]
Hypma_008796	1167.11	1663.07	671.152	0.403561	-1.30914	5.19865e-08	2.97405e-06	LUEZ02000045.1	632704	634012	+	936	-	-	-	opiNOG08562	Q	sp|O74959|YJCD_SCHPO Uncharacterized oxidoreductase C736.13 OS=Schizosaccharomyces pombe (strain 972 / ATCC 24843) GN=SPCC736.13 PE=3 SV=1	gi|1012965156|gb|KYQ39909.1| putative oxidoreductase [Hypsizygus marmoreus]
Hypma_001508	2672.07	3794.44	1549.69	0.408411	-1.29191	5.65574e-08	3.22097e-06	LUEZ02000012.1	536416	537309	+	654	-	-	K17362	agaNOG03402;euNOG27829;agaNOG04312	S	-	gi|1012964331|gb|KYQ39086.1| hypothetical protein Hypma_06892 [Hypsizygus marmoreus]
Hypma_014183	3654.1	5152.1	2156.1	0.41849	-1.25674	5.75816e-08	3.25813e-06	LUEZ02000009.1	1062702	1063262	+	342	-	GO:0009277;GO:0005199	-	agaNOG06850;agaNOG04382;opiNOG68028	R	sp|O13300|HYP3_AGABI Hydrophobin-3 OS=Agaricus bisporus GN=abh3 PE=3 SV=1	gi|1012959040|gb|KYQ33824.1| Hydrophobin-3 [Hypsizygus marmoreus]
Hypma_012871	818.678	1412.98	224.378	0.158798	-2.65474	5.77254e-08	3.25813e-06	LUEZ02000071.1	365485	368021	-	1812	-	GO:0004252;GO:0006508	K01279	opiNOG14582	O	sp|Q70GH4|SED3_ASPFU Tripeptidyl-peptidase sed3 OS=Neosartorya fumigata (strain ATCC MYA-4609 / Af293 / CBS 101355 / FGSC A1100) GN=sed3 PE=1 SV=1	gi|1012968080|gb|KYQ42824.1| Tripeptidyl-peptidase sed3 [Hypsizygus marmoreus]
Hypma_000751	1501.43	2135.71	867.142	0.40602	-1.30038	5.8282e-08	3.27493e-06	LUEZ02000107.1	193381	195531	+	1758	-	GO:0000166	-	NOG163419;opiNOG58954	R	sp|Q5BKN4|SEP2A_XENTR Septin-2A OS=Xenopus tropicalis GN=sept2-A PE=2 SV=1	gi|1012964846|gb|KYQ39600.1| Septin-8-A [Hypsizygus marmoreus]
Hypma_015660	1309.29	1947.84	670.74	0.344351	-1.53805	6.40664e-08	3.55259e-06	LUEZ02000010.1	2117914	2120381	-	1512	-	GO:0055085;GO:0016021	-	opiNOG03870	G	sp|A0A089FNE5|PRLL_FUNXX MFS transporter prlL OS=Fungal sp. (strain NRRL 50135) GN=prlL PE=3 SV=1	gi|1012970588|gb|KYQ45328.1| Uncharacterized protein Hypma_00508 [Hypsizygus marmoreus]
Hypma_006735	2072.89	2941.85	1203.92	0.409241	-1.28898	6.65394e-08	3.65764e-06	LUEZ02000040.1	1661535	1663153	+	1347	-	-	-	agaNOG05836;agarNOG08914	SR	-	gi|1012970244|gb|KYQ44985.1| hypothetical protein Hypma_01195 [Hypsizygus marmoreus]
Hypma_011213	4543.99	7911.92	1176.06	0.148644	-2.75007	7.48724e-08	4.09626e-06	LUEZ02000054.1	89725	91032	+	936	-	GO:0016811	-	opiNOG20812	S	sp|Q50228|FMDA_METME Formamidase OS=Methylophilus methylotrophus GN=fmdA PE=1 SV=1	gi|1012959212|gb|KYQ33995.1| putative formamidase [Hypsizygus marmoreus]
Hypma_008242	235.167	343.084	127.251	0.370902	-1.43089	7.54906e-08	4.09626e-06	LUEZ02000042.1	242471	243127	+	543	-	-	-	-	-	-	gi|1012958765|gb|KYQ33552.1| hypothetical protein Hypma_12631 [Hypsizygus marmoreus]
Hypma_016055	9615.54	14915.2	4315.9	0.289363	-1.78905	8.00447e-08	4.30641e-06	LUEZ02000010.1	3061744	3063019	-	996	-	GO:0016020	-	opiNOG37156;opiNOG18825	R	sp|Q09788|ASL1_SCHPO Alkali-sensitive linkage protein 1 OS=Schizosaccharomyces pombe (strain 972 / ATCC 24843) GN=asl1 PE=1 SV=1	gi|1012970828|gb|KYQ45568.1| Alkali-sensitive linkage protein 1 [Hypsizygus marmoreus]
Hypma_014174	1335.25	1977.42	693.074	0.350493	-1.51254	8.04369e-08	4.30917e-06	LUEZ02000009.1	1041477	1042773	+	1014	-	GO:0004089;GO:0008270	K01673	opiNOG29968;COG0288	P	sp|P61517|CAN_ECOLI Carbonic anhydrase 2 OS=Escherichia coli (strain K12) GN=can PE=1 SV=1	gi|1012959122|gb|KYQ33906.1| Carbonic anhydrase 2 [Hypsizygus marmoreus]
Hypma_010378	243.063	353.325	132.801	0.375861	-1.41173	9.09173e-08	4.8297e-06	LUEZ02000049.1	953853	954281	-	363	-	-	-	agaNOG07266	S	-	gi|1012967980|gb|KYQ42725.1| hypothetical protein Hypma_03802 [Hypsizygus marmoreus]
Hypma_012389	608.576	869.735	347.418	0.399453	-1.3239	9.26726e-08	4.90234e-06	LUEZ02000062.1	24613	25234	+	513	-	GO:0016020;GO:0005634;GO:0006325;GO:0006355;GO:0044446	-	agaNOG04586	S	-	gi|1012958145|gb|KYQ32938.1| hypothetical protein Hypma_13293 [Hypsizygus marmoreus]
Hypma_000439	1001.84	1420.59	583.097	0.410462	-1.28468	9.32905e-08	4.91447e-06	LUEZ02000106.1	54722	55481	-	579	-	-	-	agaNOG07366	R	-	gi|1012962549|gb|KYQ37311.1| hypothetical protein Hypma_08681 [Hypsizygus marmoreus]
Hypma_003023	629.255	896.194	362.315	0.404282	-1.30657	9.4807e-08	4.97363e-06	LUEZ02000126.1	106148	106786	-	639	-	-	-	-	-	-	gi|1012958301|gb|KYQ33092.1| hypothetical protein Hypma_13032 [Hypsizygus marmoreus]
Hypma_011739	2733.17	3867.92	1598.41	0.413249	-1.27492	9.54208e-08	4.98515e-06	LUEZ02000055.1	1017992	1019362	-	989	-	GO:0016020	-	agaNOG06624;agaNOG07019	SR	-	gi|1012968576|gb|KYQ43319.1| hypothetical protein Hypma_02812 [Hypsizygus marmoreus]
Hypma_014961	677.409	963.337	391.481	0.40638	-1.2991	1.07722e-07	5.60463e-06	LUEZ02000010.1	430377	431943	+	936	-	GO:0005975;GO:0016810	-	opiNOG37282	R	sp|D4B5F9|PGDA_ARTBC Probable peptidoglycan-N-acetylglucosamine deacetylase ARB_03699 OS=Arthroderma benhamiae (strain ATCC MYA-4681 / CBS 112371) GN=ARB_03699 PE=1 SV=2	gi|1012966595|gb|KYQ41343.1| Peptidoglycan-N-acetylglucosamine deacetylase [Hypsizygus marmoreus]
Hypma_015959	3353.19	4792.52	1913.86	0.399343	-1.3243	1.10494e-07	5.72529e-06	LUEZ02000010.1	2823033	2824490	-	1116	-	-	-	opiNOG52734;agarNOG07358	R	sp|B8N406|LAEA_ASPFN Secondary metabolism regulator laeA OS=Aspergillus flavus (strain ATCC 200026 / FGSC A1120 / NRRL 3357 / JCM 12722 / SRRC 167) GN=laeA PE=1 SV=2	gi|1012970605|gb|KYQ45345.1| hypothetical protein Hypma_00796 [Hypsizygus marmoreus]
Hypma_016557	133.101	198.348	67.8538	0.342094	-1.54754	1.16712e-07	6.0228e-06	LUEZ02000096.1	871965	875665	-	2616	-	-	-	agarNOG05891;KOG0293;agaNOG03613	R	-	gi|1012966893|gb|KYQ41640.1| hypothetical protein Hypma_04192 [Hypsizygus marmoreus]
Hypma_006919	527.966	755.097	300.835	0.398406	-1.32769	1.19503e-07	6.11689e-06	LUEZ02000040.1	2109753	2112953	-	2217	-	GO:0016021	-	opiNOG01957;opiNOG13728	S	-	gi|1012970276|gb|KYQ45017.1| Calcium channel YVC1 [Hypsizygus marmoreus]
Hypma_001718	1619.06	2285.18	952.931	0.417005	-1.26186	1.28871e-07	6.54342e-06	LUEZ02000113.1	174887	175813	-	870	-	-	-	agarNOG08222;agaNOG04113	S	sp|P0CP19|CLMP1_CRYNB Clampless protein 1 OS=Cryptococcus neoformans var. neoformans serotype D (strain B-3501A) GN=CNBB4530 PE=4 SV=1	gi|1012966119|gb|KYQ40869.1| Clampless protein 1 [Hypsizygus marmoreus]
Hypma_001970	1363.68	1980.02	747.33	0.377435	-1.4057	1.30388e-07	6.59397e-06	LUEZ02000113.1	779985	781171	+	924	-	GO:0016787;GO:0008152	-	COG0657;opiNOG08723	IV	sp|Q9US38|YFZ3_SCHPO AB hydrolase superfamily protein C1039.03 OS=Schizosaccharomyces pombe (strain 972 / ATCC 24843) GN=SPAC1039.03 PE=3 SV=1	gi|1012966070|gb|KYQ40820.1| AB hydrolase superfamily protein [Hypsizygus marmoreus]
Hypma_010490	775.016	1103.35	446.683	0.404844	-1.30456	1.31766e-07	6.63712e-06	LUEZ02000051.1	72222	73885	-	1335	-	GO:0003824	-	opiNOG33971;agarNOG08084	R	-	gi|1012957999|gb|KYQ32793.1| hypothetical protein Hypma_13324 [Hypsizygus marmoreus]
Hypma_001225	2893.46	4069.54	1717.38	0.422008	-1.24466	1.44973e-07	7.21644e-06	LUEZ02000110.1	579303	580585	+	1110	-	GO:0016020	-	opiNOG37637	R	sp|P18773|EST_ACILW Esterase OS=Acinetobacter lwoffii GN=est PE=3 SV=2	gi|1012963904|gb|KYQ38661.1| putative steryl acetyl hydrolase mug81 [Hypsizygus marmoreus]
Hypma_003229	442.655	669.079	216.231	0.323177	-1.6296	1.4498e-07	7.21644e-06	LUEZ02000014.1	207021	208067	-	981	-	GO:0016020	-	opiNOG29055;saccNOG05280;sacNOG05656	S	-	gi|1012960566|gb|KYQ35339.1| hypothetical protein Hypma_10739 [Hypsizygus marmoreus]
Hypma_006036	109.658	165.094	54.2213	0.328427	-1.60636	1.50809e-07	7.41897e-06	LUEZ02000032.1	58890	59692	+	744	-	-	-	agarNOG08190;opiNOG31417;NOG16278	SO	sp|P27457|LIGE_SPHPI Beta-etherase OS=Sphingomonas paucimobilis GN=ligE PE=1 SV=3	gi|1012956390|gb|KYQ31218.1| Beta-etherase [Hypsizygus marmoreus]
Hypma_010351	1553.81	2264.85	842.762	0.372104	-1.42622	1.62861e-07	7.94998e-06	LUEZ02000049.1	898427	900777	+	1851	-	GO:0016021	-	opiNOG09457;treNOG04666	SR	sp|O59714|YBH6_SCHPO Uncharacterized membrane protein C3B8.06 OS=Schizosaccharomyces pombe (strain 972 / ATCC 24843) GN=SPBC3B8.06 PE=1 SV=1	gi|1012967977|gb|KYQ42722.1| putative membrane protein C3B8.06 [Hypsizygus marmoreus]
Hypma_007657	7263	10146.8	4379.21	0.431586	-1.21228	1.69093e-07	8.22245e-06	LUEZ02000041.1	794286	796926	-	1809	-	GO:0050661;GO:0004499;GO:0050660;GO:0055114	-	COG2072;opiNOG09388	QP	sp|O23024|YUC3_ARATH Probable indole-3-pyruvate monooxygenase YUCCA3 OS=Arabidopsis thaliana GN=YUC3 PE=2 SV=1	gi|1012969541|gb|KYQ44283.1| putative indole-3-pyruvate monooxygenase YUCCA8 [Hypsizygus marmoreus]
Hypma_009919	217.982	352.173	83.7905	0.237924	-2.07143	1.71592e-07	8.31201e-06	LUEZ02000048.1	482261	483725	-	1345	-	GO:0016021;GO:0006481;GO:0005789;GO:0004671	-	agaNOG06654;agarNOG08621;opiNOG48063	S	-	gi|1012962032|gb|KYQ36797.1| hypothetical protein Hypma_09460 [Hypsizygus marmoreus]
Hypma_008658	579.808	826.667	332.949	0.402761	-1.312	1.8461e-07	8.9085e-06	LUEZ02000045.1	306335	308137	-	1803	-	-	-	agarNOG09056	S	-	gi|1012964891|gb|KYQ39644.1| hypothetical protein Hypma_06310 [Hypsizygus marmoreus]
Hypma_002046	559.759	833.1	286.418	0.343797	-1.54037	1.8941e-07	9.10534e-06	LUEZ02000120.1	3351	5866	-	1692	-	-	-	-	-	-	gi|1012956423|gb|KYQ31250.1| hypothetical protein Hypma_14919 [Hypsizygus marmoreus]
Hypma_008610	5733.2	9762.26	1704.15	0.174565	-2.51816	2.21327e-07	1.05994e-05	LUEZ02000045.1	202507	202938	+	432	-	-	-	opiNOG60015;opiNOG33293	R	sp|Q1E8D2|AG19_COCIM Heat-stable 19 kDa antigen OS=Coccidioides immitis (strain RS) GN=CSA PE=3 SV=1	gi|1012965006|gb|KYQ39759.1| Heat-stable antigen [Hypsizygus marmoreus]
Hypma_006317	130.052	193.214	66.8897	0.346195	-1.53034	2.22752e-07	1.06273e-05	LUEZ02000040.1	619256	620908	-	1023	-	-	-	opiNOG46372;treNOG04707	S	-	gi|1012969905|gb|KYQ44646.1| hypothetical protein Hypma_01599 [Hypsizygus marmoreus]
Hypma_011557	1895.69	2662.67	1128.71	0.4239	-1.2382	2.32543e-07	1.10443e-05	LUEZ02000055.1	582770	584367	-	927	-	-	K06911	opiNOG08889	S	sp|Q9ZW82|PRNL2_ARATH Pirin-like protein 2 OS=Arabidopsis thaliana GN=PRN2 PE=1 SV=3	gi|1012968783|gb|KYQ43526.1| Pirin-like protein [Hypsizygus marmoreus]
Hypma_006030	416.622	595.914	237.329	0.39826	-1.32822	2.42175e-07	1.13822e-05	LUEZ02000032.1	48685	50264	+	1395	-	-	-	-	-	-	gi|1012956387|gb|KYQ31215.1| hypothetical protein Hypma_14935 [Hypsizygus marmoreus]
Hypma_004291	1463.72	2268.65	658.786	0.290386	-1.78396	2.43316e-07	1.13935e-05	LUEZ02000017.1	21509	22607	+	903	-	-	-	treNOG05769;opiNOG40991	S	-	gi|1012963013|gb|KYQ37773.1| hypothetical protein Hypma_08428 [Hypsizygus marmoreus]
Hypma_007237	889.556	1328.07	451.039	0.339619	-1.55801	2.53299e-07	1.18172e-05	LUEZ02000005.1	738027	739569	+	1107	-	GO:0044710;GO:0016491	K00272	opiNOG11860	E	sp|P80324|OXDA_RHOTO D-amino-acid oxidase OS=Rhodosporidium toruloides GN=DAO1 PE=1 SV=1	gi|1012959888|gb|KYQ34666.1| D-amino-acid oxidase [Hypsizygus marmoreus]
Hypma_004258	280.792	404.933	156.652	0.38686	-1.37012	2.63643e-07	1.21651e-05	LUEZ02000158.1	258583	259886	+	1245	-	-	-	-	-	-	gi|1012958579|gb|KYQ33368.1| hypothetical protein Hypma_12858 [Hypsizygus marmoreus]
Hypma_001604	256.062	400.644	111.481	0.278255	-1.84552	2.78122e-07	1.27865e-05	LUEZ02000112.1	59322	60671	-	1062	-	-	-	sorNOG05791;NOG62179;treNOG08493	SR	-	gi|1012957093|gb|KYQ31902.1| Autophagy-related protein 27 [Hypsizygus marmoreus]
Hypma_006756	572.627	833.559	311.694	0.373932	-1.41915	2.83851e-07	1.30026e-05	LUEZ02000040.1	1704992	1707355	+	1569	-	GO:0016020;GO:0000166;GO:0050662;GO:0016491	-	opiNOG11270	R	sp|Q9I3H5|BVMO_PSEAE Baeyer-Villiger monooxygenase OS=Pseudomonas aeruginosa (strain ATCC 15692 / DSM 22644 / CIP 104116 / JCM 14847 / LMG 12228 / 1C / PRS 101 / PAO1) GN=PA1538 PE=1 SV=1	gi|1012970283|gb|KYQ45024.1| Baeyer-Villiger monooxygenase [Hypsizygus marmoreus]
Hypma_014698	124.597	184.266	64.928	0.352361	-1.50487	2.93227e-07	1.33355e-05	LUEZ02000090.1	177197	179902	-	2502	-	-	-	opiNOG35551;opiNOG43073;NOG137536	SR	-	gi|1012960730|gb|KYQ35502.1| hypothetical protein Hypma_10608 [Hypsizygus marmoreus]
Hypma_013888	70.53	110.108	30.9523	0.28111	-1.83079	3.02424e-07	1.36764e-05	LUEZ02000009.1	361756	362105	+	231	-	-	-	-	-	-	gi|1012961645|gb|KYQ36412.1| hypothetical protein Hypma_09763 [Hypsizygus marmoreus]
Hypma_011013	1361.24	1956.82	765.663	0.391279	-1.35373	3.19662e-07	1.43315e-05	LUEZ02000053.1	537544	538552	+	654	-	GO:0098869;GO:0055114;GO:0051920	K03386	opiNOG08291	O	sp|Q9NL98|PRDX_ASCSU Peroxiredoxin OS=Ascaris suum PE=2 SV=1	gi|1012965506|gb|KYQ40258.1| Peroxiredoxin [Hypsizygus marmoreus]
Hypma_013902	12698.2	17636.7	7759.73	0.439976	-1.1845	3.93087e-07	1.74379e-05	LUEZ02000009.1	393896	396109	+	1542	-	GO:0016705;GO:0020037;GO:0005506;GO:0016021;GO:0004497;GO:0055114	-	opiNOG06557;opiNOG07534	Q	sp|P0DPA7|PSIH_PSICU Cytochrome P450 monooxygenase psiH OS=Psilocybe cubensis GN=psiH PE=1 SV=1	gi|1012961547|gb|KYQ36314.1| O-methylsterigmatocystin oxidoreductase [Hypsizygus marmoreus]
Hypma_013449	18383	30552	6213.98	0.203391	-2.29767	4.20566e-07	1.85269e-05	LUEZ02000080.1	141719	145153	+	2752	-	GO:0008131;GO:0005507;GO:0048038;GO:0009308;GO:0055114	K00276	opiNOG00535	Q	sp|Q9P7F2|CAO1_SCHPO Copper amine oxidase 1 OS=Schizosaccharomyces pombe (strain 972 / ATCC 24843) GN=cao1 PE=1 SV=1	gi|1012965578|gb|KYQ40329.1| Copper amine oxidase 1 [Hypsizygus marmoreus]
Hypma_006500	339.967	483.548	196.386	0.406135	-1.29997	4.5923e-07	2.00901e-05	LUEZ02000040.1	1091703	1093073	+	915	-	GO:0055114;GO:0016491	K14729	COG2030;opiNOG03365	QI	sp|Q01373|FOX2_NEUCR Peroxisomal hydratase-dehydrogenase-epimerase OS=Neurospora crassa (strain ATCC 24698 / 74-OR23-1A / CBS 708.71 / DSM 1257 / FGSC 987) GN=fox-2 PE=1 SV=1	gi|1012970213|gb|KYQ44954.1| Peroxisomal hydratase-dehydrogenase-epimerase [Hypsizygus marmoreus]
Hypma_015393	3492.82	4873.07	2112.58	0.433521	-1.20583	5.33702e-07	2.31876e-05	LUEZ02000010.1	1532306	1533769	-	1092	-	GO:0000165;GO:0005524;GO:0005622;GO:0004707	K04371	KOG0660;opiNOG00567	T	sp|O42781|MAPK2_PNECA Mitogen-activated protein kinase 2 OS=Pneumocystis carinii GN=MKP2 PE=1 SV=1	gi|1012970847|gb|KYQ45587.1| Mitogen-activated protein kinase 2 [Hypsizygus marmoreus]
Hypma_002826	2280.99	3769.9	792.072	0.210104	-2.25082	5.52257e-07	2.39116e-05	LUEZ02000124.1	287432	289974	+	1773	-	GO:0016021;GO:0003333;GO:0015171	K16261	sorNOG00397;opiNOG01251;opiNOG07680	E	sp|P34054|INDA1_HYPAT Amino-acid permease inda1 OS=Hypocrea atroviridis GN=inda1 PE=2 SV=1	gi|1012963530|gb|KYQ38288.1| Amino-acid permease inda1 [Hypsizygus marmoreus]
Hypma_009267	11.5123	22.0209	1.00377	0.0455826	-4.45537	5.79056e-07	2.49864e-05	LUEZ02000046.1	993874	994359	-	486	-	-	-	-	-	-	gi|1012967352|gb|KYQ42098.1| hypothetical protein Hypma_03894 [Hypsizygus marmoreus]
Hypma_009258	278.577	450.925	106.229	0.23558	-2.08571	6.12834e-07	2.62646e-05	LUEZ02000046.1	971074	972452	+	1056	-	GO:0046872;GO:0055114;GO:0016491	-	opiNOG32744	Q	sp|D7PHZ1|VRTI_PENAE Oxidoreductase vrtI OS=Penicillium aethiopicum GN=vrtI PE=1 SV=1	gi|1012967540|gb|KYQ42286.1| 1-aminocyclopropane-1-carboxylate oxidase [Hypsizygus marmoreus]
Hypma_008402	2763.99	5142.19	385.793	0.075025	-3.73649	6.77257e-07	2.87334e-05	LUEZ02000044.1	200059	202548	+	1965	-	GO:0016021	-	opiNOG55266	R	sp|A2QEQ6|GUS79_ASPNC Beta-glucuronidase OS=Aspergillus niger (strain CBS 513.88 / FGSC A1513) GN=An02g11890 PE=1 SV=1	gi|1012962398|gb|KYQ37161.1| Beta-glucuronidase [Hypsizygus marmoreus]
Hypma_011243	161.575	236.64	86.5094	0.365574	-1.45177	6.92935e-07	2.93003e-05	LUEZ02000054.1	161098	163744	+	2384	-	-	-	agaNOG03762	R	-	gi|1012959270|gb|KYQ34053.1| hypothetical protein Hypma_12154 [Hypsizygus marmoreus]
Hypma_008010	7049.11	11336.7	2761.51	0.24359	-2.03747	7.2396e-07	3.04087e-05	LUEZ02000041.1	1620222	1621821	+	1443	-	-	-	opiNOG40692;opiNOG30565;saccNOG02356	JT	sp|Q6CHK0|VTS1_YARLI Protein VTS1 OS=Yarrowia lipolytica (strain CLIB 122 / E 150) GN=VTS1 PE=3 SV=1	gi|1012968866|gb|KYQ43608.1| hypothetical protein Hypma_01926 [Hypsizygus marmoreus]
Hypma_001175	214.238	365.443	63.0332	0.172485	-2.53546	7.45162e-07	3.11956e-05	LUEZ02000110.1	460382	461910	-	1373	-	GO:0003746;GO:0006414	K03233	opiNOG00679;treNOG07707	J	sp|O04487|EF1G1_ARATH Probable elongation factor 1-gamma 1 OS=Arabidopsis thaliana GN=At1g09640 PE=1 SV=1	gi|1012963932|gb|KYQ38689.1| putative elongation factor 1-gamma 1 [Hypsizygus marmoreus]
Hypma_007837	1115.2	1586	644.401	0.406306	-1.29936	8.4971e-07	3.53384e-05	LUEZ02000041.1	1218834	1220349	+	885	-	GO:0006821;GO:0000324;GO:0016021;GO:0005215	-	opiNOG07016	S	sp|Q50568|FDHC_METTF Probable formate transporter OS=Methanothermobacter thermautotrophicus GN=fdhC PE=3 SV=1	gi|1012969440|gb|KYQ44182.1| putative formate transporter [Hypsizygus marmoreus]
Hypma_003028	244.986	350.088	139.884	0.399569	-1.32348	8.59174e-07	3.56149e-05	LUEZ02000126.1	115551	116564	-	792	-	-	-	-	-	-	gi|1012958304|gb|KYQ33095.1| hypothetical protein Hypma_13037 [Hypsizygus marmoreus]
Hypma_005689	197.605	284.373	110.837	0.389759	-1.35935	8.80426e-07	3.6255e-05	LUEZ02000029.1	236195	239318	+	2964	-	GO:0006396;GO:0003723;GO:0004525;GO:0005524;GO:0090502;GO:0004386	-	opiNOG13931	A	sp|A1C9M6|DCL2_ASPCL Dicer-like protein 2 OS=Aspergillus clavatus (strain ATCC 1007 / CBS 513.65 / DSM 816 / NCTC 3887 / NRRL 1) GN=dcl2 PE=3 SV=1	gi|1012957423|gb|KYQ32226.1| Dicer-like protein 2 [Hypsizygus marmoreus]
Hypma_000079	937.722	1302.19	573.254	0.440223	-1.18369	9.18757e-07	3.74705e-05	LUEZ02000002.1	11001	11625	+	393	-	-	-	opiNOG39656	S	sp|Q00680|POX18_CANMA Oleate-induced peroxisomal protein POX18 OS=Candida maltosa GN=POX18 PE=2 SV=2	gi|1012958671|gb|KYQ33459.1| Fatty acid-binding protein [Hypsizygus marmoreus]
Hypma_010895	15463.8	21222.3	9705.33	0.457317	-1.12873	9.53322e-07	3.87492e-05	LUEZ02000053.1	270549	271142	-	381	-	GO:0009277;GO:0005199	-	agaNOG06850;opiNOG68028	R	sp|P04158|SC1_SCHCO Fruiting body protein SC1 OS=Schizophyllum commune GN=SC1 PE=2 SV=2	gi|1012965277|gb|KYQ40029.1| Hydrophobin-3 [Hypsizygus marmoreus]
Hypma_008768	641.907	896.334	387.48	0.432295	-1.20991	9.56241e-07	3.87492e-05	LUEZ02000045.1	562203	563277	+	825	-	-	-	opiNOG42685;opiNOG59689;opiNOG41680	R	sp|O42799|ALL7_ASPFU Allergen Asp f 7 OS=Neosartorya fumigata (strain ATCC MYA-4609 / Af293 / CBS 101355 / FGSC A1100) GN=AFUA_4G06670 PE=1 SV=2	gi|1012964981|gb|KYQ39734.1| Allergen Asp f 7 [Hypsizygus marmoreus]
Hypma_011233	66962.8	92233.7	41692	0.452025	-1.14552	1.06791e-06	4.27267e-05	LUEZ02000054.1	145699	146258	-	336	-	-	-	agarNOG09222;agaNOG06850	R	sp|P04158|SC1_SCHCO Fruiting body protein SC1 OS=Schizophyllum commune GN=SC1 PE=2 SV=2	gi|1012959265|gb|KYQ34048.1| Fruiting body protein SC1 [Hypsizygus marmoreus]
Hypma_007153	45.8948	75.6686	16.1209	0.213046	-2.23076	1.19338e-06	4.72976e-05	LUEZ02000005.1	521863	522258	+	396	-	-	-	agaNOG06410;opiNOG73680;opiNOG35974;NOG54294	S	-	gi|1012959854|gb|KYQ34632.1| hypothetical protein Hypma_11548 [Hypsizygus marmoreus]
Hypma_013929	960.468	1329.01	591.93	0.445394	-1.16685	1.25559e-06	4.92996e-05	LUEZ02000009.1	448613	449357	+	447	-	GO:0005524	K10580	opiNOG12660;COG5078	O	sp|Q94A97|UBC35_ARATH Ubiquitin-conjugating enzyme E2 35 OS=Arabidopsis thaliana GN=UBC35 PE=1 SV=1	gi|1012961601|gb|KYQ36368.1| Ubiquitin-conjugating enzyme E2 35 [Hypsizygus marmoreus]
Hypma_007268	254.151	403.537	104.765	0.259616	-1.94555	1.35386e-06	5.283e-05	LUEZ02000005.1	804590	805780	+	789	-	GO:0055114;GO:0016491	-	opiNOG17738;opiNOG12184	Q	sp|P51831|FABG_BACSU 3-oxoacyl-[acyl-carrier-protein] reductase FabG OS=Bacillus subtilis (strain 168) GN=fabG PE=3 SV=3	gi|1012959836|gb|KYQ34614.1| Diacetyl reductase [(S)-acetoin forming] [Hypsizygus marmoreus]
Hypma_009743	142.792	206.549	79.0352	0.382647	-1.38592	1.47735e-06	5.72948e-05	LUEZ02000048.1	63598	64800	+	1134	-	-	-	agaNOG07156	S	-	gi|1012962085|gb|KYQ36850.1| hypothetical protein Hypma_09311 [Hypsizygus marmoreus]
Hypma_008857	1465.98	2260.21	671.751	0.297207	-1.75046	1.69914e-06	6.52955e-05	LUEZ02000045.1	764882	766224	-	1233	-	-	-	-	-	-	gi|1012965043|gb|KYQ39796.1| hypothetical protein Hypma_06503 [Hypsizygus marmoreus]
Hypma_013515	3495.44	4803.24	2187.64	0.455451	-1.13463	1.73334e-06	6.6408e-05	LUEZ02000080.1	329736	330141	-	345	-	-	-	-	-	-	gi|1012965569|gb|KYQ40320.1| hypothetical protein Hypma_05748 [Hypsizygus marmoreus]
Hypma_015631	1557.57	2142.22	972.912	0.45416	-1.13873	1.80112e-06	6.85189e-05	LUEZ02000010.1	2053811	2054442	-	468	-	-	-	-	-	-	gi|1012970700|gb|KYQ45440.1| hypothetical protein Hypma_00480 [Hypsizygus marmoreus]
Hypma_004095	171.754	245.801	97.7064	0.397502	-1.33097	1.81307e-06	6.86306e-05	LUEZ02000016.1	39178	40692	-	1515	-	-	-	agarNOG08828;agaNOG06502	S	-	gi|1012956706|gb|KYQ31523.1| hypothetical protein Hypma_14602 [Hypsizygus marmoreus]
Hypma_010720	1750.57	2550.25	950.879	0.372857	-1.42331	1.83543e-06	6.92696e-05	LUEZ02000052.1	355621	360722	+	4314	-	GO:0016020;GO:0046872;GO:0016787;GO:0000166;GO:0015914	K01530	opiNOG23009	P	sp|Q09891|ATCX_SCHPO Putative phospholipid-transporting ATPase C24B11.12c OS=Schizosaccharomyces pombe (strain 972 / ATCC 24843) GN=SPAC24B11.12c PE=3 SV=1	gi|1012961374|gb|KYQ36142.1| putative phospholipid-transporting ATPase C24B11.12c [Hypsizygus marmoreus]
Hypma_013476	1560.67	2796.97	324.373	0.115973	-3.10814	1.87478e-06	7.01267e-05	LUEZ02000080.1	205657	207750	+	1239	-	GO:0016020;GO:0043167	K07140	COG3217;opiNOG18106	R	sp|Q5U534|MARC1_XENLA Mitochondrial amidoxime-reducing component 1 OS=Xenopus laevis GN=marc1 PE=2 SV=1	gi|1012965597|gb|KYQ40348.1| Mitochondrial amidoxime-reducing component 1 [Hypsizygus marmoreus]
Hypma_014960	1748.83	2411.15	1086.5	0.450616	-1.15003	1.90241e-06	7.08243e-05	LUEZ02000010.1	424881	428520	+	2859	-	GO:0046872;GO:0006355	-	opiNOG24075	S	sp|P40467|ASG1_YEAST Activator of stress genes 1 OS=Saccharomyces cerevisiae (strain ATCC 204508 / S288c) GN=ASG1 PE=1 SV=1	gi|1012966596|gb|KYQ41344.1| Activator of stress genes 1 [Hypsizygus marmoreus]
Hypma_011976	1029.31	1421.46	637.166	0.448249	-1.15763	1.90463e-06	7.08243e-05	LUEZ02000056.1	90677	93336	+	1833	-	-	K00480	COG0654;NOG120536	HCR	sp|J4VWM7|OPS4_BEAB2 FAD-dependent monooxygenase OpS4 OS=Beauveria bassiana (strain ARSEF 2860) GN=OpS4 PE=1 SV=1	gi|1012959468|gb|KYQ34249.1| 3-hydroxybenzoate 6-hydroxylase 1 [Hypsizygus marmoreus]
Hypma_015819	5323.05	8282.62	2363.49	0.285355	-1.80917	2.01081e-06	7.44703e-05	LUEZ02000010.1	2497087	2499328	-	2139	-	-	K05747	NOG169561;agarNOG08577	S	-	gi|1012971081|gb|KYQ45821.1| putative NAD(P)H-dependent D-xylose reductase xyl1, partial [Hypsizygus marmoreus]
Hypma_011602	5596.06	7677.36	3514.77	0.457809	-1.12718	2.01446e-06	7.44703e-05	LUEZ02000055.1	698101	699460	-	1026	-	GO:0005634;GO:0019563;GO:0006094;GO:0072593;GO:0042149;GO:0005829;GO:0016311;GO:0042132;GO:0042597	K03841	opiNOG02683;COG0158;treNOG06434	G	sp|P14766|F16P2_SPIOL Fructose-1,6-bisphosphatase, cytosolic OS=Spinacia oleracea PE=1 SV=2	gi|1012968516|gb|KYQ43259.1| Fructose-1,6-bisphosphatase, cytosolic [Hypsizygus marmoreus]
Hypma_002106	189.922	270.791	109.053	0.402722	-1.31214	2.05478e-06	7.57394e-05	LUEZ02000013.1	74346	75533	-	813	-	GO:0004719;GO:0006479	K00573	pleNOG03892;opiNOG08690	O	sp|P80895|PIMT_PIG Protein-L-isoaspartate(D-aspartate) O-methyltransferase OS=Sus scrofa GN=PCMT1 PE=1 SV=3	gi|1012962746|gb|KYQ37507.1| Protein-L-isoaspartate(D-aspartate) O-methyltransferase [Hypsizygus marmoreus]
Hypma_006304	734.427	1011.74	457.115	0.45181	-1.14621	2.14293e-06	7.85306e-05	LUEZ02000040.1	592079	593197	+	837	-	-	-	opiNOG38303	R	-	gi|1012969824|gb|KYQ44565.1| hypothetical protein Hypma_01612 [Hypsizygus marmoreus]
Hypma_006682	571.694	794.042	349.345	0.439959	-1.18456	2.15644e-06	7.87912e-05	LUEZ02000040.1	1548957	1551719	-	1935	-	GO:0016020;GO:0016491	K00108	opiNOG06135;COG2303	RE	sp|Q9WWW2|ALKJ_PSEPU Alcohol dehydrogenase [acceptor] OS=Pseudomonas putida GN=alkJ PE=3 SV=1	gi|1012969798|gb|KYQ44539.1| L-sorbose 1-dehydrogenase [Hypsizygus marmoreus]
Hypma_000542	106.689	155.697	57.6816	0.370474	-1.43256	2.1625e-06	7.87912e-05	LUEZ02000106.1	296140	297456	+	1200	-	-	-	agaNOG06277;agarNOG09083	S	-	gi|1012962603|gb|KYQ37365.1| hypothetical protein Hypma_08781 [Hypsizygus marmoreus]
Hypma_012253	139.174	199.893	78.4548	0.392485	-1.34929	2.25026e-06	8.16712e-05	LUEZ02000058.1	444318	445149	-	600	-	-	-	basNOG05710;NOG183351;opiNOG75107	S	-	gi|1012963399|gb|KYQ38158.1| hypothetical protein Hypma_08131 [Hypsizygus marmoreus]
Hypma_008641	670.639	927.97	413.308	0.44539	-1.16686	2.25447e-06	8.16712e-05	LUEZ02000045.1	266187	270665	+	3876	-	GO:0016021;GO:0016810	-	COG1228	Q	sp|Q67JH7|HUTI_SYMTH Imidazolonepropionase OS=Symbiobacterium thermophilum (strain T / IAM 14863) GN=hutI PE=3 SV=1	gi|1012964994|gb|KYQ39747.1| hypothetical protein Hypma_06293 [Hypsizygus marmoreus]
Hypma_000340	6011.33	10030.6	1992.08	0.198601	-2.33206	2.33207e-06	8.42411e-05	LUEZ02000102.1	18356	19368	-	762	-	GO:0045892;GO:0010181;GO:0055114;GO:0016491	K03809	opiNOG01771	R	sp|Q12335|PST2_YEAST Protoplast secreted protein 2 OS=Saccharomyces cerevisiae (strain ATCC 204508 / S288c) GN=PST2 PE=1 SV=1	gi|1012957826|gb|KYQ32623.1| Protoplast secreted protein 2 [Hypsizygus marmoreus]
Hypma_011801	2398.67	3287.34	1509.99	0.459336	-1.12238	2.39933e-06	8.64239e-05	LUEZ02000055.1	1168054	1170860	-	2583	-	GO:0016020;GO:0008233	K01341	opiNOG02505	O	sp|Q09175|KRP1_SCHPO Dibasic-processing endoprotease OS=Schizosaccharomyces pombe (strain 972 / ATCC 24843) GN=krp1 PE=1 SV=1	gi|1012968607|gb|KYQ43350.1| Dibasic-processing endoprotease [Hypsizygus marmoreus]
Hypma_003095	216.656	342.808	90.5054	0.264012	-1.92132	2.51717e-06	9.01548e-05	LUEZ02000128.1	4096	5554	-	969	-	-	-	-	-	-	gi|1012955786|gb|KYQ30711.1| hypothetical protein Hypma_15438 [Hypsizygus marmoreus]
Hypma_006404	3765.79	6271.52	1260.06	0.200917	-2.31532	2.53816e-06	9.06497e-05	LUEZ02000040.1	827177	829920	+	2535	-	-	-	-	-	-	gi|1012970039|gb|KYQ44780.1| hypothetical protein Hypma_01515 [Hypsizygus marmoreus]
Hypma_005225	320.069	448.386	191.753	0.42765	-1.2255	2.65661e-06	9.4347e-05	LUEZ02000215.1	15184	16133	+	703	-	-	-	agarNOG09030	S	-	gi|1012956214|gb|KYQ31051.1| hypothetical protein Hypma_15092 [Hypsizygus marmoreus]
Hypma_003453	13076.7	23943	2210.45	0.0923216	-3.43719	2.70337e-06	9.525e-05	LUEZ02000136.1	80232	82305	+	1281	-	GO:0016021;GO:0055114;GO:0006629;GO:0016717	K10256	opiNOG01497	I	sp|Q59J82|FAD3E_MORAP Acyl-lipid omega-3 desaturase (cytochrome b5), endoplasmic reticulum OS=Mortierella alpina GN=MAW3 PE=1 SV=1	gi|1012957945|gb|KYQ32740.1| Delta(12) fatty acid desaturase [Hypsizygus marmoreus]
Hypma_012533	5157.96	8420.84	1895.07	0.225045	-2.15171	2.70464e-06	9.525e-05	LUEZ02000068.1	107321	109776	-	1509	-	GO:0055114;GO:0004029	K00128	opiNOG02738;opiNOG02428	C	sp|O74187|ALDH_AGABI Aldehyde dehydrogenase OS=Agaricus bisporus GN=aldA PE=3 SV=1	gi|1012957530|gb|KYQ32331.1| Aldehyde dehydrogenase [Hypsizygus marmoreus]
Hypma_002922	5003.12	7369.23	2637.02	0.357841	-1.48261	2.81172e-06	9.8746e-05	LUEZ02000124.1	514164	515994	-	1230	-	GO:0008152;GO:0016747	K07513	opiNOG00388;treNOG07433	I	sp|P07871|THIKB_RAT 3-ketoacyl-CoA thiolase B, peroxisomal OS=Rattus norvegicus GN=Acaa1b PE=1 SV=2	gi|1012963482|gb|KYQ38240.1| 3-ketoacyl-CoA thiolase, peroxisomal [Hypsizygus marmoreus]
Hypma_006851	1505.49	2068.93	942.051	0.455332	-1.13501	2.85868e-06	0.000100117	LUEZ02000040.1	1947792	1950057	+	1848	-	-	-	agaNOG04565;agaNOG06681	S	-	gi|1012969955|gb|KYQ44696.1| hypothetical protein Hypma_01083 [Hypsizygus marmoreus]
Hypma_009616	4151.59	5664.46	2638.72	0.465838	-1.1021	3.03917e-06	0.000105561	LUEZ02000047.1	138210	139502	-	1233	-	-	-	agaNOG06404	S	-	gi|1012958844|gb|KYQ33630.1| hypothetical protein Hypma_12489 [Hypsizygus marmoreus]
Hypma_013094	36.2794	57.5874	14.9714	0.259976	-1.94355	3.13033e-06	0.000108429	LUEZ02000071.1	901845	902498	-	540	-	-	-	-	-	-	gi|1012968234|gb|KYQ42978.1| hypothetical protein Hypma_03344 [Hypsizygus marmoreus]
Hypma_007556	353.822	591.727	115.917	0.195896	-2.35184	3.14396e-06	0.000108604	LUEZ02000041.1	535829	538182	-	1752	-	-	-	opiNOG01979	I	sp|Q54P77|4CL1_DICDI Probable 4-coumarate--CoA ligase 1 OS=Dictyostelium discoideum GN=4cl1 PE=3 SV=1	gi|1012968875|gb|KYQ43617.1| putative 4-coumarate--CoA ligase 1 [Hypsizygus marmoreus]
Hypma_015562	459.846	635.974	283.719	0.446118	-1.1645	3.19415e-06	0.000109738	LUEZ02000010.1	1908448	1909965	+	1350	-	-	-	agarNOG09322	S	-	gi|1012971290|gb|KYQ46030.1| hypothetical protein Hypma_00410 [Hypsizygus marmoreus]
Hypma_004330	1581.13	2164.97	997.286	0.460647	-1.11827	3.25073e-06	0.000111379	LUEZ02000017.1	134217	136061	+	1597	-	-	K19833	opiNOG00916;KOG0578;agaNOG05507	T	sp|Q12469|SKM1_YEAST Serine/threonine-protein kinase SKM1 OS=Saccharomyces cerevisiae (strain ATCC 204508 / S288c) GN=SKM1 PE=1 SV=1	gi|1012963027|gb|KYQ37787.1| Serine/threonine-protein kinase SKM1 [Hypsizygus marmoreus]
Hypma_012224	136.402	196.833	75.9706	0.385965	-1.37346	3.36444e-06	0.000114654	LUEZ02000058.1	370874	373833	+	2254	-	GO:0016020	-	NOG143237;opiNOG59934	S	-	gi|1012963347|gb|KYQ38106.1| hypothetical protein Hypma_08103 [Hypsizygus marmoreus]
Hypma_013334	704.933	969.42	440.447	0.454341	-1.13815	3.4149e-06	0.000116061	LUEZ02000077.1	288698	290409	-	1068	-	-	-	-	-	-	gi|1012958952|gb|KYQ33737.1| hypothetical protein Hypma_12355 [Hypsizygus marmoreus]
Hypma_009768	335.955	467.274	204.635	0.437935	-1.19121	3.64488e-06	0.000122886	LUEZ02000048.1	114281	116360	+	1582	-	GO:0005524;GO:0004386;GO:0003676	K03257	opiNOG00452	J	sp|Q4P331|IF4A_USTMA ATP-dependent RNA helicase eIF4A OS=Ustilago maydis (strain 521 / FGSC 9021) GN=TIF1 PE=3 SV=1	gi|1012961918|gb|KYQ36683.1| ATP-dependent RNA helicase eIF4A [Hypsizygus marmoreus]
Hypma_003973	4201.96	5699.94	2703.98	0.474388	-1.07586	3.75952e-06	0.000126414	LUEZ02000143.1	141772	142721	+	669	-	GO:0016020	-	agaNOG04564	R	-	gi|1012957585|gb|KYQ32385.1| hypothetical protein Hypma_13791 [Hypsizygus marmoreus]
Hypma_003724	79.0686	118.822	39.3156	0.33088	-1.59562	3.93968e-06	0.000131771	LUEZ02000138.1	264101	265651	+	1146	-	-	-	agaNOG06865;sorNOG04668	R	-	gi|1012956043|gb|KYQ30896.1| hypothetical protein Hypma_15249 [Hypsizygus marmoreus] &gt;gi|1012959356|gb|KYQ34138.1| hypothetical protein Hypma_11988 [Hypsizygus marmoreus]
Hypma_008704	752.028	1029.03	475.023	0.461621	-1.11522	4.06079e-06	0.000135463	LUEZ02000045.1	426236	427011	+	597	-	-	-	agaNOG03504	S	-	gi|1012965040|gb|KYQ39793.1| hypothetical protein Hypma_06354 [Hypsizygus marmoreus]
Hypma_006100	268.725	391.317	146.132	0.373435	-1.42107	4.17863e-06	0.000139027	LUEZ02000040.1	90998	92470	+	1254	-	-	-	-	-	-	gi|1012957348|gb|KYQ32152.1| hypothetical protein Hypma_13996 [Hypsizygus marmoreus]
Hypma_002605	1605	2315.78	894.213	0.386138	-1.37281	4.24847e-06	0.00014098	LUEZ02000122.1	663875	665630	-	1254	-	GO:0016020	K00547	agaNOG06145;NOG67839;opiNOG39815;opiNOG49806	SR	-	gi|1012966423|gb|KYQ41172.1| Cytochrome b561 and DOMON domain-containing protein [Hypsizygus marmoreus]
Hypma_011863	879.915	1204.74	555.089	0.460753	-1.11793	4.37652e-06	0.000144471	LUEZ02000055.1	1317191	1317747	+	501	-	-	-	pleNOG05268;opiNOG39709	S	sp|Q32LE4|GGCT_BOVIN Gamma-glutamylcyclotransferase OS=Bos taurus GN=GGCT PE=2 SV=1	gi|1012968716|gb|KYQ43459.1| Gamma-glutamylcyclotransferase [Hypsizygus marmoreus]
Hypma_004368	2727.57	3873.68	1581.46	0.408257	-1.29245	4.719e-06	0.000154566	LUEZ02000017.1	231648	233104	+	1056	-	GO:0003824;GO:0050662	-	opiNOG10530	V	sp|P83775|GRP2_CANAL Putative NADPH-dependent methylglyoxal reductase GRP2 OS=Candida albicans (strain SC5314 / ATCC MYA-2876) GN=GRP2 PE=1 SV=2	gi|1012963070|gb|KYQ37830.1| putative uncharacterized oxidoreductase [Hypsizygus marmoreus]
Hypma_003429	598.854	980.017	217.692	0.222131	-2.17052	4.8194e-06	0.000157446	LUEZ02000136.1	32009	32928	+	696	-	GO:0008757;GO:0032259	-	COG0500;opiNOG31991;opiNOG37778	SQR	sp|Q6AWU6|HOL3_ARATH Probable thiol methyltransferase 2 OS=Arabidopsis thaliana GN=HOL3 PE=1 SV=1	gi|1012957917|gb|KYQ32712.1| putative thiol methyltransferase 2 [Hypsizygus marmoreus]
Hypma_007997	4676.73	6356.22	2997.24	0.471545	-1.08453	4.8543e-06	0.000157816	LUEZ02000041.1	1591527	1593597	+	1752	-	GO:0000104;GO:0046872;GO:0020037;GO:0055114	-	treNOG04240;opiNOG01148	C	sp|O13755|OSM1_SCHPO Fumarate reductase OS=Schizosaccharomyces pombe (strain 972 / ATCC 24843) GN=osm1 PE=3 SV=1	gi|1012969279|gb|KYQ44021.1| Fumarate reductase [Hypsizygus marmoreus]
Hypma_008415	1695.48	2310.91	1080.05	0.467371	-1.09736	4.85569e-06	0.000157816	LUEZ02000044.1	231878	233818	+	1455	-	GO:0055085;GO:0016021	K02429	opiNOG17760	R	sp|P11551|FUCP_ECOLI L-fucose-proton symporter OS=Escherichia coli (strain K12) GN=fucP PE=1 SV=3	gi|1012962454|gb|KYQ37217.1| L-fucose-proton symporter [Hypsizygus marmoreus]
Hypma_001814	755.172	1032.02	478.329	0.46349	-1.10939	5.03384e-06	0.00016277	LUEZ02000113.1	416987	418123	+	924	-	-	-	opiNOG65062	R	sp|Q99JY3|GIMA4_MOUSE GTPase IMAP family member 4 OS=Mus musculus GN=Gimap4 PE=1 SV=1	gi|1012965975|gb|KYQ40725.1| GTPase IMAP family member 4 [Hypsizygus marmoreus]
Hypma_011448	1070.09	1496.54	643.629	0.430078	-1.21733	5.41223e-06	0.000173718	LUEZ02000055.1	327106	327673	-	288	-	-	-	opiNOG74786;basNOG05461;opiNOG67367	S	-	gi|1012960233|gb|KYQ35009.1| hypothetical protein Hypma_11146 [Hypsizygus marmoreus]
Hypma_011340	1098.97	1536.12	661.817	0.430837	-1.21479	5.41367e-06	0.000173718	LUEZ02000055.1	67863	68867	-	951	-	-	-	agarNOG09228	S	-	gi|1012960119|gb|KYQ34895.1| hypothetical protein Hypma_11248 [Hypsizygus marmoreus]
Hypma_014390	523.438	988.07	58.8051	0.0595151	-4.0706	5.56161e-06	0.000177584	LUEZ02000085.1	283506	284200	-	522	-	-	-	opiNOG35071;opiNOG39445	J	sp|Q8U308|RIDA_PYRFU 2-iminobutanoate/2-iminopropanoate deaminase OS=Pyrococcus furiosus (strain ATCC 43587 / DSM 3638 / JCM 8422 / Vc1) GN=yjgF PE=1 SV=1	gi|1012961756|gb|KYQ36522.1| 2-iminobutanoate/2-iminopropanoate deaminase [Hypsizygus marmoreus]
Hypma_009335	35.6438	56.3407	14.9469	0.265295	-1.91433	5.58134e-06	0.000177745	LUEZ02000046.1	1187582	1189120	+	1539	-	-	-	-	-	-	gi|1012967551|gb|KYQ42297.1| hypothetical protein Hypma_03969 [Hypsizygus marmoreus]
Hypma_011088	181.172	255.243	107.101	0.419606	-1.25289	5.71234e-06	0.000180553	LUEZ02000053.1	721847	722897	+	567	-	-	K10638	opiNOG03691;opiNOG33284;COG3440	SKV	sp|Q8VDF2|UHRF1_MOUSE E3 ubiquitin-protein ligase UHRF1 OS=Mus musculus GN=Uhrf1 PE=1 SV=2	gi|1012965315|gb|KYQ40067.1| E3 ubiquitin-protein ligase UHRF1 [Hypsizygus marmoreus]
Hypma_015208	3453.98	4788.66	2119.31	0.442568	-1.17603	5.7599e-06	0.000181602	LUEZ02000010.1	1112241	1114377	+	2032	-	-	-	opiNOG25130;opiNOG44400	KR	-	gi|1012971073|gb|KYQ45813.1| hypothetical protein Hypma_00067 [Hypsizygus marmoreus]
Hypma_005733	498.351	853.584	143.118	0.167667	-2.57633	5.81804e-06	0.000182968	LUEZ02000004.1	95071	95561	+	417	-	-	-	hypNOG05108;sordNOG13876	S	sp|Q4WQY7|TPCK_ASPFU Probable decarboxylase tpcK OS=Neosartorya fumigata (strain ATCC MYA-4609 / Af293 / CBS 101355 / FGSC A1100) GN=tpcK PE=2 SV=1	gi|1012960865|gb|KYQ35636.1| hypothetical protein Hypma_10492 [Hypsizygus marmoreus]
Hypma_011596	6340.5	8586.64	4094.37	0.476831	-1.06845	6.01e-06	0.000187371	LUEZ02000055.1	682758	685126	+	1704	-	GO:0008152;GO:0016798	K19355	opiNOG01749;COG3934	G	sp|Q00012|MANA_ASPAC Mannan endo-1,4-beta-mannosidase A OS=Aspergillus aculeatus GN=manA PE=1 SV=1	gi|1012968836|gb|KYQ43579.1| Mannan endo-1,4-beta-mannosidase A [Hypsizygus marmoreus]
Hypma_008907	100.965	146.787	55.1434	0.37567	-1.41246	6.01699e-06	0.000187371	LUEZ02000046.1	57266	59354	-	1966	-	-	-	agaNOG06972	S	-	gi|1012964069|gb|KYQ38825.1| hypothetical protein Hypma_07130 [Hypsizygus marmoreus]
Hypma_003799	187.74	264.692	110.788	0.418554	-1.25651	6.0577e-06	0.000188176	LUEZ02000015.1	78719	80254	+	1014	-	GO:0009712;GO:0018576;GO:0008199;GO:0055114	-	opiNOG05028;opiNOG14901	SE	sp|Q5PXQ6|CHQB_NOCSI Hydroxyquinol 1,2-dioxygenase OS=Nocardioides simplex GN=chqB PE=1 SV=1	gi|1012959633|gb|KYQ34413.1| Hydroxyquinol 1,2-dioxygenase [Hypsizygus marmoreus]
Hypma_014801	202.289	377.741	26.8366	0.0710449	-3.81512	6.07769e-06	0.000188334	LUEZ02000010.1	32212	32646	-	435	-	-	-	opiNOG45267;sordNOG14576;sorNOG08652	SL	sp|Q00022|ABL_AGABI Agaricus bisporus lectin OS=Agaricus bisporus PE=1 SV=3	gi|1012966837|gb|KYQ41585.1| Agaricus bisporus lectin [Hypsizygus marmoreus]
Hypma_005296	92.0071	133.822	50.1918	0.375063	-1.41479	6.58912e-06	0.00020171	LUEZ02000023.1	129989	132590	-	1680	-	GO:0016614;GO:0050660;GO:0055114	K19069	opiNOG13782;sorNOG00801;sorNOG02238	R	sp|Q01738|CDH_PHACH Cellobiose dehydrogenase OS=Phanerochaete chrysosporium GN=CDH-1 PE=1 SV=1	gi|1012961142|gb|KYQ35912.1| Cellobiose dehydrogenase [Hypsizygus marmoreus]
Hypma_012156	108.475	156.34	60.6101	0.387682	-1.36705	6.82289e-06	0.000208362	LUEZ02000058.1	202385	203243	-	756	-	-	-	-	-	-	gi|1012963394|gb|KYQ38153.1| hypothetical protein Hypma_08031 [Hypsizygus marmoreus]
Hypma_005049	3240.4	5321.7	1159.1	0.217805	-2.19889	7.35211e-06	0.000223982	LUEZ02000021.1	313192	315402	-	1530	-	GO:0004061;GO:0019441	-	basNOG05063;opiNOG21747;opiNOG23026	S	-	gi|1012962147|gb|KYQ36911.1| hypothetical protein Hypma_09186 [Hypsizygus marmoreus]
Hypma_006341	243.365	376.198	110.533	0.293816	-1.76702	7.59156e-06	0.000230168	LUEZ02000040.1	679073	680645	+	1224	-	-	-	-	-	-	gi|1012970064|gb|KYQ44805.1| hypothetical protein Hypma_01576 [Hypsizygus marmoreus]
Hypma_000227	41.5226	65.9881	17.057	0.258487	-1.95184	7.66562e-06	0.000231858	LUEZ02000101.1	119855	120325	-	471	-	GO:0016020	-	eurotNOG10038;eurotNOG09073;NOG66465	S	-	gi|1012960332|gb|KYQ35107.1| hypothetical protein Hypma_11081 [Hypsizygus marmoreus]
Hypma_013900	1648.73	2932.49	364.975	0.124459	-3.00626	7.73808e-06	0.000233491	LUEZ02000009.1	389779	391914	+	1755	-	GO:0070588;GO:0015369;GO:0016021	K07300	opiNOG05052;COG0387	P	sp|Q99385|VCX1_YEAST Vacuolar calcium ion transporter OS=Saccharomyces cerevisiae (strain ATCC 204508 / S288c) GN=VCX1 PE=1 SV=1	gi|1012961549|gb|KYQ36316.1| Vacuolar calcium ion transporter [Hypsizygus marmoreus]
Hypma_012168	722.312	1101.7	342.922	0.311266	-1.68378	8.47382e-06	0.000254476	LUEZ02000058.1	232535	234309	+	1659	-	-	-	-	-	-	gi|1012963265|gb|KYQ38024.1| hypothetical protein Hypma_08043 [Hypsizygus marmoreus]
Hypma_002886	13007.7	20450.1	5565.22	0.272137	-1.8776	9.01342e-06	0.000270039	LUEZ02000124.1	440511	442621	-	1659	-	GO:0016020	-	opiNOG55266	R	-	gi|1012963579|gb|KYQ38337.1| Beta-glucuronidase [Hypsizygus marmoreus]
Hypma_002222	535.656	730.801	340.512	0.465943	-1.10177	9.23591e-06	0.0002754	LUEZ02000013.1	351677	352971	-	801	-	GO:0055114;GO:0016491	K00065	sorNOG03832;opiNOG08951	Q	sp|P37769|KDUD_ECOLI 2-dehydro-3-deoxy-D-gluconate 5-dehydrogenase OS=Escherichia coli (strain K12) GN=kduD PE=1 SV=2	gi|1012962911|gb|KYQ37672.1| 2-dehydro-3-deoxy-D-gluconate 5-dehydrogenase [Hypsizygus marmoreus]
Hypma_006188	5157.85	8601.49	1714.21	0.199293	-2.32704	9.49043e-06	0.000281661	LUEZ02000040.1	319394	320814	+	1259	-	-	-	opiNOG59818;sorNOG08403;sordNOG13766;opiNOG56370	R	sp|P19463|CON13_NEUCR Conidiation-specific protein 13 OS=Neurospora crassa (strain ATCC 24698 / 74-OR23-1A / CBS 708.71 / DSM 1257 / FGSC 987) GN=con-13 PE=2 SV=1	gi|1012970091|gb|KYQ44832.1| Conidiation-specific protein 13 [Hypsizygus marmoreus]
Hypma_009048	824.861	1117.05	532.67	0.476854	-1.06838	9.66834e-06	0.000286269	LUEZ02000046.1	383731	384209	+	309	-	GO:0005783;GO:0016021;GO:0005739	-	agaNOG04484;NOG182784;basNOG04345;opiNOG40238	S	sp|P47131|YJ55_YEAST TMEM14 protein homolog YJR085C OS=Saccharomyces cerevisiae (strain ATCC 204508 / S288c) GN=YJR085C PE=1 SV=1	gi|1012964238|gb|KYQ38994.1| TMEM14 protein [Hypsizygus marmoreus]
Hypma_009313	46.1095	73.3554	18.8636	0.257153	-1.9593	1.09666e-05	0.000320208	LUEZ02000046.1	1134736	1136226	+	1071	-	GO:0006508;GO:0004222	K19305	opiNOG74908;NOG198128;opiNOG44740	SOR	sp|P47189|PLNC_PENCI Penicillolysin OS=Penicillium citrinum GN=plnC PE=1 SV=1	gi|1012967525|gb|KYQ42271.1| Penicillolysin [Hypsizygus marmoreus]
Hypma_012160	473.739	648.135	299.344	0.461854	-1.11449	1.14158e-05	0.000331453	LUEZ02000058.1	209492	210905	-	1215	-	-	-	agaNOG03609	S	-	gi|1012963396|gb|KYQ38155.1| hypothetical protein Hypma_08035 [Hypsizygus marmoreus]
Hypma_013837	44615.5	79030	10200.9	0.129077	-2.9537	1.14303e-05	0.000331453	LUEZ02000009.1	233996	236769	+	2402	-	GO:0003824;GO:0050662	-	opiNOG10530;COG0451	MV	sp|Q9UT59|YKJ7_SCHPO Putative uncharacterized oxidoreductase C513.07 OS=Schizosaccharomyces pombe (strain 972 / ATCC 24843) GN=SPAC513.07 PE=3 SV=1	gi|1012961624|gb|KYQ36391.1| putative uncharacterized oxidoreductase [Hypsizygus marmoreus]
Hypma_013800	538.888	738.412	339.364	0.459586	-1.12159	1.18896e-05	0.00034377	LUEZ02000009.1	147299	148836	-	1038	-	GO:0009116;GO:0003824	K00757	opiNOG31724	F	sp|Q8ENY0|DEOD_OCEIH Purine nucleoside phosphorylase DeoD-type OS=Oceanobacillus iheyensis (strain DSM 14371 / CIP 107618 / JCM 11309 / KCTC 3954 / HTE831) GN=deoD PE=3 SV=1	gi|1012961592|gb|KYQ36359.1| Purine nucleoside phosphorylase DeoD-type [Hypsizygus marmoreus]
Hypma_011416	919.307	1245.97	592.641	0.475645	-1.07204	1.20781e-05	0.000347844	LUEZ02000055.1	260992	262090	+	765	-	GO:0016020	-	agarNOG08323;euNOG23379;opiNOG34440;opiNOG28100	ASJ	-	gi|1012960148|gb|KYQ34924.1| hypothetical protein Hypma_11176 [Hypsizygus marmoreus]
Hypma_009059	625.344	846.693	403.996	0.477146	-1.0675	1.31526e-05	0.000375369	LUEZ02000046.1	401525	402222	-	648	-	GO:0004721;GO:0006470	K14165	opiNOG00182	V	sp|O13632|PVH1_SCHPO Tyrosine-protein phosphatase yvh1 OS=Schizosaccharomyces pombe (strain 972 / ATCC 24843) GN=yvh1 PE=3 SV=1	gi|1012964255|gb|KYQ39011.1| Tyrosine-protein phosphatase yvh1 [Hypsizygus marmoreus]
Hypma_009605	3931.71	5275.9	2587.52	0.490443	-1.02784	1.32203e-05	0.000376451	LUEZ02000047.1	116892	119448	-	2325	-	GO:0033014;GO:0003870;GO:0030170	K00643	opiNOG05275	H	sp|Q92403|HEM1_AGABI 5-aminolevulinate synthase, mitochondrial OS=Agaricus bisporus GN=hem1 PE=2 SV=1	gi|1012958840|gb|KYQ33626.1| 5-aminolevulinate synthase, mitochondrial [Hypsizygus marmoreus]
Hypma_011658	483.036	656.209	309.864	0.472203	-1.08252	1.44057e-05	0.000408367	LUEZ02000055.1	835169	835927	+	600	-	GO:0016020	-	treNOG06520;agaNOG04372	S	-	gi|1012968430|gb|KYQ43173.1| hypothetical protein Hypma_02734 [Hypsizygus marmoreus]
Hypma_001736	330.057	452.186	207.928	0.459829	-1.12083	1.45065e-05	0.000410155	LUEZ02000113.1	215873	217585	+	1585	-	-	-	agaNOG05926;agaNOG04413	S	-	gi|1012966030|gb|KYQ40780.1| hypothetical protein Hypma_05456 [Hypsizygus marmoreus]
Hypma_000364	701.343	948.308	454.379	0.479147	-1.06146	1.45575e-05	0.000410155	LUEZ02000102.1	85059	86377	-	1260	-	-	-	opiNOG33971;NOG57726	R	-	gi|1012957750|gb|KYQ32547.1| Unsaturated rhamnogalacturonyl hydrolase YesR [Hypsizygus marmoreus]
Hypma_016522	80.8487	117.653	44.0444	0.374359	-1.4175	1.45661e-05	0.000410155	LUEZ02000096.1	770504	772327	+	1824	-	-	-	-	-	-	gi|1012967106|gb|KYQ41853.1| hypothetical protein Hypma_04225 [Hypsizygus marmoreus]
Hypma_012003	533.307	725.797	340.817	0.469575	-1.09057	1.47583e-05	0.000414643	LUEZ02000056.1	165967	167862	-	1779	-	-	-	agarNOG09006	R	-	gi|1012959397|gb|KYQ34179.1| hypothetical protein Hypma_12085 [Hypsizygus marmoreus]
Hypma_004732	115.204	163.051	67.3566	0.4131	-1.27544	1.49565e-05	0.00041928	LUEZ02000184.1	111217	112595	+	1255	-	-	-	agaNOG06492;agaNOG04220	R	-	gi|1012959958|gb|KYQ34735.1| hypothetical protein Hypma_11312 [Hypsizygus marmoreus]
Hypma_009824	386.448	526.447	246.448	0.468134	-1.09501	1.50215e-05	0.000420169	LUEZ02000048.1	248027	249580	+	1494	-	-	-	agaNOG05926	S	-	gi|1012962075|gb|KYQ36840.1| hypothetical protein Hypma_09386 [Hypsizygus marmoreus]
Hypma_002091	811.761	1171	452.518	0.386436	-1.3717	1.67533e-05	0.000463483	LUEZ02000013.1	43801	46397	+	1551	-	GO:0006081;GO:0016021;GO:0055114;GO:0004030	K00129	COG1012;opiNOG01913	C	sp|P30839|AL3A2_RAT Fatty aldehyde dehydrogenase OS=Rattus norvegicus GN=Aldh3a2 PE=1 SV=1	gi|1012962735|gb|KYQ37496.1| Aldehyde dehydrogenase, dimeric NADP-preferring [Hypsizygus marmoreus]
Hypma_009129	741.126	996.882	485.37	0.486888	-1.03834	1.68111e-05	0.000464068	LUEZ02000046.1	562979	565179	+	2067	-	-	-	sordNOG06009;opiNOG26086	RK	sp|G4N5Q2|CON7_MAGO7 C2H2 finger domain transcription factor CON7 OS=Magnaporthe oryzae (strain 70-15 / ATCC MYA-4617 / FGSC 8958) GN=CON7 PE=2 SV=2	gi|1012964221|gb|KYQ38977.1| hypothetical protein Hypma_07351 [Hypsizygus marmoreus]
Hypma_003557	137.749	198.612	76.8857	0.387116	-1.36916	1.68832e-05	0.000465042	LUEZ02000137.1	190318	191896	-	1194	-	GO:0007124;GO:0042645;GO:0004739;GO:0006086;GO:0055114;GO:0005967	K00161	treNOG04987;opiNOG00879	C	sp|Q10489|ODPA_SCHPO Pyruvate dehydrogenase E1 component subunit alpha, mitochondrial OS=Schizosaccharomyces pombe (strain 972 / ATCC 24843) GN=pda1 PE=1 SV=1	gi|1012958396|gb|KYQ33186.1| Pyruvate dehydrogenase E1 component subunit alpha, mitochondrial [Hypsizygus marmoreus]
Hypma_007146	159.456	222.75	96.1618	0.431704	-1.21189	1.6972e-05	0.000466471	LUEZ02000005.1	504684	506382	-	1585	-	-	-	sorNOG08261	S	-	gi|1012959918|gb|KYQ34696.1| hypothetical protein Hypma_11555 [Hypsizygus marmoreus]
Hypma_006545	1423.4	2013.38	833.431	0.413947	-1.27248	1.77739e-05	0.000487452	LUEZ02000040.1	1211415	1212368	+	696	-	GO:0008270;GO:0055114;GO:0016491	K07119	opiNOG06887;sordNOG05414	R	sp|O34812|YFMJ_BACSU Putative NADP-dependent oxidoreductase YfmJ OS=Bacillus subtilis (strain 168) GN=yfmJ PE=2 SV=1	gi|1012970055|gb|KYQ44796.1| putative NADP-dependent oxidoreductase YfmJ [Hypsizygus marmoreus]
Hypma_016272	1969.04	2634.84	1303.24	0.494618	-1.01561	1.78894e-05	0.000489558	LUEZ02000096.1	162641	163331	-	423	-	GO:0003824	-	COG0537;opiNOG33142	FTG	sp|Q04344|HNT1_YEAST Hit family protein 1 OS=Saccharomyces cerevisiae (strain ATCC 204508 / S288c) GN=HNT1 PE=1 SV=2	gi|1012967148|gb|KYQ41895.1| Hit family protein 1 [Hypsizygus marmoreus]
Hypma_014765	5869.09	8509.6	3228.59	0.379406	-1.39819	1.807e-05	0.000493432	LUEZ02000090.1	364342	365241	-	762	-	-	-	-	-	-	gi|1012960770|gb|KYQ35542.1| hypothetical protein Hypma_10541 [Hypsizygus marmoreus]
Hypma_006157	407.953	553.526	262.38	0.474016	-1.07699	1.84424e-05	0.000500359	LUEZ02000040.1	252628	254211	+	1506	-	-	-	agaNOG06904	S	-	gi|1012970420|gb|KYQ45161.1| hypothetical protein Hypma_01758 [Hypsizygus marmoreus]
Hypma_003846	134.197	230.236	38.1571	0.16573	-2.59309	1.84977e-05	0.000500784	LUEZ02000015.1	217682	219224	+	981	-	-	-	agaNOG04908	S	-	gi|1012959611|gb|KYQ34391.1| hypothetical protein Hypma_11754 [Hypsizygus marmoreus]
Hypma_014940	282.213	432.278	132.147	0.3057	-1.70981	1.86845e-05	0.000504761	LUEZ02000010.1	369075	371627	+	2148	-	GO:0020037;GO:0055114;GO:0051213	K00463	opiNOG06527	E	sp|P28776|I23O1_MOUSE Indoleamine 2,3-dioxygenase 1 OS=Mus musculus GN=Ido1 PE=1 SV=1	gi|1012966853|gb|KYQ41601.1| Indoleamine 2,3-dioxygenase 1 [Hypsizygus marmoreus]
Hypma_001050	2511.39	3365.12	1657.66	0.4926	-1.02151	1.88289e-05	0.000506497	LUEZ02000110.1	158149	159516	+	1259	-	-	-	agaNOG04483	S	-	gi|1012963794|gb|KYQ38551.1| hypothetical protein Hypma_07481 [Hypsizygus marmoreus]
Hypma_011424	1444.47	1940.42	948.511	0.488817	-1.03263	1.90556e-05	0.000511508	LUEZ02000055.1	280323	281979	-	1059	-	GO:0055114;GO:0018580	-	COG2070;opiNOG11524;treNOG06199	SR	sp|O06179|Y1533_MYCTU Putative monooxygenase Rv1533 OS=Mycobacterium tuberculosis (strain ATCC 25618 / H37Rv) GN=Rv1533 PE=1 SV=1	gi|1012960201|gb|KYQ34977.1| putative monooxygenase [Hypsizygus marmoreus]
Hypma_003589	7.58664	14.5388	0.63445	0.0436383	-4.51826	1.94878e-05	0.000522	LUEZ02000137.1	273480	274764	+	1062	-	-	-	-	-	-	gi|1012958451|gb|KYQ33241.1| hypothetical protein Hypma_12974 [Hypsizygus marmoreus]
Hypma_005955	252.916	398.357	107.474	0.269794	-1.89007	1.96853e-05	0.000526175	LUEZ02000004.1	745423	746409	-	864	-	-	-	fuNOG29851;agaNOG04790;agarNOG08537	S	-	gi|1012959718|gb|KYQ34497.1| Stress protein DDR48 [Hypsizygus marmoreus]
Hypma_011109	86.1237	124.239	48.0086	0.386422	-1.37175	1.97611e-05	0.000527087	LUEZ02000053.1	770422	772061	-	1586	-	-	-	-	-	-	gi|1012965372|gb|KYQ40124.1| hypothetical protein Hypma_05880 [Hypsizygus marmoreus]
Hypma_009446	212.443	292.081	132.804	0.454684	-1.13706	1.98642e-05	0.000528722	LUEZ02000046.1	1475324	1477216	-	1689	-	-	-	opiNOG00237	A	sp|C5CSF5|RNC_VARPS Ribonuclease 3 OS=Variovorax paradoxus (strain S110) GN=rnc PE=3 SV=1	gi|1012967426|gb|KYQ42172.1| Ribonuclease 3 [Hypsizygus marmoreus]
Hypma_014222	834.668	1239.98	429.354	0.346258	-1.53008	2.09155e-05	0.000554371	LUEZ02000083.1	49441	50872	-	1050	-	GO:0016702;GO:0005506;GO:0055114	-	opiNOG09675	R	-	gi|1012956258|gb|KYQ31093.1| hypothetical protein Hypma_15069 [Hypsizygus marmoreus]
Hypma_008403	2323.9	3993.24	654.564	0.163918	-2.60896	2.15489e-05	0.000569964	LUEZ02000044.1	203222	204836	-	1507	-	-	-	-	-	-	gi|1012962397|gb|KYQ37160.1| hypothetical protein Hypma_09022 [Hypsizygus marmoreus]
Hypma_008825	3530.62	4721.73	2339.5	0.495476	-1.01311	2.16064e-05	0.000570291	LUEZ02000045.1	695534	699367	+	3561	-	-	-	opiNOG77487;treNOG05862;KOG2162;opiNOG01121	SAR	sp|P61406|EST1A_MOUSE Telomerase-binding protein EST1A OS=Mus musculus GN=Smg6 PE=1 SV=1	gi|1012964875|gb|KYQ39628.1| hypothetical protein Hypma_06471 [Hypsizygus marmoreus]
Hypma_002926	560.139	958.286	161.992	0.169043	-2.56454	2.29309e-05	0.000600238	LUEZ02000124.1	527348	528605	-	855	-	-	-	-	-	-	gi|1012963563|gb|KYQ38321.1| hypothetical protein Hypma_07748 [Hypsizygus marmoreus]
Hypma_013673	407.52	552.266	262.774	0.475811	-1.07154	2.35927e-05	0.000614377	LUEZ02000080.1	680541	681452	+	843	-	-	-	-	-	-	gi|1012965782|gb|KYQ40533.1| hypothetical protein Hypma_05597 [Hypsizygus marmoreus]
Hypma_012739	229.532	316.366	142.697	0.451052	-1.14864	2.36654e-05	0.000614377	LUEZ02000071.1	53437	54088	-	594	-	-	-	-	-	-	gi|1012968273|gb|KYQ43017.1| hypothetical protein Hypma_02997 [Hypsizygus marmoreus]
Hypma_005690	109.075	154.633	63.5168	0.410759	-1.28364	2.39389e-05	0.000620203	LUEZ02000029.1	239365	240957	+	1488	-	GO:0006396;GO:0003723;GO:0004525;GO:0005524;GO:0090502;GO:0004386	-	opiNOG13931	A	sp|Q1DW80|DCL2_COCIM Dicer-like protein 2 OS=Coccidioides immitis (strain RS) GN=DCL2 PE=3 SV=3	gi|1012957414|gb|KYQ32217.1| Dicer-like protein 2 [Hypsizygus marmoreus]
Hypma_006158	4191.39	5834.42	2548.37	0.436782	-1.19502	2.40022e-05	0.000620573	LUEZ02000040.1	255851	257851	+	1470	-	GO:0008483;GO:0030170	K00823	treNOG04460;opiNOG15450	E	sp|Q88RB9|DAVT_PSEPK 5-aminovalerate aminotransferase DavT OS=Pseudomonas putida (strain ATCC 47054 / DSM 6125 / NCIMB 11950 / KT2440) GN=davT PE=1 SV=1	gi|1012970428|gb|KYQ45169.1| 5-aminovalerate aminotransferase DavT [Hypsizygus marmoreus]
Hypma_005035	620.112	838.741	401.483	0.478673	-1.06289	2.41986e-05	0.000624374	LUEZ02000021.1	275908	278625	-	2155	-	GO:0055085;GO:0016021	-	opiNOG17948;opiNOG02411	R	sp|S0EEY7|FUS6_GIBF5 Efflux pump FUS6 OS=Gibberella fujikuroi (strain CBS 195.34 / IMI 58289 / NRRL A-6831) GN=FUS6 PE=2 SV=1	gi|1012962256|gb|KYQ37020.1| putative MFS-type transporter [Hypsizygus marmoreus]
Hypma_008040	1494.42	2224.82	764.011	0.343403	-1.54202	2.61745e-05	0.000669887	LUEZ02000041.1	1687963	1689971	-	1950	-	GO:0055114;GO:0016491	-	sorNOG00608;opiNOG11128;opiNOG13375	HQR	sp|Q54EW2|Y9130_DICDI Putative bifunctional amine oxidase DDB_G0291301 OS=Dictyostelium discoideum GN=DDB_G0291301 PE=1 SV=1	gi|1012969364|gb|KYQ44106.1| putative bifunctional amine oxidase, partial [Hypsizygus marmoreus]
Hypma_005050	1429.52	2223.98	635.055	0.285549	-1.80819	2.66823e-05	0.000678762	LUEZ02000021.1	315478	317599	+	1647	-	GO:0016020;GO:0016705;GO:0020037;GO:0005506;GO:0004497;GO:0055114	-	opiNOG29834;opiNOG22223	Q	sp|O00061|CP67_UROFA Cytochrome P450 67 (Fragment) OS=Uromyces fabae GN=CYP67 PE=2 SV=1	gi|1012962182|gb|KYQ36946.1| Cytochrome P450 67 [Hypsizygus marmoreus]
Hypma_009514	88.7917	127.418	50.1658	0.393712	-1.34479	2.68134e-05	0.000680726	LUEZ02000046.1	1644117	1645352	+	1236	-	-	-	-	-	-	gi|1012967312|gb|KYQ42058.1| hypothetical protein Hypma_04136 [Hypsizygus marmoreus]
Hypma_013693	41.5299	63.1976	19.8623	0.314289	-1.66984	2.71239e-05	0.000687229	LUEZ02000080.1	725105	726080	-	813	-	-	-	opiNOG35807	H	sp|O94628|YGE9_SCHPO Uncharacterized methyltransferase C1347.09 OS=Schizosaccharomyces pombe (strain 972 / ATCC 24843) GN=SPBC1347.09 PE=3 SV=1	gi|1012965855|gb|KYQ40606.1| putative methyltransferase C1347.09 [Hypsizygus marmoreus]
Hypma_010859	1476.33	2430.64	522.032	0.214772	-2.21912	2.8624e-05	0.000721782	LUEZ02000053.1	180755	181126	+	372	-	-	-	-	-	-	gi|1012965239|gb|KYQ39991.1| hypothetical protein Hypma_06125 [Hypsizygus marmoreus]
Hypma_010118	1483.99	1983.97	984.011	0.495981	-1.01164	2.86589e-05	0.000721782	LUEZ02000049.1	343726	345324	+	1419	-	GO:0016020	-	opiNOG80313;treNOG07139;NOG74132	S	sp|Q96HV5|TM41A_HUMAN Transmembrane protein 41A OS=Homo sapiens GN=TMEM41A PE=1 SV=1	gi|1012967593|gb|KYQ42338.1| Transmembrane protein 41 [Hypsizygus marmoreus]
Hypma_010517	265.221	363.015	167.426	0.46121	-1.1165	2.88018e-05	0.000723939	LUEZ02000051.1	138466	140403	-	1473	-	-	-	agaNOG03471;agarNOG09135	SR	-	gi|1012958046|gb|KYQ32840.1| hypothetical protein Hypma_13351 [Hypsizygus marmoreus]
Hypma_008595	279.768	380.791	178.746	0.469406	-1.09109	2.89097e-05	0.000725	LUEZ02000045.1	173945	175519	-	1515	-	-	-	agaNOG07128;agaNOG07456;agaNOG06929;agaNOG07460	S	-	gi|1012964968|gb|KYQ39721.1| hypothetical protein Hypma_06253 [Hypsizygus marmoreus]
Hypma_005982	46.5422	70.1936	22.8907	0.326108	-1.61658	2.89587e-05	0.000725	LUEZ02000004.1	799259	800247	+	579	-	-	-	agaNOG04784	S	-	gi|1012959805|gb|KYQ34584.1| hypothetical protein Hypma_11664 [Hypsizygus marmoreus]
Hypma_003699	421.335	569.906	272.764	0.478612	-1.06307	2.96713e-05	0.000741371	LUEZ02000138.1	206237	207274	+	810	-	-	-	agaNOG06433	S	-	gi|1012959296|gb|KYQ34078.1| hypothetical protein Hypma_12011 [Hypsizygus marmoreus]
Hypma_013555	23.5376	37.8936	9.18163	0.2423	-2.04513	3.07373e-05	0.000766492	LUEZ02000080.1	429881	431380	-	1500	-	-	-	agaNOG07128;agaNOG07037;agaNOG06929;agaNOG07453	S	-	gi|1012965564|gb|KYQ40315.1| hypothetical protein Hypma_05707 [Hypsizygus marmoreus]
Hypma_003022	850.9	1136.45	565.351	0.497472	-1.00731	3.13537e-05	0.000777264	LUEZ02000126.1	104338	105667	+	1005	-	-	-	sordNOG12495;opiNOG45253;COG0702	MRG	sp|Q5ZID0|NMRL1_CHICK NmrA-like family domain-containing protein 1 OS=Gallus gallus GN=NMRAL1 PE=2 SV=1	gi|1012958263|gb|KYQ33054.1| NmrA-like family domain-containing protein 1 [Hypsizygus marmoreus]
Hypma_016102	507.455	759.617	255.294	0.336083	-1.57311	3.25801e-05	0.000806087	LUEZ02000010.1	3185941	3188678	-	1563	-	GO:0055085;GO:0016021;GO:0022891	-	opiNOG00669;treNOG04133	R	sp|P38695|HXT5_YEAST Probable glucose transporter HXT5 OS=Saccharomyces cerevisiae (strain ATCC 204508 / S288c) GN=HXT5 PE=1 SV=1	gi|1012971333|gb|KYQ46073.1| Hexose transporter 2 [Hypsizygus marmoreus]
Hypma_012577	305.354	415.867	194.841	0.468518	-1.09382	3.298e-05	0.000814387	LUEZ02000069.1	71473	73855	-	1536	-	GO:0006508;GO:0004185	K01288	opiNOG06570	OE	sp|D4AQA7|PEPS_ARTBC Probable serine carboxypeptidase ARB_06414 OS=Arthroderma benhamiae (strain ATCC MYA-4681 / CBS 112371) GN=ARB_06414 PE=1 SV=1	gi|1012960475|gb|KYQ35249.1| Carboxypeptidase cpdS [Hypsizygus marmoreus]
Hypma_014708	124.132	195.821	52.4435	0.267813	-1.9007	3.36137e-05	0.000826805	LUEZ02000090.1	204353	205803	-	1119	-	-	-	-	-	-	gi|1012960725|gb|KYQ35497.1| hypothetical protein Hypma_10597 [Hypsizygus marmoreus]
Hypma_004789	412.271	732.113	92.4294	0.12625	-2.98564	3.44693e-05	0.000846204	LUEZ02000184.1	252466	253952	-	1152	-	-	-	opiNOG08062	C	sp|Q01752|AAD_PHACH Aryl-alcohol dehydrogenase [NADP(+)] OS=Phanerochaete chrysosporium PE=1 SV=1	gi|1012960028|gb|KYQ34805.1| Aryl-alcohol dehydrogenase [NADP(+)] [Hypsizygus marmoreus]
Hypma_008250	359.085	598.487	119.683	0.199976	-2.3221	3.47963e-05	0.000852578	LUEZ02000042.1	255288	259149	-	2745	-	-	K13303	opiNOG03546;KOG0598	T	sp|Q39030|KPK2_ARATH Serine/threonine-protein kinase AtPK2/AtPK19 OS=Arabidopsis thaliana GN=ATPK2 PE=1 SV=2	gi|1012958767|gb|KYQ33554.1| Serine/threonine-protein kinase AtPK2/AtPK19 [Hypsizygus marmoreus]
Hypma_002576	44.1641	67.8516	20.4765	0.301784	-1.72841	3.64581e-05	0.00088813	LUEZ02000122.1	602093	602520	+	255	-	-	-	agaNOG04775	S	sp|Q7M4T6|PIA1_PLEOS Serine proteinase inhibitor IA-1 OS=Pleurotus ostreatus PE=1 SV=1	gi|1012966226|gb|KYQ40975.1| Serine proteinase inhibitor IA-1 [Hypsizygus marmoreus]
Hypma_005947	191.714	263.905	119.523	0.452903	-1.14273	3.87135e-05	0.000937437	LUEZ02000004.1	728152	729443	-	678	-	-	-	-	-	-	gi|1012959724|gb|KYQ34503.1| hypothetical protein Hypma_11628 [Hypsizygus marmoreus]
Hypma_014184	3409.48	6116.87	702.091	0.114779	-3.12306	3.90546e-05	0.000942202	LUEZ02000009.1	1064548	1065108	+	342	-	GO:0009277;GO:0005199	-	agaNOG06850;agaNOG04382;opiNOG68028	R	sp|O13300|HYP3_AGABI Hydrophobin-3 OS=Agaricus bisporus GN=abh3 PE=3 SV=1	gi|1012959142|gb|KYQ33926.1| Hydrophobin-3 [Hypsizygus marmoreus]
Hypma_008944	3717.9	5365.67	2070.13	0.38581	-1.37404	4.14705e-05	0.000994899	LUEZ02000046.1	141879	142594	-	462	-	-	-	-	-	-	gi|1012964166|gb|KYQ38922.1| hypothetical protein Hypma_07167 [Hypsizygus marmoreus]
Hypma_012963	3134.59	4242.38	2026.8	0.47775	-1.06567	4.24143e-05	0.00100988	LUEZ02000071.1	570457	571981	+	1116	-	GO:0016020	-	treNOG07438;opiNOG03081	C	sp|Q5UP73|YR614_MIMIV Putative band 7 family protein R614 OS=Acanthamoeba polyphaga mimivirus GN=MIMI_R614 PE=3 SV=1	gi|1012968132|gb|KYQ42876.1| putative band 7 family protein R614 [Hypsizygus marmoreus]
Hypma_001824	1303.61	1910.44	696.781	0.364722	-1.45513	4.37385e-05	0.00103945	LUEZ02000113.1	438587	440227	+	1125	-	GO:0005506;GO:0055114;GO:0016491	-	COG3491;sordNOG09597;opiNOG01048;opiNOG40235	QR	sp|Q9XHG2|FLS_MALDO Flavonol synthase/flavanone 3-hydroxylase OS=Malus domestica GN=FLS PE=2 SV=1	gi|1012965979|gb|KYQ40729.1| UPF0676 protein [Hypsizygus marmoreus]
Hypma_015032	482.881	644.196	321.566	0.499174	-1.00239	4.38392e-05	0.00103989	LUEZ02000010.1	661534	661940	+	201	-	-	-	-	-	-	-
Hypma_014314	468.984	628.312	309.657	0.492839	-1.02081	4.39244e-05	0.00103995	LUEZ02000085.1	75684	76999	+	1056	-	GO:0019430;GO:0055114;GO:0005737;GO:0004791	-	opiNOG25484;pleNOG06683	Q	sp|A0A084B9Z1|SAT3_STACB Short-chain dehydrogenase/reductase SAT3 OS=Stachybotrys chartarum (strain CBS 109288 / IBT 7711) GN=SAT3 PE=3 SV=1	gi|1012961804|gb|KYQ36570.1| Gluconate 5-dehydrogenase [Hypsizygus marmoreus]
Hypma_010626	287.882	410.67	165.095	0.402013	-1.31468	4.48368e-05	0.00105851	LUEZ02000052.1	131363	134697	-	2878	-	-	-	-	-	-	gi|1012961366|gb|KYQ36134.1| hypothetical protein Hypma_09901 [Hypsizygus marmoreus]
Hypma_008414	2821.33	4015.08	1627.58	0.405366	-1.3027	4.72313e-05	0.00110788	LUEZ02000044.1	226352	230152	-	2169	-	GO:0005634;GO:0016787;GO:0005829	-	opiNOG14740;treNOG04075	R	sp|Q10211|YAY3_SCHPO Uncharacterized protein C4H3.03c OS=Schizosaccharomyces pombe (strain 972 / ATCC 24843) GN=SPAC4H3.03c PE=4 SV=1	gi|1012962453|gb|KYQ37216.1| Uncharacterized protein C4H3.03c [Hypsizygus marmoreus]
Hypma_006196	473.924	633.272	314.576	0.496747	-1.00942	5.04587e-05	0.00117486	LUEZ02000040.1	334361	334618	-	258	-	-	-	-	-	-	-
Hypma_010743	399.769	639.121	160.418	0.250998	-1.99425	5.25852e-05	0.0012132	LUEZ02000052.1	406789	408849	+	1617	-	-	-	opiNOG50740	R	-	gi|1012961393|gb|KYQ36161.1| hypothetical protein Hypma_10015 [Hypsizygus marmoreus]
Hypma_002563	2386	3675.73	1096.26	0.298244	-1.74544	5.35024e-05	0.00122764	LUEZ02000122.1	574409	576310	+	1623	-	GO:0006099;GO:0006097;GO:0004474	K01638	opiNOG05534	C	sp|P28344|MASY_EMENI Malate synthase, glyoxysomal OS=Emericella nidulans (strain FGSC A4 / ATCC 38163 / CBS 112.46 / NRRL 194 / M139) GN=acuE PE=3 SV=3	gi|1012966508|gb|KYQ41257.1| Malate synthase, glyoxysomal [Hypsizygus marmoreus]
Hypma_002798	42.7117	63.8272	21.5962	0.338354	-1.5634	5.55565e-05	0.00127016	LUEZ02000124.1	215478	218212	-	2631	-	-	-	-	-	-	gi|1012963649|gb|KYQ38407.1| hypothetical protein Hypma_07868 [Hypsizygus marmoreus]
Hypma_005046	504.918	891.4	118.435	0.132864	-2.91198	5.62971e-05	0.00128477	LUEZ02000021.1	306510	308609	-	930	-	-	-	agaNOG06574;agaNOG02371;agaNOG04941;agaNOG06557	S	-	gi|1012962184|gb|KYQ36948.1| hypothetical protein Hypma_09189 [Hypsizygus marmoreus]
Hypma_001490	25.6704	40.5551	10.7856	0.26595	-1.91077	5.66255e-05	0.00128994	LUEZ02000012.1	499575	500836	-	744	-	-	K10577	opiNOG02363	O	-	gi|1012964414|gb|KYQ39169.1| hypothetical protein Hypma_06911 [Hypsizygus marmoreus]
Hypma_007194	62.1658	90.1352	34.1965	0.379391	-1.39824	5.83829e-05	0.00132046	LUEZ02000005.1	625224	626571	+	948	-	-	K10638	opiNOG03691;opiNOG33284;COG3440	SKV	sp|Q8VDF2|UHRF1_MOUSE E3 ubiquitin-protein ligase UHRF1 OS=Mus musculus GN=Uhrf1 PE=1 SV=2	gi|1012959881|gb|KYQ34659.1| E3 ubiquitin-protein ligase UHRF1 [Hypsizygus marmoreus]
Hypma_005658	455.83	712.084	199.575	0.280269	-1.83512	5.97788e-05	0.00134481	LUEZ02000029.1	151099	152087	+	669	-	-	-	-	-	-	gi|1012957407|gb|KYQ32210.1| hypothetical protein Hypma_13955 [Hypsizygus marmoreus]
Hypma_007254	479.296	639.448	319.143	0.499091	-1.00262	6.14421e-05	0.00137246	LUEZ02000005.1	776956	779168	+	1944	-	-	-	agarNOG09270	S	-	gi|1012959911|gb|KYQ34689.1| hypothetical protein Hypma_11457 [Hypsizygus marmoreus]
Hypma_005098	269.899	363.276	176.523	0.485919	-1.04121	6.17307e-05	0.00137405	LUEZ02000021.1	417168	419979	+	2515	-	-	-	-	-	-	gi|1012962110|gb|KYQ36874.1| hypothetical protein Hypma_09143 [Hypsizygus marmoreus]
Hypma_001972	401.349	599.195	203.504	0.339628	-1.55797	6.27829e-05	0.00139502	LUEZ02000113.1	784252	785680	-	1203	-	-	-	opiNOG08893;COG0673;treNOG09042	R	sp|O13991|YEG9_SCHPO Uncharacterized oxidoreductase C26H5.09c OS=Schizosaccharomyces pombe (strain 972 / ATCC 24843) GN=SPAC26H5.09c PE=2 SV=3	gi|1012966072|gb|KYQ40822.1| Uncharacterized protein Hypma_05235 [Hypsizygus marmoreus]
Hypma_015761	85.2804	120.777	49.7837	0.412195	-1.2786	6.57288e-05	0.00144775	LUEZ02000010.1	2363150	2364651	+	1215	-	-	-	COG1075;opiNOG46556;sordNOG04742	SR	sp|P0C0R3|LIP_STAEP Lipase OS=Staphylococcus epidermidis GN=lip PE=1 SV=1	gi|1012971038|gb|KYQ45778.1| Lipase 1 [Hypsizygus marmoreus]
Hypma_007069	303.905	408.292	199.518	0.488665	-1.03308	6.87713e-05	0.00150168	LUEZ02000005.1	231522	233057	-	1290	-	-	-	agaNOG07016;opiNOG47794;treNOG07403;agaNOG07325	S	-	gi|1012961263|gb|KYQ36032.1| hypothetical protein Hypma_10139 [Hypsizygus marmoreus]
Hypma_007480	146.92	200.812	93.0285	0.463261	-1.1101	7.13424e-05	0.00154714	LUEZ02000041.1	369173	370222	-	651	-	-	-	-	-	-	gi|914260638|gb|KNZ75777.1| hypothetical protein J132_01622 [Termitomyces sp. J132]
Hypma_006564	1120.79	1965.93	275.643	0.14021	-2.83434	7.18479e-05	0.00155543	LUEZ02000040.1	1253278	1254879	-	1056	-	GO:0006810;GO:0016021;GO:0005215	-	COG0580;opiNOG07665	G	sp|Q51389|GLPF_PSEAE Glycerol uptake facilitator protein OS=Pseudomonas aeruginosa (strain ATCC 15692 / DSM 22644 / CIP 104116 / JCM 14847 / LMG 12228 / 1C / PRS 101 / PAO1) GN=glpF PE=3 SV=2	gi|1012970023|gb|KYQ44764.1| Aquaporin-3 [Hypsizygus marmoreus]
Hypma_005009	885.482	1250.22	520.746	0.416524	-1.26353	7.33e-05	0.00158145	LUEZ02000021.1	201170	207374	+	4758	-	GO:0055085;GO:0005524;GO:0016021;GO:0042626	K08712	opiNOG00490	Q	sp|P41820|BFR1_SCHPO Brefeldin A resistance protein OS=Schizosaccharomyces pombe (strain 972 / ATCC 24843) GN=bfr1 PE=1 SV=1	gi|1012962265|gb|KYQ37029.1| Brefeldin A resistance protein [Hypsizygus marmoreus]
Hypma_006084	329.039	439.755	218.322	0.496463	-1.01024	7.40417e-05	0.00159473	LUEZ02000040.1	45861	47726	-	1809	-	-	-	agarNOG08010	S	-	gi|1012957374|gb|KYQ32178.1| hypothetical protein Hypma_13981 [Hypsizygus marmoreus]
Hypma_007327	115.351	159.781	70.9203	0.443859	-1.17183	7.78662e-05	0.00166294	LUEZ02000005.1	951157	952512	+	1356	-	-	-	-	-	-	gi|1012956482|gb|KYQ31307.1| hypothetical protein Hypma_14859 [Hypsizygus marmoreus]
Hypma_004820	636.076	921.952	350.2	0.379846	-1.39651	8.11521e-05	0.00172438	LUEZ02000184.1	327807	329991	-	1863	-	GO:0043169	-	opiNOG21935	S	sp|P20906|MDLC_PSEPU Benzoylformate decarboxylase OS=Pseudomonas putida GN=mdlC PE=1 SV=2	gi|1012959978|gb|KYQ34755.1| Benzoylformate decarboxylase [Hypsizygus marmoreus]
Hypma_009929	237.66	363.866	111.454	0.306304	-1.70696	8.16763e-05	0.0017297	LUEZ02000048.1	510115	511589	+	1354	-	GO:0016021;GO:0006481;GO:0005789;GO:0004671	-	agaNOG06654;agarNOG08621;opiNOG48063	S	-	gi|1012961926|gb|KYQ36691.1| hypothetical protein Hypma_09470 [Hypsizygus marmoreus]
Hypma_002793	575.137	770.827	379.446	0.492259	-1.02251	8.5199e-05	0.00179529	LUEZ02000124.1	205782	207086	+	1005	-	-	-	opiNOG14124	R	-	gi|1012963510|gb|KYQ38268.1| putative ABC transporter anion-binding protein [Hypsizygus marmoreus]
Hypma_001850	4339.8	6765.29	1914.3	0.282959	-1.82133	8.62874e-05	0.00180917	LUEZ02000113.1	499678	501004	-	1032	-	-	-	opiNOG10530;COG0451	MV	sp|Q9UT59|YKJ7_SCHPO Putative uncharacterized oxidoreductase C513.07 OS=Schizosaccharomyces pombe (strain 972 / ATCC 24843) GN=SPAC513.07 PE=3 SV=1	gi|1012965922|gb|KYQ40672.1| putative uncharacterized oxidoreductase [Hypsizygus marmoreus]
Hypma_011364	888.654	1423.15	354.158	0.248855	-2.00662	8.67747e-05	0.00181638	LUEZ02000055.1	128770	130978	+	1929	-	-	-	opiNOG05899;opiNOG40025	R	sp|Q8CFM6|STAB2_RAT Stabilin-2 (Fragment) OS=Rattus norvegicus GN=Stab2 PE=1 SV=1	gi|1012960163|gb|KYQ34939.1| hypothetical protein Hypma_11227 [Hypsizygus marmoreus]
Hypma_000230	48.6631	71.725	25.6011	0.356934	-1.48627	8.9541e-05	0.00186195	LUEZ02000101.1	125265	126781	+	894	-	GO:0016787;GO:0006629	-	NOG204564;opiNOG40980;euNOG42073	IR	sp|P19515|LIP_RHIMI Lipase OS=Rhizomucor miehei PE=1 SV=2	gi|1012960287|gb|KYQ35062.1| Lipase [Hypsizygus marmoreus]
Hypma_015050	178.866	242.544	115.187	0.474912	-1.07427	9.13392e-05	0.00189312	LUEZ02000010.1	711002	711851	-	537	-	GO:0016021	-	treNOG07378;agaNOG07155	S	-	gi|1012966819|gb|KYQ41567.1| hypothetical protein Hypma_04773 [Hypsizygus marmoreus]
Hypma_009717	494.976	795.05	194.902	0.245144	-2.0283	9.49011e-05	0.00195849	LUEZ02000048.1	9356	10655	+	1017	-	-	-	agaNOG05707	S	-	gi|1012962095|gb|KYQ36860.1| hypothetical protein Hypma_09288 [Hypsizygus marmoreus]
Hypma_011936	500.002	814.615	185.389	0.227578	-2.13557	9.82769e-05	0.00201707	LUEZ02000055.1	1493710	1495073	-	876	-	GO:0055114;GO:0016491	K00059	opiNOG04461;sorNOG03576;opiNOG04588	OQ	sp|Q9X248|FABG_THEMA 3-oxoacyl-[acyl-carrier-protein] reductase FabG OS=Thermotoga maritima (strain ATCC 43589 / MSB8 / DSM 3109 / JCM 10099) GN=fabG PE=3 SV=1	gi|1012956365|gb|KYQ31194.1| 3-oxoacyl-[acyl-carrier-protein] reductase FabG [Hypsizygus marmoreus]
Hypma_012677	103.273	143.253	63.2925	0.441822	-1.17846	0.000102035	0.00208743	LUEZ02000069.1	303511	305096	+	1482	-	-	-	agarNOG09133	S	-	gi|1012960426|gb|KYQ35200.1| hypothetical protein Hypma_10925 [Hypsizygus marmoreus]
Hypma_006674	4232.24	6021.61	2442.87	0.405685	-1.30157	0.0001047	0.00213504	LUEZ02000040.1	1527415	1529768	-	2121	-	-	-	agaNOG05300;agarNOG08274;opiNOG00804;opiNOG17033	SK	sp|Q9C1B5|TRI10_FUSSP Trichothecene biosynthesis transcription regulator TRI10 OS=Fusarium sporotrichioides GN=TRI10 PE=4 SV=1	gi|1012970199|gb|KYQ44940.1| Transcriptional regulatory protein pro1 [Hypsizygus marmoreus]
Hypma_012039	298.437	439.556	157.319	0.357904	-1.48235	0.000105719	0.00215235	LUEZ02000056.1	279739	280739	-	495	-	-	K10253	opiNOG26615;opiNOG26408	S	sp|P56739|Y212_BOTFU Uncharacterized 21.2 kDa protein OS=Botryotinia fuckeliana PE=2 SV=1	gi|1012959429|gb|KYQ34210.1| putative 21 protein [Hypsizygus marmoreus]
Hypma_014954	31483.4	49514.7	13452.1	0.271679	-1.88003	0.000106502	0.00216132	LUEZ02000010.1	408149	409048	-	657	-	GO:0016740	K00799	opiNOG44330;opiNOG44567;COG0625	O	sp|P42769|GSTF1_ARATH Glutathione S-transferase PM239X14 OS=Arabidopsis thaliana PE=2 SV=1	gi|1012966590|gb|KYQ41338.1| Glutathione S-transferase [Hypsizygus marmoreus]
Hypma_013881	332.874	471.806	193.942	0.411063	-1.28257	0.000108133	0.0021874	LUEZ02000009.1	345635	346595	+	795	-	GO:0044710;GO:0016491	-	NOG44437;opiNOG26216;opiNOG30976	SR	sp|B8NM62|USTO_ASPFN Pyridoxamine 5&apos;-phosphate oxidase family protein ustO OS=Aspergillus flavus (strain ATCC 200026 / FGSC A1120 / NRRL 3357 / JCM 12722 / SRRC 167) GN=ustO PE=3 SV=1	gi|1012961727|gb|KYQ36494.1| hypothetical protein Hypma_09756 [Hypsizygus marmoreus]
Hypma_004515	19.7479	31.8074	7.68842	0.241718	-2.0486	0.000116792	0.00234009	LUEZ02000017.1	563542	566479	+	2769	-	-	-	agaNOG04657	S	-	gi|1012963114|gb|KYQ37874.1| hypothetical protein Hypma_08220 [Hypsizygus marmoreus]
Hypma_016174	80.0866	112.841	47.3322	0.419459	-1.2534	0.000122844	0.00244584	LUEZ02000095.1	71269	73289	+	1729	-	-	-	-	-	-	gi|1012956973|gb|KYQ31785.1| Topless-related protein 4 [Hypsizygus marmoreus]
Hypma_016407	387.385	533.646	241.123	0.451841	-1.14611	0.000132846	0.00262023	LUEZ02000096.1	499259	500885	-	1320	-	GO:0016787;GO:0006259	-	opiNOG24827;basNOG04169	R	-	gi|1012967056|gb|KYQ41803.1| hypothetical protein Hypma_04336 [Hypsizygus marmoreus]
Hypma_015338	8179.87	11135.3	5224.44	0.469179	-1.09179	0.000137368	0.00269681	LUEZ02000010.1	1403070	1404541	+	1140	-	GO:0005783;GO:0016021;GO:0055114;GO:0004128	K00326	opiNOG00335	HC	sp|B0CQN7|NCB5R_LACBS NADH-cytochrome b5 reductase 1 OS=Laccaria bicolor (strain S238N-H82 / ATCC MYA-4686) GN=MCR1.1 PE=3 SV=1	gi|1012970529|gb|KYQ45269.1| NADH-cytochrome b5 reductase 1 [Hypsizygus marmoreus]
Hypma_004621	1149.99	2116.87	183.105	0.0864979	-3.53119	0.000142275	0.00278018	LUEZ02000018.1	123521	124934	-	909	-	GO:0055114;GO:0016491	-	sordNOG07745;opiNOG17738;opiNOG12184	Q	sp|Q9ZNN8|BUDC_CORGT L-2,3-butanediol dehydrogenase OS=Corynebacterium glutamicum GN=budC PE=1 SV=1	gi|1012957284|gb|KYQ32090.1| Diacetyl reductase [(S)-acetoin forming] [Hypsizygus marmoreus]
Hypma_009448	669.413	950.642	388.184	0.408338	-1.29216	0.000143773	0.0028008	LUEZ02000046.1	1480164	1482199	+	1755	-	GO:0008152;GO:0003824	-	NOG01415;opiNOG03396	Q	sp|Q6Q883|SIRP_LEPMC Nonribosomal peptide synthetase sirP OS=Leptosphaeria maculans GN=sirP PE=2 SV=1	gi|1012967255|gb|KYQ42001.1| Tyrocidine synthase 1 [Hypsizygus marmoreus]
Hypma_002139	14.8387	24.7018	4.97569	0.20143	-2.31165	0.000146103	0.00284182	LUEZ02000013.1	149720	150540	-	453	-	-	-	NOG111604;opiNOG42754;NOG204469	S	-	gi|1012962740|gb|KYQ37501.1| hypothetical protein Hypma_08493 [Hypsizygus marmoreus]
Hypma_012655	2016.58	3531.46	501.711	0.142069	-2.81534	0.000149484	0.00290312	LUEZ02000069.1	248356	252345	+	3273	-	GO:0016020	-	agaNOG02597;COG3320;opiNOG22466;opiNOG11274;opiNOG77081	QRI	sp|A0A0D2YG01|FUB8_FUSO4 Non-canonical non-ribosomal peptide synthetase FUB8 OS=Fusarium oxysporum f. sp. lycopersici (strain 4287 / CBS 123668 / FGSC 9935 / NRRL 34936) GN=FUB8 PE=1 SV=1	gi|1012960421|gb|KYQ35195.1| L-aminoadipate-semialdehyde dehydrogenase [Hypsizygus marmoreus]
Hypma_002575	89.1312	124.025	54.2372	0.437308	-1.19328	0.000150707	0.00292238	LUEZ02000122.1	601313	601781	+	249	-	-	-	agaNOG04775	S	-	gi|1012966225|gb|KYQ40974.1| hypothetical protein Hypma_04977 [Hypsizygus marmoreus]
Hypma_015282	728.399	1212.91	243.89	0.201078	-2.31417	0.000157963	0.003033	LUEZ02000010.1	1280884	1281454	-	393	-	-	-	agaNOG04844	S	-	gi|1012970570|gb|KYQ45310.1| hypothetical protein Hypma_00139 [Hypsizygus marmoreus]
Hypma_005177	57.0158	82.0121	32.0195	0.390424	-1.35689	0.000160589	0.0030716	LUEZ02000201.1	10110	11195	+	1086	-	-	-	agarNOG08828;agaNOG06502;agaNOG06121;agaNOG05441	S	-	gi|1012955952|gb|KYQ30824.1| hypothetical protein Hypma_15327, partial [Hypsizygus marmoreus]
Hypma_013867	168.843	227.422	110.263	0.484837	-1.04443	0.000162922	0.00310682	LUEZ02000009.1	306542	308146	+	1083	-	-	-	-	-	-	gi|1012961638|gb|KYQ36405.1| hypothetical protein Hypma_09744 [Hypsizygus marmoreus]
Hypma_007984	684.257	1016.67	351.841	0.34607	-1.53086	0.000163309	0.00310952	LUEZ02000041.1	1566687	1568359	-	1455	-	-	-	agaNOG06282;opiNOG66927;agaNOG04272;opiNOG65240	S	-	gi|1012969240|gb|KYQ43982.1| hypothetical protein Hypma_01952 [Hypsizygus marmoreus]
Hypma_000863	3286.9	4935.52	1638.27	0.331935	-1.59103	0.000171007	0.00323174	LUEZ02000107.1	480770	482681	-	1617	-	GO:0019752;GO:0005737;GO:0004451	K01637	opiNOG07291	C	sp|A8NR45|ACEA_COPC7 Isocitrate lyase OS=Coprinopsis cinerea (strain Okayama-7 / 130 / ATCC MYA-4618 / FGSC 9003) GN=ACU-7 PE=3 SV=1	gi|1012964700|gb|KYQ39454.1| Isocitrate lyase [Hypsizygus marmoreus]
Hypma_003434	114.162	156.783	71.54	0.456298	-1.13195	0.000186582	0.00346905	LUEZ02000136.1	39467	40438	-	864	-	-	-	opiNOG30587	R	sp|Q50940|CAH_NEIGO Carbonic anhydrase OS=Neisseria gonorrhoeae GN=cah PE=1 SV=2	gi|1012957952|gb|KYQ32747.1| Bifunctional monodehydroascorbate reductase and carbonic anhydrase nectarin-3 [Hypsizygus marmoreus]
Hypma_013232	427.183	818.089	36.2763	0.0443427	-4.49516	0.000186901	0.00346989	LUEZ02000076.1	216872	218138	+	771	-	GO:0055114;GO:0016491	-	sordNOG07745;opiNOG17738;opiNOG12184	Q	sp|Q9ZNN8|BUDC_CORGT L-2,3-butanediol dehydrogenase OS=Corynebacterium glutamicum GN=budC PE=1 SV=1	gi|1012957848|gb|KYQ32644.1| L-2,3-butanediol dehydrogenase [Hypsizygus marmoreus]
Hypma_016544	330.584	601.902	59.2661	0.0984647	-3.34425	0.000187792	0.00347852	LUEZ02000096.1	828443	829422	-	765	-	GO:0055114;GO:0016491	K00059	opiNOG10840;opiNOG29172;opiNOG34378	Q	sp|Q08632|SDR1_PICAB Short-chain type dehydrogenase/reductase OS=Picea abies PE=2 SV=1	gi|1012967126|gb|KYQ41873.1| Short-chain type dehydrogenase/reductase [Hypsizygus marmoreus]
Hypma_001712	124.479	170.029	78.9299	0.464215	-1.10713	0.000187917	0.00347852	LUEZ02000113.1	164811	166189	+	939	-	-	-	opiNOG13277	I	sp|Q9VXJ0|DHB4_DROME Peroxisomal multifunctional enzyme type 2 OS=Drosophila melanogaster GN=Mfe2 PE=1 SV=1	gi|1012966049|gb|KYQ40799.1| putative enoyl-CoA hydratase 2 [Hypsizygus marmoreus]
Hypma_013514	149.128	202.333	95.9227	0.474084	-1.07678	0.000190437	0.00351489	LUEZ02000080.1	325432	328211	-	2010	-	-	K14758	saccNOG00633;KOG1164	T	sp|Q6K9N1|CKI1_ORYSJ Casein kinase 1 OS=Oryza sativa subsp. japonica GN=CKI1 PE=1 SV=1	gi|1012965568|gb|KYQ40319.1| Casein kinase I isoform alpha [Hypsizygus marmoreus]
Hypma_006283	89.9434	124.427	55.4603	0.445727	-1.16577	0.000192011	0.00353877	LUEZ02000040.1	546496	547563	+	831	-	-	-	-	-	-	gi|1012969789|gb|KYQ44530.1| putative AAA domain-containing protein C16E9.10c [Hypsizygus marmoreus]
Hypma_002339	74.4587	103.983	44.9339	0.432126	-1.21048	0.000192713	0.00354139	LUEZ02000121.1	21265	22131	+	669	-	-	-	-	-	-	gi|1012956094|gb|KYQ30942.1| hypothetical protein Hypma_15208 [Hypsizygus marmoreus]
Hypma_011839	111.177	151.729	70.6249	0.465466	-1.10325	0.00019512	0.00357522	LUEZ02000055.1	1264014	1265125	-	902	-	-	-	-	-	-	gi|1012968691|gb|KYQ43434.1| hypothetical protein Hypma_02913 [Hypsizygus marmoreus]
Hypma_003033	237.312	317.169	157.455	0.496439	-1.01031	0.000196568	0.00358617	LUEZ02000126.1	128207	128854	-	648	-	-	-	-	-	-	gi|1012958349|gb|KYQ33140.1| hypothetical protein Hypma_13041 [Hypsizygus marmoreus]
Hypma_004814	324.533	563.459	85.6059	0.151929	-2.71853	0.000197808	0.00359694	LUEZ02000184.1	315745	316884	-	810	-	-	-	opiNOG02559;COG0412	QR	sp|B8M9K0|TROPI_TALSN Hydrolase tropI OS=Talaromyces stipitatus (strain ATCC 10500 / CBS 375.48 / QM 6759 / NRRL 1006) GN=tropI PE=3 SV=1	gi|1012960053|gb|KYQ34830.1| hypothetical protein Hypma_11389 [Hypsizygus marmoreus]
Hypma_005776	607.01	990.433	223.587	0.225746	-2.14723	0.000201555	0.0036508	LUEZ02000004.1	201104	204704	-	2613	-	GO:0042128;GO:0043546;GO:0020037;GO:0030151;GO:0055114;GO:0016491	K10534	opiNOG16111	C	sp|Q05531|NIA_USTMA Nitrate reductase [NADPH] OS=Ustilago maydis (strain 521 / FGSC 9021) GN=NAR1 PE=2 SV=2	gi|1012960885|gb|KYQ35656.1| Nitrate reductase [NADPH] [Hypsizygus marmoreus]
Hypma_004474	46.8066	68.0565	25.5568	0.375523	-1.41303	0.000205612	0.00371365	LUEZ02000017.1	459028	460341	+	1260	-	-	-	-	-	-	gi|1012962986|gb|KYQ37746.1| hypothetical protein Hypma_08254 [Hypsizygus marmoreus]
Hypma_014463	12057.7	23093.2	1022.19	0.0442636	-4.49774	0.00021047	0.00377979	LUEZ02000085.1	490730	492485	+	1245	-	GO:0016021;GO:0055114;GO:0006629;GO:0016717	K10256	opiNOG01497	I	sp|P59668|FAD12_MORIS Delta(12) fatty acid desaturase OS=Mortierella isabellina PE=2 SV=1	gi|1012961881|gb|KYQ36647.1| Delta(12) fatty acid desaturase [Hypsizygus marmoreus]
Hypma_008963	817.586	1216.08	419.094	0.344628	-1.53689	0.000217168	0.00388886	LUEZ02000046.1	194133	196253	+	1939	-	GO:0016020;GO:0000166;GO:0050662;GO:0016491	-	sorNOG07016;sordNOG06348;pleNOG06532	Q	sp|Q00730|STCW_EMENI Putative sterigmatocystin biosynthesis monooxygenase stcW OS=Emericella nidulans (strain FGSC A4 / ATCC 38163 / CBS 112.46 / NRRL 194 / M139) GN=stcW PE=3 SV=2	gi|1012964251|gb|KYQ39007.1| putative sterigmatocystin biosynthesis monooxygenase stcW [Hypsizygus marmoreus]
Hypma_005307	127.202	173.352	81.0513	0.467553	-1.0968	0.000217623	0.00388886	LUEZ02000023.1	167497	169857	+	1578	-	GO:0030246;GO:0006032;GO:0005576;GO:0004568;GO:0005975	K01183	opiNOG03681	G	sp|P32470|CHI1_APHAL Chitinase 1 OS=Aphanocladium album GN=CHI1 PE=1 SV=2	gi|1012961133|gb|KYQ35903.1| Chitinase 1 [Hypsizygus marmoreus]
Hypma_001916	2303.27	4149.64	456.891	0.110104	-3.18306	0.00022156	0.00394438	LUEZ02000113.1	657935	660690	-	2277	-	-	-	NOG129756	S	-	gi|1012965863|gb|KYQ40613.1| hypothetical protein Hypma_05282 [Hypsizygus marmoreus]
Hypma_014717	8586.72	14297.9	2875.58	0.201119	-2.31388	0.000229097	0.00406237	LUEZ02000090.1	241074	243292	+	1786	-	GO:0006520;GO:0005829;GO:0055114;GO:0004354	K00262	opiNOG05535	E	sp|P54388|DHE4_LACBS NADP-specific glutamate dehydrogenase OS=Laccaria bicolor (strain S238N-H82 / ATCC MYA-4686) GN=GDHA PE=2 SV=2	gi|1012960744|gb|KYQ35516.1| NADP-specific glutamate dehydrogenase [Hypsizygus marmoreus]
Hypma_013277	69.484	130.79	8.17786	0.0625266	-3.99939	0.000230136	0.00407509	LUEZ02000077.1	107242	107698	-	324	-	-	-	agaNOG06850;opiNOG68028	R	sp|P04158|SC1_SCHCO Fruiting body protein SC1 OS=Schizophyllum commune GN=SC1 PE=2 SV=2	gi|1012959000|gb|KYQ33785.1| Fruiting body protein SC1 [Hypsizygus marmoreus]
Hypma_011005	101.738	139.388	64.0879	0.45978	-1.12098	0.000239282	0.00422519	LUEZ02000053.1	517461	521415	+	3156	-	-	-	-	-	-	gi|1012965499|gb|KYQ40251.1| hypothetical protein Hypma_05979 [Hypsizygus marmoreus]
Hypma_006316	1013.95	1525.87	502.024	0.329009	-1.6038	0.000244685	0.0042966	LUEZ02000040.1	617305	619007	+	966	-	-	-	agaNOG05107	S	-	gi|1012970257|gb|KYQ44998.1| hypothetical protein Hypma_01600 [Hypsizygus marmoreus]
Hypma_016469	841.399	1166.31	516.485	0.442836	-1.17516	0.000245712	0.00430304	LUEZ02000096.1	645242	647827	+	1722	-	GO:0016614;GO:0050660;GO:0055114	-	opiNOG20628	R	sp|P0CU32|CHG5_CHAGB FAD-linked oxidoreductase CHGG_01242-2 OS=Chaetomium globosum (strain ATCC 6205 / CBS 148.51 / DSM 1962 / NBRC 6347 / NRRL 1970) GN=CHGG_01242-2 PE=3 SV=1	gi|1012966975|gb|KYQ41722.1| Mitomycin radical oxidase [Hypsizygus marmoreus]
Hypma_012216	73.7928	102.877	44.7088	0.434586	-1.20229	0.000245732	0.00430304	LUEZ02000058.1	349130	350562	+	1380	-	GO:0030248;GO:0004553;GO:0005576;GO:0030245	K01225	opiNOG07833	G	sp|Q92400|GUX2_AGABI Exoglucanase OS=Agaricus bisporus GN=cel2 PE=2 SV=1	gi|1012963387|gb|KYQ38146.1| Exoglucanase [Hypsizygus marmoreus]
Hypma_003031	22.1505	34.7955	9.50547	0.273181	-1.87207	0.000254146	0.00443808	LUEZ02000126.1	124035	124373	-	339	-	-	-	-	-	-	-
Hypma_014315	5153.24	6902.52	3403.96	0.493147	-1.01991	0.000256602	0.00446863	LUEZ02000085.1	78020	79371	-	1017	-	GO:0019430;GO:0005634;GO:0005829;GO:0055114;GO:0004791	K00384	opiNOG02202	O	sp|Q6C7L4|TRXB_YARLI Thioredoxin reductase OS=Yarrowia lipolytica (strain CLIB 122 / E 150) GN=TRR1 PE=3 SV=1	gi|1012961803|gb|KYQ36569.1| Thioredoxin reductase [Hypsizygus marmoreus]
Hypma_014887	2335.58	4097.4	573.766	0.140032	-2.83617	0.000258091	0.0044822	LUEZ02000010.1	231058	232327	-	1041	-	-	-	opiNOG18326;opiNOG30808	QC	sp|S4W4F3|EQXC_FUSHE Trans-enoyl reductase eqxC OS=Fusarium heterosporum GN=eqxC PE=3 SV=1	gi|1012966562|gb|KYQ41310.1| Enoyl reductase LovC [Hypsizygus marmoreus]
Hypma_000531	3090.45	5501.24	679.673	0.123549	-3.01684	0.000261757	0.00453341	LUEZ02000106.1	267431	269242	+	1404	-	GO:0016614;GO:0050660;GO:0055114	-	opiNOG17517;COG0277	CR	sp|P08159|HDNO_PSEOX 6-hydroxy-D-nicotine oxidase OS=Pseudarthrobacter oxydans PE=1 SV=2	gi|1012962566|gb|KYQ37328.1| 6-hydroxy-D-nicotine oxidase [Hypsizygus marmoreus]
Hypma_002932	121.538	165.037	78.04	0.472865	-1.0805	0.0002891	0.00493932	LUEZ02000124.1	546146	547740	+	1185	-	-	-	-	-	-	gi|1012963562|gb|KYQ38320.1| hypothetical protein Hypma_07742 [Hypsizygus marmoreus]
Hypma_004408	32.4718	48.1941	16.7495	0.347543	-1.52474	0.00029954	0.0050988	LUEZ02000017.1	314147	314774	-	576	-	-	-	-	-	-	gi|1012963049|gb|KYQ37809.1| hypothetical protein Hypma_08317 [Hypsizygus marmoreus]
Hypma_006491	2332.73	3557.68	1107.78	0.311376	-1.68327	0.000310827	0.00526075	LUEZ02000040.1	1069948	1072329	+	1554	-	GO:0050660;GO:0003995;GO:0055114	-	NOG00045;opiNOG04806	I	sp|Q5ATG5|APDG_EMENI Acyl-CoA dehydrogenase apdG OS=Emericella nidulans (strain FGSC A4 / ATCC 38163 / CBS 112.46 / NRRL 194 / M139) GN=apdG PE=2 SV=1	gi|1012969831|gb|KYQ44572.1| Very long-chain specific acyl-CoA dehydrogenase, mitochondrial [Hypsizygus marmoreus]
Hypma_016543	117.207	184.684	49.7304	0.269272	-1.89286	0.000321469	0.00539036	LUEZ02000096.1	824813	827176	-	1707	-	GO:0016705;GO:0020037;GO:0005506;GO:0016021;GO:0004497;GO:0055114	-	opiNOG10941;opiNOG07534;pleNOG00890;sordNOG09614	Q	sp|G3Y416|YANC_ASPNA Cytochrome P450 monooxygenase yanC OS=Aspergillus niger (strain ATCC 1015 / CBS 113.46 / FGSC A1144 / LSHB Ac4 / NCTC 3858a / NRRL 328 / USDA 3528.7) GN=yanC PE=1 SV=1	gi|1012967125|gb|KYQ41872.1| Fumitremorgin C synthase [Hypsizygus marmoreus]
Hypma_008486	212.576	294.23	130.922	0.444965	-1.16824	0.000322081	0.00539347	LUEZ02000044.1	417248	417973	-	726	-	-	-	agaNOG07118;agarNOG09080;agarNOG09043	S	-	gi|1012962465|gb|KYQ37228.1| hypothetical protein Hypma_08942 [Hypsizygus marmoreus]
Hypma_009618	207.471	278.844	136.098	0.488081	-1.03481	0.000325307	0.00543202	LUEZ02000047.1	143288	144103	+	708	-	-	-	agarNOG09157;agaNOG07249	S	-	gi|1012958854|gb|KYQ33640.1| hypothetical protein Hypma_12487 [Hypsizygus marmoreus]
Hypma_000808	4231.84	6912.88	1550.8	0.224336	-2.15627	0.00032961	0.00549046	LUEZ02000107.1	337719	341463	-	2544	-	GO:0005452;GO:0016021;GO:0015698	-	opiNOG02940;opiNOG11096;treNOG09523	PR	sp|Q9HGM6|YHW5_SCHPO Putative transporter C543.05c OS=Schizosaccharomyces pombe (strain 972 / ATCC 24843) GN=SPBC543.05c PE=3 SV=1	gi|1012964860|gb|KYQ39614.1| putative transporter [Hypsizygus marmoreus]
Hypma_016059	702.727	1006.57	398.887	0.396285	-1.33539	0.000336817	0.00557993	LUEZ02000010.1	3076913	3079242	-	1656	-	-	-	fuNOG32639;agarNOG09392;opiNOG00314	SOR	sp|Q9USI5|STI1_SCHPO Heat shock protein sti1 homolog OS=Schizosaccharomyces pombe (strain 972 / ATCC 24843) GN=sti1 PE=3 SV=1	gi|1012970830|gb|KYQ45570.1| Small glutamine-rich tetratricopeptide repeat-containing protein beta [Hypsizygus marmoreus]
Hypma_004027	563.446	798.028	328.865	0.412097	-1.27895	0.000345671	0.00569794	LUEZ02000146.1	65587	67557	+	1389	-	GO:0016705;GO:0020037;GO:0005506;GO:0016021;GO:0004497;GO:0055114	-	opiNOG06557	Q	sp|P0DPA7|PSIH_PSICU Cytochrome P450 monooxygenase psiH OS=Psilocybe cubensis GN=psiH PE=1 SV=1	gi|1012956688|gb|KYQ31506.1| O-methylsterigmatocystin oxidoreductase [Hypsizygus marmoreus]
Hypma_007342	1641.89	2360.14	923.636	0.391347	-1.35348	0.000348258	0.0057331	LUEZ02000041.1	15048	16367	+	1055	-	-	-	-	-	-	gi|1012969053|gb|KYQ43795.1| hypothetical protein Hypma_02555 [Hypsizygus marmoreus]
Hypma_013317	253.252	344.463	162.041	0.470417	-1.08799	0.000353366	0.00578706	LUEZ02000077.1	238663	240229	-	1506	-	GO:0016020	-	NOG00287	S	-	gi|1012959018|gb|KYQ33803.1| hypothetical protein Hypma_12373 [Hypsizygus marmoreus]
Hypma_007079	18.3304	32.3961	4.26465	0.131641	-2.92532	0.000357409	0.00583061	LUEZ02000005.1	249184	250358	-	735	-	-	-	-	-	-	gi|1012961252|gb|KYQ36021.1| hypothetical protein Hypma_10129 [Hypsizygus marmoreus]
Hypma_005578	746.597	1022.98	470.213	0.459649	-1.12139	0.000388612	0.00626687	LUEZ02000025.1	126315	128374	+	1830	-	GO:0016020	-	opiNOG23098	R	sp|Q5K8R6|CXT1_CRYNJ Beta-1,2-xylosyltransferase 1 OS=Cryptococcus neoformans var. neoformans serotype D (strain JEC21 / ATCC MYA-565) GN=CXT1 PE=1 SV=1	gi|1012957439|gb|KYQ32241.1| Beta-1,2-xylosyltransferase 1 [Hypsizygus marmoreus]
Hypma_007750	15233.9	23894.7	6573.12	0.275087	-1.86204	0.000390292	0.00627794	LUEZ02000041.1	1013986	1016206	-	1263	-	GO:0016616;GO:0042183;GO:0005829;GO:0008863;GO:0051287;GO:0055114	K00122	opiNOG04791	C	sp|Q03134|FDH_EMENI Formate dehydrogenase OS=Emericella nidulans (strain FGSC A4 / ATCC 38163 / CBS 112.46 / NRRL 194 / M139) GN=aciA PE=2 SV=3	gi|1012968893|gb|KYQ43635.1| putative formate dehydrogenase [Hypsizygus marmoreus]
Hypma_011831	390.123	528.962	251.285	0.475052	-1.07384	0.000397334	0.00638309	LUEZ02000055.1	1248486	1249696	-	870	-	GO:0008152;GO:0016853	K12663	opiNOG06756;sorNOG04293	I	sp|Q13011|ECH1_HUMAN Delta(3,5)-Delta(2,4)-dienoyl-CoA isomerase, mitochondrial OS=Homo sapiens GN=ECH1 PE=1 SV=2	gi|1012968484|gb|KYQ43227.1| Delta(3,5)-Delta(2,4)-dienoyl-CoA isomerase, mitochondrial [Hypsizygus marmoreus]
Hypma_010703	58.371	82.4059	34.3361	0.41667	-1.26302	0.000420733	0.00671633	LUEZ02000052.1	315755	317140	-	1386	-	-	-	agaNOG07037;agaNOG07385;agaNOG07460;agaNOG07453	S	-	gi|1012961507|gb|KYQ36275.1| hypothetical protein Hypma_09979 [Hypsizygus marmoreus]
Hypma_000350	62.0195	108.664	15.3749	0.14149	-2.82123	0.000432538	0.00689606	LUEZ02000102.1	40073	41479	-	882	-	GO:0016020	-	opiNOG35897	S	sp|O13780|YEO2_SCHPO Uncharacterized protein C17G6.02c OS=Schizosaccharomyces pombe (strain 972 / ATCC 24843) GN=SPAC17G6.02c PE=4 SV=1	gi|1012957775|gb|KYQ32572.1| Uncharacterized protein C17G6.02c [Hypsizygus marmoreus]
Hypma_007498	71.5112	99.1277	43.8948	0.442811	-1.17524	0.000435586	0.00693591	LUEZ02000041.1	405083	405961	+	609	-	-	-	-	-	-	-
Hypma_013697	25.949	39.2106	12.6874	0.323571	-1.62784	0.000441913	0.00700139	LUEZ02000080.1	736982	738691	-	1710	-	-	-	agaNOG06584;agaNOG06701	R	-	gi|1012965807|gb|KYQ40558.1| hypothetical protein Hypma_05575 [Hypsizygus marmoreus]
Hypma_004352	101.18	180.48	21.8803	0.121234	-3.04413	0.000450813	0.00710676	LUEZ02000017.1	187169	188104	+	804	-	-	-	-	-	-	gi|1012963076|gb|KYQ37836.1| hypothetical protein Hypma_08371 [Hypsizygus marmoreus]
Hypma_001935	96.7654	131.441	62.0897	0.472377	-1.08199	0.000454851	0.0071615	LUEZ02000113.1	699087	700686	-	1545	-	-	-	agaNOG07037;agaNOG07456;agaNOG06929;agaNOG07453	S	-	gi|1012965888|gb|KYQ40638.1| hypothetical protein Hypma_05268 [Hypsizygus marmoreus]
Hypma_007403	126.947	170.468	83.425	0.489387	-1.03095	0.000472718	0.00740591	LUEZ02000041.1	171493	172970	-	1302	-	-	-	agaNOG03762	R	-	gi|1012969392|gb|KYQ44134.1| hypothetical protein Hypma_02501 [Hypsizygus marmoreus]
Hypma_005309	35504.8	53769.5	17240	0.320628	-1.64103	0.000490837	0.00764243	LUEZ02000023.1	173875	176286	-	1891	-	GO:0006979;GO:0020037;GO:0046872;GO:0004096;GO:0098869;GO:0042744;GO:0055114	K03781	opiNOG03078	P	sp|O13289|CATA_CANAL Peroxisomal catalase OS=Candida albicans (strain SC5314 / ATCC MYA-2876) GN=CAT1 PE=2 SV=5	gi|1012961118|gb|KYQ35888.1| Catalase [Hypsizygus marmoreus]
Hypma_006148	83.6922	113.946	53.4388	0.468985	-1.09239	0.000516679	0.00798579	LUEZ02000040.1	234101	234465	-	258	-	-	-	-	-	-	gi|1012970015|gb|KYQ44756.1| hypothetical protein Hypma_01766 [Hypsizygus marmoreus]
Hypma_012645	5850.85	10720.6	981.074	0.0915128	-3.44988	0.00053276	0.00818262	LUEZ02000069.1	220280	222584	+	1620	-	GO:0005488;GO:0016491	-	COG2124;opiNOG27420;treNOG07666;opiNOG01633	Q	sp|W7LC91|FUM15_GIBM7 Cytochrome P450 monooxygenase FUM15 OS=Gibberella moniliformis (strain M3125 / FGSC 7600) GN=FUM15 PE=3 SV=1	gi|1012960552|gb|KYQ35326.1| 11-oxo-beta-amyrin 30-oxidase [Hypsizygus marmoreus]
Hypma_005907	97.2342	131.239	63.2299	0.481794	-1.05351	0.000533297	0.00818262	LUEZ02000004.1	613170	614663	-	1494	-	-	-	-	-	-	gi|1012959781|gb|KYQ34560.1| hypothetical protein Hypma_11595 [Hypsizygus marmoreus]
Hypma_012205	666.727	998.542	334.912	0.335401	-1.57604	0.000537536	0.00823765	LUEZ02000058.1	309091	309864	+	642	-	-	-	-	-	-	gi|1012963228|gb|KYQ37987.1| hypothetical protein Hypma_08081 [Hypsizygus marmoreus]
Hypma_007823	97.4841	132.158	62.8097	0.475261	-1.07321	0.000560957	0.00855511	LUEZ02000041.1	1187227	1188803	+	1410	-	-	-	opiNOG64222	S	-	gi|1012969335|gb|KYQ44077.1| hypothetical protein Hypma_02107 [Hypsizygus marmoreus]
Hypma_016322	54.1487	83.1318	25.1657	0.30272	-1.72394	0.000563518	0.00857347	LUEZ02000096.1	288684	290237	-	1326	-	-	-	agaNOG03340	S	-	gi|1012966898|gb|KYQ41645.1| hypothetical protein Hypma_04418, partial [Hypsizygus marmoreus]
Hypma_013437	7167.38	10354.5	3980.3	0.384404	-1.3793	0.000588088	0.0089151	LUEZ02000080.1	103719	107767	-	3841	-	GO:0006662;GO:0015035;GO:0005623;GO:0055114;GO:0045454	K03671	opiNOG41777	O	sp|Q9UW02|THIO_COPCM Thioredoxin OS=Coprinus comatus PE=1 SV=1	gi|1012965828|gb|KYQ40579.1| Thioredoxin [Hypsizygus marmoreus]
Hypma_007152	117.215	156.779	77.6516	0.495294	-1.01364	0.000596028	0.00900309	LUEZ02000005.1	520213	521163	-	837	-	-	-	agarNOG09084;agaNOG06200	S	-	gi|1012959855|gb|KYQ34633.1| hypothetical protein Hypma_11549 [Hypsizygus marmoreus]
Hypma_006218	3966.89	7241.76	692.022	0.0955599	-3.38745	0.000605869	0.00912992	LUEZ02000040.1	376723	379408	+	1266	-	GO:0016811	K01455	sorNOG03018;opiNOG14137	R	sp|Q50228|FMDA_METME Formamidase OS=Methylophilus methylotrophus GN=fmdA PE=1 SV=1	gi|1012969935|gb|KYQ44676.1| Formamidase [Hypsizygus marmoreus]
Hypma_006995	236.469	354.031	118.906	0.335864	-1.57405	0.00060784	0.00914606	LUEZ02000005.1	37559	40126	-	1713	-	GO:0016614;GO:0016021;GO:0050660;GO:0055114	K00102	opiNOG04565	C	sp|Q94AX4|DLD_ARATH D-lactate dehydrogenase [cytochrome], mitochondrial OS=Arabidopsis thaliana GN=DLD PE=1 SV=1	gi|1012961207|gb|KYQ35976.1| D-lactate dehydrogenase [cytochrome], mitochondrial [Hypsizygus marmoreus]
Hypma_012530	42.7007	60.6218	24.7797	0.408759	-1.29068	0.000613449	0.0091946	LUEZ02000068.1	100633	101767	+	1038	-	-	-	-	-	-	gi|1012957540|gb|KYQ32341.1| hypothetical protein Hypma_13823 [Hypsizygus marmoreus]
Hypma_002865	85.9192	136.525	35.313	0.258655	-1.9509	0.000613849	0.0091946	LUEZ02000124.1	385493	387127	+	1584	-	-	-	agaNOG05890;agaNOG07196	S	-	gi|1012963687|gb|KYQ38445.1| hypothetical protein Hypma_07803 [Hypsizygus marmoreus]
Hypma_012576	49.5937	69.7678	29.4195	0.421677	-1.24579	0.000623913	0.00930204	LUEZ02000069.1	69932	71218	+	1062	-	-	-	opiNOG50114;NOG171546	S	-	gi|1012960474|gb|KYQ35248.1| hypothetical protein Hypma_10840 [Hypsizygus marmoreus]
Hypma_002089	247.714	469.728	25.6998	0.0547121	-4.192	0.000626799	0.00933406	LUEZ02000013.1	39555	40171	+	558	-	-	-	-	-	-	gi|1012962731|gb|KYQ37492.1| hypothetical protein Hypma_08447 [Hypsizygus marmoreus]
Hypma_014260	1104.84	1507.11	702.565	0.466169	-1.10108	0.000628274	0.00934501	LUEZ02000084.1	79667	83544	+	2967	-	GO:0006351;GO:0005488	-	opiNOG76911;agarNOG07906	S	sp|Q09922|YAKB_SCHPO Uncharacterized transcriptional regulatory protein C1F7.11c OS=Schizosaccharomyces pombe (strain 972 / ATCC 24843) GN=SPAC1F7.11c PE=4 SV=1	gi|1012957000|gb|KYQ31811.1| putative transcriptional regulatory protein C1F7.11c [Hypsizygus marmoreus]
Hypma_015994	15.3033	30.6066	0	0	-Inf	0.000655005	0.00964055	LUEZ02000010.1	2912765	2913213	-	219	-	-	-	-	-	-	gi|1012970671|gb|KYQ45411.1| hypothetical protein Hypma_00829 [Hypsizygus marmoreus]
Hypma_007777	21.917	33.263	10.571	0.317802	-1.6538	0.00065618	0.00964661	LUEZ02000041.1	1075427	1075738	+	252	-	-	-	-	-	-	gi|1012968855|gb|KYQ43597.1| hypothetical protein Hypma_02153 [Hypsizygus marmoreus]
Hypma_002920	437.186	630.07	244.302	0.387737	-1.36685	0.000657849	0.00965992	LUEZ02000124.1	508171	510249	+	2019	-	-	-	agarNOG09200	S	-	gi|1012963488|gb|KYQ38246.1| hypothetical protein Hypma_07754 [Hypsizygus marmoreus]
Hypma_016552	1255.16	1717.76	792.569	0.461398	-1.11592	0.000671826	0.00982138	LUEZ02000096.1	857465	858161	+	492	-	GO:0008152;GO:0016846	-	COG3791;opiNOG32813	S	sp|E1VBT6|GFAL_HALED Putative glutathione-dependent formaldehyde-activating enzyme OS=Halomonas elongata (strain ATCC 33173 / DSM 2581 / NBRC 15536 / NCIMB 2198 / 1H9) GN=HELO_2322 PE=3 SV=1	gi|1012966897|gb|KYQ41644.1| putative glutathione-dependent formaldehyde-activating enzyme [Hypsizygus marmoreus]
Hypma_016546	3790.8	6467.03	1114.57	0.172347	-2.53662	0.000671952	0.00982138	LUEZ02000096.1	833151	834815	+	1029	-	GO:0008270;GO:0055114;GO:0016491	K07119	opiNOG06887	R	sp|N4WR35|RED1_COCH4 NADP-dependent oxidoreductase RED1 OS=Cochliobolus heterostrophus (strain C4 / ATCC 48331 / race T) GN=RED1 PE=3 SV=1	gi|1012967129|gb|KYQ41876.1| Zinc-type alcohol dehydrogenase-like protein PB24D3.08c [Hypsizygus marmoreus]
Hypma_008609	4857.39	9147.78	566.992	0.0619813	-4.01202	0.000677266	0.00986941	LUEZ02000045.1	200966	201403	+	438	-	-	-	opiNOG33293	R	sp|Q1E8D2|AG19_COCIM Heat-stable 19 kDa antigen OS=Coccidioides immitis (strain RS) GN=CSA PE=3 SV=1	gi|1012965007|gb|KYQ39760.1| Heat-stable antigen [Hypsizygus marmoreus]
Hypma_010630	4047.51	6429.89	1665.13	0.258966	-1.94916	0.000689786	0.00997822	LUEZ02000052.1	152519	154136	-	1305	-	-	-	-	-	-	gi|1012961370|gb|KYQ36138.1| hypothetical protein Hypma_09905 [Hypsizygus marmoreus]
Hypma_012762	46.1265	72.1929	20.0602	0.277869	-1.84752	0.000707888	0.010205	LUEZ02000071.1	99000	100871	+	1152	-	GO:0004553;GO:0005975;GO:0016021	-	opiNOG10703	R	sp|B8NTP7|BTGC_ASPFN Probable glucan endo-1,3-beta-glucosidase btgC OS=Aspergillus flavus (strain ATCC 200026 / FGSC A1120 / NRRL 3357 / JCM 12722 / SRRC 167) GN=btgC PE=3 SV=2	gi|1012968143|gb|KYQ42887.1| putative glucan endo-1,3-beta-glucosidase btgC [Hypsizygus marmoreus]
Hypma_014459	218.391	336.342	100.44	0.298624	-1.7436	0.00071432	0.0102743	LUEZ02000085.1	485163	485533	+	249	-	GO:0016020	K02272	-	-	-	gi|1012961838|gb|KYQ36604.1| hypothetical protein Hypma_09490 [Hypsizygus marmoreus]
Hypma_011681	85.2184	115.616	54.8212	0.474168	-1.07653	0.00073281	0.0105164	LUEZ02000055.1	895525	897546	-	2022	-	-	-	agaNOG04457	S	-	gi|1012968499|gb|KYQ43242.1| hypothetical protein Hypma_02756 [Hypsizygus marmoreus]
Hypma_000264	113.845	154.925	72.7645	0.469677	-1.09026	0.000739451	0.0105876	LUEZ02000101.1	226514	227932	+	1085	-	GO:0016021;GO:0016740	K00799	opiNOG42327;opiNOG38403	R	sp|Q3T100|MGST3_BOVIN Microsomal glutathione S-transferase 3 OS=Bos taurus GN=MGST3 PE=2 SV=1	gi|1012960369|gb|KYQ35144.1| Microsomal glutathione S-transferase 3 [Hypsizygus marmoreus]
Hypma_013962	289.521	425.163	153.879	0.36193	-1.46622	0.000785401	0.0111321	LUEZ02000009.1	534686	535235	+	435	-	-	-	agaNOG06915	S	-	gi|1012961553|gb|KYQ36320.1| hypothetical protein Hypma_09827 [Hypsizygus marmoreus]
Hypma_008726	263.068	405.346	120.79	0.297992	-1.74665	0.000790649	0.0111705	LUEZ02000045.1	470665	471054	+	390	-	-	-	agaNOG07123;agarNOG09206	S	-	gi|1012964947|gb|KYQ39700.1| Protein N-terminal glutamine amidohydrolase [Hypsizygus marmoreus]
Hypma_016156	129.884	205.924	53.8438	0.261474	-1.93526	0.000832107	0.0116118	LUEZ02000095.1	34756	35483	-	555	-	-	-	-	-	-	gi|1012956965|gb|KYQ31777.1| hypothetical protein Hypma_14384 [Hypsizygus marmoreus]
Hypma_012788	32.1733	46.6054	17.7413	0.38067	-1.39339	0.000927587	0.0126784	LUEZ02000071.1	161513	163645	-	1795	-	-	-	agaNOG04397	S	-	gi|1012968206|gb|KYQ42950.1| hypothetical protein Hypma_03045 [Hypsizygus marmoreus]
Hypma_012155	515.076	811.496	218.656	0.269447	-1.89192	0.000948686	0.0128832	LUEZ02000058.1	201129	201775	+	423	-	-	-	agarNOG09222	R	sp|P04158|SC1_SCHCO Fruiting body protein SC1 OS=Schizophyllum commune GN=SC1 PE=2 SV=2	gi|1012963341|gb|KYQ38100.1| Fruiting body protein SC1 [Hypsizygus marmoreus]
Hypma_009501	732.781	1385.57	79.9927	0.0577328	-4.11447	0.00100975	0.0136246	LUEZ02000046.1	1612240	1612834	+	414	-	-	-	-	-	-	gi|1012967491|gb|KYQ42237.1| hypothetical protein Hypma_04122 [Hypsizygus marmoreus]
Hypma_014178	779.425	1190.95	367.902	0.308915	-1.69472	0.00101157	0.0136346	LUEZ02000009.1	1049737	1051332	-	1020	-	GO:0016020	-	agaNOG05579;basNOG05360	S	-	gi|1012959051|gb|KYQ33835.1| hypothetical protein Hypma_12220 [Hypsizygus marmoreus]
Hypma_006203	5313.62	7787.39	2839.86	0.364674	-1.45532	0.00101389	0.0136514	LUEZ02000040.1	344757	348924	+	3195	-	GO:0046872;GO:0016787;GO:0005524;GO:0016021	-	opiNOG10443	P	sp|P22189|ATC3_SCHPO Calcium-transporting ATPase 3 OS=Schizosaccharomyces pombe (strain 972 / ATCC 24843) GN=cta3 PE=1 SV=1	gi|1012969663|gb|KYQ44404.1| Calcium-transporting ATPase 3 [Hypsizygus marmoreus]
Hypma_013457	55.5118	81.7418	29.2819	0.358224	-1.48107	0.00104305	0.0139844	LUEZ02000080.1	161811	163319	+	1391	-	GO:0046872	-	opiNOG25525	R	-	gi|1012965738|gb|KYQ40489.1| Zinc finger protein 560 [Hypsizygus marmoreus]
Hypma_000510	1042.09	1516.09	568.09	0.374707	-1.41617	0.00109116	0.0145064	LUEZ02000106.1	221512	224103	+	1800	-	GO:0016020;GO:0046872;GO:0016491	-	opiNOG16808	Q	sp|P43083|CP52V_CANAP Cytochrome P450 52E1 OS=Candida apicola GN=CYP52E1 PE=3 SV=1	gi|1012962567|gb|KYQ37329.1| Cytochrome P450 52E1 [Hypsizygus marmoreus]
Hypma_001189	89.5581	142.81	36.3063	0.254228	-1.97581	0.00110283	0.014624	LUEZ02000110.1	491264	492194	-	876	-	-	-	-	-	-	gi|1012963911|gb|KYQ38668.1| hypothetical protein Hypma_07614 [Hypsizygus marmoreus]
Hypma_007779	91.0454	121.579	60.5118	0.497715	-1.00661	0.00111437	0.0146913	LUEZ02000041.1	1076922	1078092	+	941	-	-	-	agaNOG07324	S	-	gi|1012968857|gb|KYQ43599.1| hypothetical protein Hypma_02151 [Hypsizygus marmoreus]
Hypma_012317	201.034	271.602	130.465	0.480352	-1.05784	0.00111669	0.0146913	LUEZ02000058.1	606130	607850	-	1674	-	-	-	opiNOG54175;opiNOG28137;opiNOG58298	R	-	gi|1012963205|gb|KYQ37964.1| putative RNA-directed DNA polymerase from transposon X-element [Hypsizygus marmoreus]
Hypma_015267	1940.22	3081.55	798.887	0.259249	-1.94759	0.00112323	0.0147255	LUEZ02000010.1	1247343	1250454	-	2274	-	-	-	saccNOG00007;opiNOG03727	R	-	gi|1012970634|gb|KYQ45374.1| hypothetical protein Hypma_00124 [Hypsizygus marmoreus]
Hypma_014248	77.9999	105.576	50.4235	0.477603	-1.06612	0.00116226	0.0151489	LUEZ02000084.1	56154	57808	+	1596	-	-	-	agaNOG07464;agaNOG07465;agaNOG05441	S	-	gi|1012956987|gb|KYQ31798.1| hypothetical protein Hypma_14322 [Hypsizygus marmoreus]
Hypma_003988	80.4127	131.746	29.0797	0.220726	-2.17967	0.00119875	0.0155285	LUEZ02000145.1	6388	7076	+	483	-	-	-	-	-	-	gi|1012956203|gb|KYQ31041.1| hypothetical protein Hypma_15107 [Hypsizygus marmoreus]
Hypma_011570	223.618	298.793	148.442	0.496806	-1.00925	0.00127814	0.0164057	LUEZ02000055.1	609512	611157	+	1485	-	-	-	opiNOG05752;agarNOG08186;basNOG03684	SKR	sp|E9RD40|ABAA_ASPFU Conidiophore development regulator abaA OS=Neosartorya fumigata (strain ATCC MYA-4609 / Af293 / CBS 101355 / FGSC A1100) GN=abaA PE=2 SV=1	gi|1012968587|gb|KYQ43330.1| hypothetical protein Hypma_02648 [Hypsizygus marmoreus]
Hypma_008323	378.888	620.474	137.303	0.221287	-2.17601	0.00129876	0.016586	LUEZ02000043.1	105486	106363	-	741	-	GO:0016020;GO:0020037;GO:0019825	-	opiNOG09654	S	-	gi|1012956915|gb|KYQ31728.1| hypothetical protein Hypma_14413 [Hypsizygus marmoreus]
Hypma_000270	1965.76	3162.17	769.338	0.243294	-2.03923	0.00132276	0.0168416	LUEZ02000101.1	240092	240871	+	723	-	-	-	opiNOG31079;opiNOG28140	SR	sp|Q8G9F9|INHA_PSEPU Isonitrile hydratase OS=Pseudomonas putida GN=inhA PE=1 SV=1	gi|1012960276|gb|KYQ35051.1| Isonitrile hydratase [Hypsizygus marmoreus]
Hypma_009253	7.88147	13.7986	1.96438	0.142361	-2.81237	0.00132914	0.0169058	LUEZ02000046.1	962385	962663	-	279	-	-	-	-	-	-	gi|1012967536|gb|KYQ42282.1| hypothetical protein Hypma_03881 [Hypsizygus marmoreus]
Hypma_011289	119.791	189.444	50.1386	0.264662	-1.91778	0.00134196	0.0169664	LUEZ02000054.1	288140	289726	+	1587	-	-	-	agaNOG07432;agarNOG08828;agaNOG06502;agaNOG06121	S	-	gi|1012959170|gb|KYQ33953.1| hypothetical protein Hypma_12191 [Hypsizygus marmoreus]
Hypma_003489	385.963	516.739	255.187	0.493842	-1.01788	0.001348	0.0170257	LUEZ02000136.1	235312	237755	+	1810	-	GO:0016020	-	opiNOG18340	S	sp|P46950|SNG1_YEAST Nitrosoguanidine resistance protein SNG1 OS=Saccharomyces cerevisiae (strain ATCC 204508 / S288c) GN=SNG1 PE=1 SV=1	gi|1012957959|gb|KYQ32754.1| Nitrosoguanidine resistance protein SNG1 [Hypsizygus marmoreus]
Hypma_001995	9055.91	12803.1	5308.74	0.414645	-1.27005	0.00135236	0.0170638	LUEZ02000113.1	836537	839938	+	2298	-	GO:0055085;GO:0016021	-	opiNOG00360	T	sp|P40900|ISP4_SCHPO Sexual differentiation process protein isp4 OS=Schizosaccharomyces pombe (strain 972 / ATCC 24843) GN=isp4 PE=2 SV=2	gi|1012966090|gb|KYQ40840.1| Sexual differentiation process protein isp4 [Hypsizygus marmoreus]
Hypma_011560	1008.76	1362.71	654.808	0.480518	-1.05734	0.00136839	0.0172145	LUEZ02000055.1	587532	588880	-	801	-	GO:0008152;GO:0016021;GO:0003824	K13239	opiNOG04293	I	sp|Q08558|DCI1_YEAST Delta(3,5)-Delta(2,4)-dienoyl-CoA isomerase OS=Saccharomyces cerevisiae (strain ATCC 204508 / S288c) GN=DCI1 PE=1 SV=1	gi|1012968784|gb|KYQ43527.1| hypothetical protein Hypma_02639 [Hypsizygus marmoreus]
Hypma_013522	4249.26	6150.75	2347.77	0.381706	-1.38947	0.00137766	0.0172624	LUEZ02000080.1	348478	351864	+	2683	-	-	-	euNOG34261;opiNOG02224	R	sp|A0A0U2UXG3|ITP1_USTMD Itaconate transport protein OS=Ustilago maydis GN=ITP1 PE=3 SV=1	gi|1012965722|gb|KYQ40473.1| putative drug/proton antiporter YHK8 [Hypsizygus marmoreus]
Hypma_016087	4714.92	6833.14	2596.69	0.380015	-1.39587	0.00138966	0.0173955	LUEZ02000010.1	3143301	3144117	+	756	-	-	-	opiNOG31417;NOG16278;opiNOG45993	S	sp|B8NM79|USTS_ASPFN Glutathione S-transferase-like protein ustS OS=Aspergillus flavus (strain ATCC 200026 / FGSC A1120 / NRRL 3357 / JCM 12722 / SRRC 167) GN=ustS PE=1 SV=2	gi|1012971363|gb|KYQ46103.1| Beta-etherase [Hypsizygus marmoreus]
Hypma_015677	20.8214	31.5362	10.1065	0.320472	-1.64173	0.00139156	0.017402	LUEZ02000010.1	2160402	2161395	+	939	-	-	-	agarNOG08590	S	-	gi|1012970757|gb|KYQ45497.1| hypothetical protein Hypma_00524 [Hypsizygus marmoreus]
Hypma_003178	522.468	820.898	224.038	0.272918	-1.87346	0.00147423	0.0182732	LUEZ02000014.1	94482	96383	-	1371	-	GO:0055114;GO:0016491;GO:0071949	K00480	opiNOG44957;opiNOG53023	RI	sp|P23262|NHG1_PSEPU Salicylate hydroxylase OS=Pseudomonas putida GN=nahG PE=1 SV=4	gi|1012960628|gb|KYQ35401.1| Salicylate hydroxylase [Hypsizygus marmoreus]
Hypma_001061	950.598	1387.46	513.74	0.370275	-1.43333	0.00154931	0.0189989	LUEZ02000110.1	196485	198049	+	1395	-	-	-	agarNOG08482;agaNOG06483;agaNOG06087	SR	-	gi|1012963944|gb|KYQ38701.1| hypothetical protein Hypma_07492 [Hypsizygus marmoreus]
Hypma_012529	30.9948	44.5371	17.4524	0.391862	-1.35158	0.00156153	0.0191134	LUEZ02000068.1	98794	99327	+	534	-	-	-	-	-	-	gi|1012957539|gb|KYQ32340.1| hypothetical protein Hypma_13824 [Hypsizygus marmoreus]
Hypma_013091	178.993	266.563	91.4233	0.34297	-1.54385	0.00159377	0.0194687	LUEZ02000071.1	895492	896788	+	1107	-	-	-	agaNOG06768;opiNOG67379	S	-	gi|1012968237|gb|KYQ42981.1| hypothetical protein Hypma_03341 [Hypsizygus marmoreus]
Hypma_004976	948.595	1389.94	507.25	0.364944	-1.45425	0.0016132	0.0195993	LUEZ02000021.1	99858	105703	+	4425	-	GO:0055085;GO:0005524;GO:0016021;GO:0042626	K08712	opiNOG00490	Q	sp|P41820|BFR1_SCHPO Brefeldin A resistance protein OS=Schizosaccharomyces pombe (strain 972 / ATCC 24843) GN=bfr1 PE=1 SV=1	gi|1012962194|gb|KYQ36958.1| Brefeldin A resistance protein [Hypsizygus marmoreus]
Hypma_009740	56.2597	76.659	35.8604	0.467791	-1.09607	0.00163049	0.0197077	LUEZ02000048.1	57538	59326	+	1379	-	-	-	-	-	-	gi|1012962065|gb|KYQ36830.1| hypothetical protein Hypma_09308 [Hypsizygus marmoreus]
Hypma_016151	85.11	119.607	50.6129	0.423159	-1.24073	0.00167243	0.0200803	LUEZ02000095.1	15178	15911	+	561	-	-	-	-	-	-	gi|1012956956|gb|KYQ31768.1| hypothetical protein Hypma_14389 [Hypsizygus marmoreus]
Hypma_014291	69.0705	118.828	19.3134	0.162533	-2.6212	0.00168622	0.0201884	LUEZ02000085.1	21875	23845	-	801	-	-	-	-	-	-	gi|1012961849|gb|KYQ36615.1| hypothetical protein Hypma_09645 [Hypsizygus marmoreus]
Hypma_014928	623.349	991.876	254.823	0.25691	-1.96067	0.00170141	0.020351	LUEZ02000010.1	341698	343234	+	1185	-	GO:0003677	-	opiNOG06942;COG5147;sorNOG04975	K	sp|P46200|MYB_BOVIN Transcriptional activator Myb OS=Bos taurus GN=MYB PE=2 SV=1	gi|1012966718|gb|KYQ41466.1| Transcriptional activator Myb [Hypsizygus marmoreus]
Hypma_007489	62.6905	90.0241	35.3569	0.39275	-1.34832	0.00173719	0.02072	LUEZ02000041.1	390243	391611	+	1158	-	-	-	agaNOG03206	T	-	gi|1012969080|gb|KYQ43822.1| hypothetical protein Hypma_02419 [Hypsizygus marmoreus]
Hypma_008556	4019.49	6432.78	1606.19	0.249689	-2.0018	0.0017469	0.0207966	LUEZ02000045.1	45310	47288	+	1572	-	-	K07393	opiNOG02500	O	sp|O94524|GTO2_SCHPO Glutathione S-transferase omega-like 2 OS=Schizosaccharomyces pombe (strain 972 / ATCC 24843) GN=gto2 PE=3 SV=1	gi|1012964885|gb|KYQ39638.1| Glutathione S-transferase omega-like 2 [Hypsizygus marmoreus]
Hypma_006187	5753.42	8057.01	3449.83	0.428177	-1.22372	0.00177451	0.0210893	LUEZ02000040.1	317139	318536	-	1212	-	-	-	agarNOG09025;opiNOG77092	SR	-	gi|1012970084|gb|KYQ44825.1| hypothetical protein Hypma_01728 [Hypsizygus marmoreus]
Hypma_005320	97.1984	137.36	57.0367	0.415235	-1.268	0.00178876	0.0212151	LUEZ02000023.1	204061	207158	+	2628	-	-	-	treNOG05693;opiNOG22594	O	sp|P28737|MSP1_YEAST Protein MSP1 OS=Saccharomyces cerevisiae (strain ATCC 204508 / S288c) GN=MSP1 PE=1 SV=2	gi|1012961074|gb|KYQ35844.1| Protein MSP1 [Hypsizygus marmoreus]
Hypma_012679	65.5121	88.5554	42.4688	0.479574	-1.06018	0.00181235	0.0214346	LUEZ02000069.1	309103	310623	+	948	-	GO:0030248;GO:0004553;GO:0005576;GO:0005975	K19356	sorNOG02602;opiNOG26596;sorNOG02732	SR	sp|B0Y9G4|EGLD_ASPFC Probable endo-beta-1,4-glucanase D OS=Neosartorya fumigata (strain CEA10 / CBS 144.89 / FGSC A1163) GN=eglD PE=3 SV=1	gi|1012960428|gb|KYQ35202.1| putative endo-beta-1,4-glucanase D [Hypsizygus marmoreus]
Hypma_001941	758.807	1066.21	451.406	0.423375	-1.23999	0.00188997	0.0221131	LUEZ02000113.1	711411	712633	+	1062	-	-	-	-	-	-	gi|1012965883|gb|KYQ40633.1| hypothetical protein Hypma_05263 [Hypsizygus marmoreus]
Hypma_000228	248.662	380.265	117.06	0.307837	-1.69976	0.00191701	0.0223175	LUEZ02000101.1	121607	123114	+	897	-	GO:0016787;GO:0006629	-	opiNOG40980	R	sp|P19515|LIP_RHIMI Lipase OS=Rhizomucor miehei PE=1 SV=2	gi|1012960333|gb|KYQ35108.1| Lipase [Hypsizygus marmoreus]
Hypma_013266	70.1824	94.3564	46.0085	0.487603	-1.03622	0.00195224	0.0226649	LUEZ02000077.1	75537	77744	+	2153	-	-	-	opiNOG62605;agaNOG06241	S	-	gi|1012958987|gb|KYQ33772.1| hypothetical protein Hypma_12403 [Hypsizygus marmoreus]
Hypma_002792	426.359	571.327	281.392	0.492523	-1.02174	0.00196576	0.0227592	LUEZ02000124.1	203816	205303	+	1308	-	GO:0003824	K00354	opiNOG04856	C	sp|A2TBU0|EASA_EPIFI Probable inactive reductase easA OS=Epichloe festucae var. lolii GN=easA PE=2 SV=1	gi|1012963516|gb|KYQ38274.1| putative inactive dehydrogenase EasA [Hypsizygus marmoreus]
Hypma_001535	521.834	739.949	303.719	0.41046	-1.28469	0.00200409	0.0231256	LUEZ02000012.1	595425	597392	-	1353	-	GO:0055085;GO:0016021	-	NOG230953;KOG2504;NOG197600;opiNOG12342	GU	sp|Q5ATG7|APDF_EMENI Aspyridones efflux protein apdF OS=Emericella nidulans (strain FGSC A4 / ATCC 38163 / CBS 112.46 / NRRL 194 / M139) GN=apdF PE=2 SV=1	gi|1012964443|gb|KYQ39198.1| Riboflavin transporter MCH5 [Hypsizygus marmoreus]
Hypma_013045	399.678	571.845	227.511	0.397855	-1.32969	0.00200472	0.0231256	LUEZ02000071.1	771967	773950	+	1701	-	-	-	-	-	-	gi|1012968077|gb|KYQ42821.1| hypothetical protein Hypma_03294 [Hypsizygus marmoreus]
Hypma_005137	101.206	166.708	35.7033	0.214167	-2.22319	0.00202588	0.0233059	LUEZ02000021.1	508621	508946	-	219	-	-	-	-	-	-	gi|1012962131|gb|KYQ36895.1| hypothetical protein Hypma_09106 [Hypsizygus marmoreus]
Hypma_015590	6299.53	9414.65	3184.41	0.33824	-1.56388	0.00205767	0.0236286	LUEZ02000010.1	1964463	1965886	-	1368	-	GO:0005829;GO:0006564;GO:0051287;GO:0055114;GO:0004617	K00058	opiNOG05818	E	sp|P40054|SERA_YEAST D-3-phosphoglycerate dehydrogenase 1 OS=Saccharomyces cerevisiae (strain ATCC 204508 / S288c) GN=SER3 PE=1 SV=1	gi|1012970522|gb|KYQ45262.1| D-3-phosphoglycerate dehydrogenase 1 [Hypsizygus marmoreus]
Hypma_011943	205.131	373.954	36.3067	0.0970884	-3.36456	0.00206031	0.0236375	LUEZ02000056.1	153	816	-	366	-	GO:0016614;GO:0050660;GO:0055114	K17066	opiNOG11247;COG2303	RE	sp|F2QY27|ALOX1_KOMPC Alcohol oxidase 1 OS=Komagataella phaffii (strain ATCC 76273 / CBS 7435 / CECT 11047 / NRRL Y-11430 / Wegner 21-1) GN=AOX1 PE=1 SV=1	gi|1012959413|gb|KYQ34194.1| hypothetical protein Hypma_11959 [Hypsizygus marmoreus]
Hypma_007367	17.0113	28.7974	5.22526	0.181449	-2.46236	0.00213986	0.0244734	LUEZ02000041.1	65327	65914	+	537	-	-	-	-	-	-	gi|1012969017|gb|KYQ43759.1| hypothetical protein Hypma_02534 [Hypsizygus marmoreus]
Hypma_002283	450.137	683.226	217.049	0.317683	-1.65434	0.00223471	0.0253626	LUEZ02000013.1	491681	492527	-	519	-	-	-	opiNOG32026	S	-	gi|1012962905|gb|KYQ37666.1| hypothetical protein Hypma_08627 [Hypsizygus marmoreus]
Hypma_003034	14.3643	22.5069	6.22164	0.276433	-1.855	0.00223516	0.0253626	LUEZ02000126.1	132615	132838	-	159	-	-	-	-	-	-	gi|1012958348|gb|KYQ33139.1| hypothetical protein Hypma_13042 [Hypsizygus marmoreus]
Hypma_013389	519.499	941.755	97.2433	0.103257	-3.27568	0.00223676	0.0253626	LUEZ02000079.1	108768	110018	+	843	-	-	-	opiNOG35579;opiNOG24461	SR	sp|Q0VCN1|NMRL1_BOVIN NmrA-like family domain-containing protein 1 OS=Bos taurus GN=NMRAL1 PE=2 SV=1	gi|1012957045|gb|KYQ31855.1| NmrA-like family domain-containing protein 1 [Hypsizygus marmoreus]
Hypma_013903	2158.11	3379.07	937.151	0.27734	-1.85027	0.00227573	0.0257123	LUEZ02000009.1	397144	399188	+	1002	-	GO:0016021	-	agaNOG05083;agaNOG02371;agaNOG06038	S	-	gi|1012961548|gb|KYQ36315.1| hypothetical protein Hypma_09777 [Hypsizygus marmoreus]
Hypma_000044	87.1792	125.566	48.7923	0.388579	-1.36372	0.00227899	0.0257261	LUEZ02000001.1	110874	113184	+	1764	-	GO:0016020;GO:0016798	K01230	opiNOG16166	G	sp|P53624|MA1A1_DROME Mannosyl-oligosaccharide alpha-1,2-mannosidase IA OS=Drosophila melanogaster GN=alpha-Man-Ia PE=2 SV=2	gi|1012957686|gb|KYQ32484.1| Endoplasmic reticulum mannosyl-oligosaccharide 1,2-alpha-mannosidase [Hypsizygus marmoreus]
Hypma_002086	118.672	164.666	72.6775	0.441362	-1.17997	0.00233764	0.0263411	LUEZ02000013.1	33866	34950	+	969	-	-	-	agaNOG07275	S	-	gi|1012962734|gb|KYQ37495.1| hypothetical protein Hypma_08444 [Hypsizygus marmoreus]
Hypma_009905	29.2121	42.0447	16.3794	0.389572	-1.36004	0.00245661	0.0274372	LUEZ02000048.1	440409	441297	+	773	-	-	-	-	-	-	gi|1012962020|gb|KYQ36785.1| hypothetical protein Hypma_09448 [Hypsizygus marmoreus]
Hypma_003093	80.302	108.325	52.2791	0.482614	-1.05106	0.00252478	0.0279516	LUEZ02000128.1	990	1844	+	855	-	-	-	-	-	-	gi|1012956516|gb|KYQ31340.1| hypothetical protein Hypma_14809 [Hypsizygus marmoreus]
Hypma_001364	32.7327	49.3453	16.1201	0.326681	-1.61405	0.00253984	0.0280447	LUEZ02000012.1	207790	208504	-	483	-	-	-	-	-	-	gi|1012964410|gb|KYQ39165.1| hypothetical protein Hypma_07028 [Hypsizygus marmoreus]
Hypma_008015	4428.15	6233.21	2623.1	0.420826	-1.2487	0.00257695	0.0283801	LUEZ02000041.1	1630356	1631887	-	1104	-	GO:0008152;GO:0003824	K07511	opiNOG02435	I	sp|P14604|ECHM_RAT Enoyl-CoA hydratase, mitochondrial OS=Rattus norvegicus GN=Echs1 PE=1 SV=1	gi|1012968871|gb|KYQ43613.1| Enoyl-CoA hydratase, mitochondrial [Hypsizygus marmoreus]
Hypma_005956	151.564	206.362	96.766	0.468914	-1.09261	0.00264137	0.0288883	LUEZ02000004.1	747468	748204	-	645	-	GO:0005506;GO:0006568;GO:0051213;GO:0009435	K00452	opiNOG09070	E	sp|A1C874|3HAO2_ASPCL 3-hydroxyanthranilate 3,4-dioxygenase 2 OS=Aspergillus clavatus (strain ATCC 1007 / CBS 513.65 / DSM 816 / NCTC 3887 / NRRL 1) GN=bna1-2 PE=3 SV=2	gi|1012959719|gb|KYQ34498.1| 3-hydroxyanthranilate 3,4-dioxygenase 2 [Hypsizygus marmoreus]
Hypma_011614	308.193	481.108	135.278	0.281179	-1.83044	0.00265884	0.0289822	LUEZ02000055.1	724290	726138	+	1176	-	GO:0016020;GO:0097502;GO:0006486;GO:0000030	K10967	NOG06861;COG5020;opiNOG00975	SG	sp|P46592|MNT2_CANAL Glycolipid 2-alpha-mannosyltransferase 2 OS=Candida albicans (strain SC5314 / ATCC MYA-2876) GN=MNT2 PE=3 SV=4	gi|1012968731|gb|KYQ43474.1| Glycolipid 2-alpha-mannosyltransferase 2 [Hypsizygus marmoreus]
Hypma_012162	1000.61	1683.73	317.49	0.188563	-2.40688	0.00269136	0.0292182	LUEZ02000058.1	215935	220008	-	3384	-	GO:0031177;GO:0008152;GO:0016021;GO:0003824	-	agaNOG02597;COG3320;opiNOG22466;opiNOG11274;opiNOG77081	QRI	sp|A0A0D2YG01|FUB8_FUSO4 Non-canonical non-ribosomal peptide synthetase FUB8 OS=Fusarium oxysporum f. sp. lycopersici (strain 4287 / CBS 123668 / FGSC 9935 / NRRL 34936) GN=FUB8 PE=1 SV=1	gi|1012963343|gb|KYQ38102.1| Polyketide synthase HetM [Hypsizygus marmoreus]
Hypma_003043	29.5661	46.5796	12.5525	0.269486	-1.89172	0.00270393	0.0293189	LUEZ02000126.1	162537	163269	+	594	-	-	-	-	-	-	gi|1012958299|gb|KYQ33090.1| hypothetical protein Hypma_13053 [Hypsizygus marmoreus]
Hypma_014461	11480.3	20236.1	2724.46	0.134634	-2.89289	0.00275777	0.0297317	LUEZ02000085.1	488085	489737	-	1254	-	GO:0006629	K10256	opiNOG01497	I	sp|Q59J82|FAD3E_MORAP Acyl-lipid omega-3 desaturase (cytochrome b5), endoplasmic reticulum OS=Mortierella alpina GN=MAW3 PE=1 SV=1	gi|1012961870|gb|KYQ36636.1| Delta(12) fatty acid desaturase [Hypsizygus marmoreus]
Hypma_002888	143.402	197.42	89.3838	0.45276	-1.14318	0.00282459	0.030227	LUEZ02000124.1	445511	446539	-	714	-	-	-	-	-	-	gi|1012969635|gb|KYQ44376.1| hypothetical protein Hypma_01776 [Hypsizygus marmoreus]
Hypma_003244	3838.47	6116.2	1560.74	0.255182	-1.9704	0.0028406	0.0303325	LUEZ02000014.1	240479	241041	-	336	-	-	-	agarNOG09222;agaNOG06850;agarNOG09034;opiNOG68028	R	sp|P04158|SC1_SCHCO Fruiting body protein SC1 OS=Schizophyllum commune GN=SC1 PE=2 SV=2	gi|1012960593|gb|KYQ35366.1| Fruiting body protein SC1 [Hypsizygus marmoreus]
Hypma_011825	984.449	1498.55	470.352	0.313872	-1.67175	0.00297463	0.0314451	LUEZ02000055.1	1234180	1235703	+	1260	-	GO:0006032;GO:0004568;GO:0005975	K01183	opiNOG08621;COG3325;opiNOG64095;opiNOG15134	G	sp|P20533|CHIA1_BACCI Chitinase A1 OS=Bacillus circulans GN=chiA1 PE=1 SV=1	gi|1012968658|gb|KYQ43401.1| Chitinase A1 [Hypsizygus marmoreus]
Hypma_002725	365.658	690.2	41.1167	0.0595722	-4.06922	0.00297846	0.0314592	LUEZ02000124.1	40403	41962	-	1220	-	-	-	opiNOG08062	C	sp|Q01752|AAD_PHACH Aryl-alcohol dehydrogenase [NADP(+)] OS=Phanerochaete chrysosporium PE=1 SV=1	gi|1012963433|gb|KYQ38191.1| Aryl-alcohol dehydrogenase [NADP(+)] [Hypsizygus marmoreus]
Hypma_013561	1870.22	2746.2	994.245	0.362045	-1.46576	0.00301828	0.0317471	LUEZ02000080.1	446633	449686	+	2223	-	GO:0016746	K00624	opiNOG01107;treNOG06797	I	sp|P80235|CACM_YEAST Putative mitochondrial carnitine O-acetyltransferase OS=Saccharomyces cerevisiae (strain ATCC 204508 / S288c) GN=YAT1 PE=1 SV=2	gi|1012965562|gb|KYQ40313.1| putative mitochondrial carnitine O-acetyltransferase [Hypsizygus marmoreus]
Hypma_003894	3125.76	4774.68	1476.84	0.309308	-1.69289	0.00305069	0.0319552	LUEZ02000015.1	333548	334520	+	849	-	-	-	opiNOG28454;opiNOG27993;COG0702	SMG	sp|A2TBU1|EASG_EPIFI Agroclavine dehydrogenase OS=Epichloe festucae var. lolii GN=easG PE=2 SV=1	gi|1012959593|gb|KYQ34373.1| Agroclavine dehydrogenase [Hypsizygus marmoreus]
Hypma_009587	253.454	341.274	165.634	0.485342	-1.04293	0.00306546	0.0320375	LUEZ02000047.1	83281	84328	-	882	-	GO:0036055;GO:0036049;GO:0036054;GO:0070403;GO:0008270;GO:0036047;GO:0034979;GO:0005739;GO:0006476	K11415	COG0846;opiNOG08759	OK	sp|A8NWP2|SIR5_COPC7 NAD-dependent protein deacylase OS=Coprinopsis cinerea (strain Okayama-7 / 130 / ATCC MYA-4618 / FGSC 9003) GN=CC1G_00083 PE=3 SV=2	gi|1012958906|gb|KYQ33692.1| NAD-dependent protein deacylase [Hypsizygus marmoreus]
Hypma_004726	186.394	251.32	121.467	0.483316	-1.04896	0.00307117	0.0320476	LUEZ02000184.1	98536	99615	+	969	-	-	-	agaNOG06492;agaNOG04220	R	-	gi|1012959974|gb|KYQ34751.1| hypothetical protein Hypma_11305 [Hypsizygus marmoreus]
Hypma_008492	271.446	483.156	59.7362	0.123638	-3.01581	0.0031616	0.032748	LUEZ02000044.1	431906	432503	-	443	-	-	-	-	-	-	gi|1012960642|gb|KYQ35415.1| hypothetical protein Hypma_10720 [Hypsizygus marmoreus]
Hypma_014522	21.9905	32.2795	11.7015	0.362507	-1.46392	0.00316406	0.032748	LUEZ02000087.1	120422	121456	+	756	-	-	-	agaNOG07114;opiNOG06167	SO	-	gi|1012958169|gb|KYQ32961.1| hypothetical protein Hypma_13170 [Hypsizygus marmoreus]
Hypma_011421	2314.73	3184.35	1445.12	0.45382	-1.13981	0.00325225	0.033545	LUEZ02000055.1	273332	275292	+	1389	-	GO:0005634;GO:0016701;GO:0006725;GO:0051213;GO:0055114;GO:0005829;GO:0008270;GO:0008198	K15777	opiNOG14855	S	sp|O74741|DIOXL_SCHPO 4,5-DOPA dioxygenase extradiol-like protein OS=Schizosaccharomyces pombe (strain 972 / ATCC 24843) GN=SPBC1709.16c PE=3 SV=2	gi|1012960175|gb|KYQ34951.1| 4,5-DOPA dioxygenase extradiol-like protein [Hypsizygus marmoreus]
Hypma_004666	563.46	769.1	357.82	0.465245	-1.10394	0.00331306	0.0340127	LUEZ02000181.1	40552	41645	-	984	-	-	-	opiNOG10029;KOG4842	D	sp|O94580|YQ77_SCHPO Ubiquitin and WLM domain-containing metalloprotease SPCC1442.07c OS=Schizosaccharomyces pombe (strain 972 / ATCC 24843) GN=SPCC1442.07c PE=1 SV=1	gi|1012956549|gb|KYQ31371.1| Ubiquitin and WLM domain-containing metalloprotease [Hypsizygus marmoreus]
Hypma_012647	113.661	206.103	21.2183	0.10295	-3.27999	0.00333799	0.0341718	LUEZ02000069.1	224504	225454	+	681	-	GO:0046872;GO:0016491	-	COG2124;opiNOG27420	Q	sp|Q9ZW95|C7352_ARATH Cytokinin hydroxylase OS=Arabidopsis thaliana GN=CYP735A2 PE=1 SV=1	gi|1012960554|gb|KYQ35328.1| 11-oxo-beta-amyrin 30-oxidase [Hypsizygus marmoreus]
Hypma_015679	1017.64	1470.74	564.539	0.383847	-1.3814	0.00337543	0.0345271	LUEZ02000010.1	2165197	2165914	-	567	-	GO:0016021	-	opiNOG25793;opiNOG08543	S	-	gi|1012970758|gb|KYQ45498.1| hypothetical protein Hypma_00525 [Hypsizygus marmoreus]
Hypma_000497	60.3856	80.5354	40.2358	0.499604	-1.00114	0.00341707	0.0348966	LUEZ02000106.1	183826	185337	-	1512	-	-	-	agarNOG08828;agaNOG06502;agaNOG07464	S	-	gi|1012962689|gb|KYQ37451.1| hypothetical protein Hypma_08739 [Hypsizygus marmoreus]
Hypma_013340	31.7037	48.0123	15.3951	0.320649	-1.64093	0.00342849	0.034985	LUEZ02000077.1	302463	304505	+	1395	-	GO:0016020;GO:0008152;GO:0016798	K01213	COG5434;opiNOG20012	MG	sp|B0XYC4|PGXC_ASPFC Probable exopolygalacturonase C OS=Neosartorya fumigata (strain CEA10 / CBS 144.89 / FGSC A1163) GN=pgxC PE=3 SV=1	gi|1012959010|gb|KYQ33795.1| putative exopolygalacturonase C [Hypsizygus marmoreus]
Hypma_002131	151.811	227.484	76.1378	0.334695	-1.57908	0.00349568	0.0355558	LUEZ02000013.1	130445	131372	-	693	-	-	-	opiNOG43447;agarNOG08073;NOG86248	SR	-	gi|1012962948|gb|KYQ37709.1| hypothetical protein Hypma_08486 [Hypsizygus marmoreus]
Hypma_008940	27.9099	39.8886	15.9312	0.399392	-1.32412	0.00351826	0.035728	LUEZ02000046.1	135549	136901	-	1161	-	-	-	agaNOG05433;agarNOG08671;agaNOG06855	S	-	gi|1012964165|gb|KYQ38921.1| hypothetical protein Hypma_07164 [Hypsizygus marmoreus]
Hypma_009349	2130.13	3155.7	1104.55	0.350018	-1.5145	0.00357551	0.0362221	LUEZ02000046.1	1222115	1226387	+	3318	-	-	-	agarNOG05535;opiNOG22466;opiNOG11274;opiNOG77081	I	sp|A0A0D2YG01|FUB8_FUSO4 Non-canonical non-ribosomal peptide synthetase FUB8 OS=Fusarium oxysporum f. sp. lycopersici (strain 4287 / CBS 123668 / FGSC 9935 / NRRL 34936) GN=FUB8 PE=1 SV=1	gi|1012967462|gb|KYQ42208.1| Linear gramicidin synthase subunit D [Hypsizygus marmoreus]
Hypma_014655	1392.21	2277.69	506.73	0.222475	-2.16829	0.00359552	0.0363665	LUEZ02000090.1	56916	58203	+	645	-	-	-	-	-	-	gi|1012960803|gb|KYQ35575.1| hypothetical protein Hypma_10649 [Hypsizygus marmoreus]
Hypma_016056	7375.83	13205.2	1546.43	0.117107	-3.0941	0.00363839	0.0366827	LUEZ02000010.1	3064740	3070668	+	4413	-	GO:0055085;GO:0005524;GO:0016021;GO:0042626	-	opiNOG00490	Q	sp|Q55DQ2|ABCGB_DICDI ABC transporter G family member 11 OS=Dictyostelium discoideum GN=abcG11 PE=3 SV=1	gi|1012970827|gb|KYQ45567.1| ABC transporter G family member 11 [Hypsizygus marmoreus]
Hypma_014893	712.667	1231.58	193.752	0.15732	-2.66823	0.00364865	0.0367569	LUEZ02000010.1	242760	243933	+	1008	-	-	-	-	-	-	gi|1012966556|gb|KYQ41304.1| hypothetical protein Hypma_04626 [Hypsizygus marmoreus]
Hypma_006423	2506.01	4658.82	353.197	0.0758125	-3.72142	0.00369284	0.0370838	LUEZ02000040.1	876920	877971	-	942	-	-	-	-	-	-	gi|1012970077|gb|KYQ44818.1| hypothetical protein Hypma_01493 [Hypsizygus marmoreus]
Hypma_004584	2126.5	2965.38	1287.62	0.434218	-1.20351	0.00383827	0.0382405	LUEZ02000018.1	51060	52700	-	984	-	-	-	agaNOG04703	S	-	gi|1012957276|gb|KYQ32082.1| hypothetical protein Hypma_14073 [Hypsizygus marmoreus]
Hypma_006270	938.759	1372.62	504.893	0.367831	-1.44289	0.00389354	0.0386997	LUEZ02000040.1	514221	515235	+	833	-	-	-	opiNOG38187;agaNOG07238;sordNOG11048	SL	-	gi|1012970195|gb|KYQ44936.1| hypothetical protein Hypma_01644 [Hypsizygus marmoreus]
Hypma_004835	36.3725	50.2081	22.5369	0.448871	-1.15563	0.00396578	0.0392483	LUEZ02000184.1	364181	364732	-	552	-	-	-	agaNOG07315;NOG216284	R	sp|O06744|YITI_BACSU Uncharacterized N-acetyltransferase YitI OS=Bacillus subtilis (strain 168) GN=yitI PE=3 SV=3	gi|1012959972|gb|KYQ34749.1| putative N-acetyltransferase YitI [Hypsizygus marmoreus]
Hypma_004182	1019.81	1647.01	392.608	0.238376	-2.06869	0.0041312	0.0406782	LUEZ02000158.1	75345	77770	+	1932	-	GO:0016491	K00108	opiNOG15790	R	sp|Q0R4L2|PDH3_LEUMG Pyranose dehydrogenase 3 OS=Leucoagaricus meleagris GN=pdh3 PE=2 SV=1	gi|1012958547|gb|KYQ33336.1| Pyranose dehydrogenase 3 [Hypsizygus marmoreus]
Hypma_006635	43.3866	59.3088	27.4644	0.463075	-1.11068	0.0041733	0.040945	LUEZ02000040.1	1427238	1429159	-	1389	-	-	K07019	opiNOG07905;COG0429	R	sp|Q03649|YM60_YEAST Putative esterase YMR210W OS=Saccharomyces cerevisiae (strain ATCC 204508 / S288c) GN=YMR210W PE=1 SV=1	gi|1012969629|gb|KYQ44370.1| putative esterase [Hypsizygus marmoreus]
Hypma_009304	39.6152	54.5028	24.7276	0.453694	-1.14021	0.00417449	0.040945	LUEZ02000046.1	1108310	1112618	-	3668	-	-	-	-	-	-	gi|1012967346|gb|KYQ42092.1| hypothetical protein Hypma_03937 [Hypsizygus marmoreus]
Hypma_013299	39.3393	55.2799	23.3988	0.423279	-1.24032	0.00426097	0.0416962	LUEZ02000077.1	187743	189122	+	798	-	-	K20465	opiNOG02482;treNOG04187	T	sp|P0C199|KES1_USTMA Protein KES1 OS=Ustilago maydis (strain 521 / FGSC 9021) GN=KES1 PE=3 SV=1	gi|170097115|ref|XP_001879777.1| predicted protein [Laccaria bicolor S238N-H82] &gt;gi|164645180|gb|EDR09428.1| predicted protein [Laccaria bicolor S238N-H82]
Hypma_002866	6.95999	11.9556	1.96438	0.164307	-2.60554	0.00429387	0.0418561	LUEZ02000124.1	387071	388124	-	803	-	-	-	NOG107808;opiNOG45622;treNOG05190	SR	-	gi|1012963686|gb|KYQ38444.1| hypothetical protein Hypma_07802 [Hypsizygus marmoreus]
Hypma_006537	1009.34	1934.83	83.8569	0.0433407	-4.52813	0.00436596	0.042428	LUEZ02000040.1	1190453	1191992	+	1056	-	-	-	agaNOG06583	R	-	gi|1012970263|gb|KYQ45004.1| hypothetical protein Hypma_01381 [Hypsizygus marmoreus]
Hypma_010889	4.36307	8.09169	0.63445	0.0784076	-3.67286	0.00449369	0.0434355	LUEZ02000053.1	248112	248919	-	582	-	GO:0005634;GO:0005829;GO:0046982;GO:1902969	-	COG5247;opiNOG29247	K	sp|Q10315|DPB3_SCHPO DNA polymerase epsilon subunit C OS=Schizosaccharomyces pombe (strain 972 / ATCC 24843) GN=dpb3 PE=1 SV=1	gi|1012965455|gb|KYQ40207.1| DNA polymerase epsilon subunit C [Hypsizygus marmoreus]
Hypma_002573	830.927	1128.76	533.088	0.472276	-1.0823	0.0046046	0.0442035	LUEZ02000122.1	598222	600017	-	1233	-	GO:0006284;GO:0003824	K01247	treNOG05058;opiNOG33100	L	sp|Q92383|MAG1_SCHPO DNA-3-methyladenine glycosylase 1 OS=Schizosaccharomyces pombe (strain 972 / ATCC 24843) GN=mag1 PE=1 SV=1	gi|1012966505|gb|KYQ41254.1| DNA-3-methyladenine glycosylase 1 [Hypsizygus marmoreus]
Hypma_005066	26.4667	37.4649	15.4686	0.412882	-1.2762	0.00462575	0.0443239	LUEZ02000021.1	359266	360162	-	897	-	GO:0006284;GO:0090305;GO:0004519	K10773	sordNOG10957;opiNOG24494	L	sp|F4JCQ3|DG783_ARATH Putative DNA glycosylase At3g47830 OS=Arabidopsis thaliana GN=At3g47830 PE=3 SV=1	gi|1012962213|gb|KYQ36977.1| putative DNA glycosylase [Hypsizygus marmoreus]
Hypma_013528	82.5104	130.633	34.3882	0.263243	-1.92553	0.00464768	0.0444483	LUEZ02000080.1	368682	369746	+	939	-	-	-	-	-	-	gi|1012965717|gb|KYQ40468.1| hypothetical protein Hypma_05736 [Hypsizygus marmoreus]
Hypma_005415	1306.23	1839.75	772.707	0.420006	-1.25152	0.00466967	0.0444903	LUEZ02000023.1	479720	482020	+	1788	-	GO:0003824	K01469	COG0146;treNOG08391;opiNOG03896	QE	sp|Q10093|YAOE_SCHPO Uncharacterized protein C11D3.14c OS=Schizosaccharomyces pombe (strain 972 / ATCC 24843) GN=SPAC11D3.14c PE=3 SV=1	gi|1012961047|gb|KYQ35817.1| Uncharacterized protein C11D3.14c [Hypsizygus marmoreus]
Hypma_011151	24.2036	34.8283	13.5788	0.389879	-1.3589	0.00479133	0.045444	LUEZ02000053.1	866001	868263	+	2035	-	-	-	agaNOG07462	S	-	gi|1012956622|gb|KYQ31442.1| hypothetical protein Hypma_14700 [Hypsizygus marmoreus]
Hypma_014592	10.0976	16.1884	4.00691	0.247518	-2.0144	0.00481923	0.0455377	LUEZ02000087.1	318233	319219	-	861	-	-	-	agarNOG08803;opiNOG44991	SR	-	gi|1012958176|gb|KYQ32968.1| hypothetical protein Hypma_13112 [Hypsizygus marmoreus]
Hypma_012960	691.662	1211.28	172.046	0.142037	-2.81566	0.00483975	0.0456293	LUEZ02000071.1	565400	566353	-	663	-	-	-	-	-	-	gi|1012968361|gb|KYQ43105.1| hypothetical protein Hypma_03209 [Hypsizygus marmoreus]
Hypma_001013	11.6304	18.3439	4.91698	0.268044	-1.89946	0.00493315	0.0462684	LUEZ02000110.1	62930	64009	+	960	-	-	-	agaNOG07275	S	-	gi|1012963764|gb|KYQ38521.1| hypothetical protein Hypma_07445 [Hypsizygus marmoreus]
Hypma_011084	63.6842	88.5659	38.8025	0.43812	-1.1906	0.00500683	0.0468047	LUEZ02000053.1	713203	714996	-	1203	-	GO:0003824;GO:0030170	-	sordNOG06463;opiNOG10672	E	sp|P38716|YHR2_YEAST Uncharacterized trans-sulfuration enzyme YHR112C OS=Saccharomyces cerevisiae (strain ATCC 204508 / S288c) GN=YHR112C PE=1 SV=1	gi|1012965311|gb|KYQ40063.1| putative trans-sulfuration enzyme [Hypsizygus marmoreus]
Hypma_005732	1511.19	2321.93	700.445	0.301665	-1.72898	0.00512746	0.0475616	LUEZ02000004.1	93693	94452	-	705	-	-	-	NOG110918;opiNOG62508;opiNOG02252	R	-	gi|1012960864|gb|KYQ35635.1| hypothetical protein Hypma_10493 [Hypsizygus marmoreus]
Hypma_012433	963.575	1403.85	523.296	0.372757	-1.42369	0.00530342	0.0489782	LUEZ02000062.1	129555	131407	+	1386	-	GO:0016020	-	pleNOG04686;pleNOG08336;opiNOG08329	SG	-	gi|1012958126|gb|KYQ32919.1| hypothetical protein Hypma_13249 [Hypsizygus marmoreus]
Hypma_015938	919.371	1562.45	276.294	0.176834	-2.49953	0.00543015	0.0499661	LUEZ02000010.1	2780126	2781499	-	1047	-	GO:0006508;GO:0004222	K08646	opiNOG45041	R	sp|P81054|PLMP_GRIFR Peptidyl-Lys metalloendopeptidase OS=Grifola frondosa GN=MEP PE=1 SV=2	gi|1012970684|gb|KYQ45424.1| Peptidyl-Lys metalloendopeptidase [Hypsizygus marmoreus]
Hypma_010797	10089.1	18209.5	1968.68	0.108112	-3.2094	0.0054891	0.0504718	LUEZ02000053.1	35920	39796	+	1956	-	GO:0016614;GO:0050660;GO:0055114	K17066	opiNOG11247	R	sp|F2R038|ALOX2_KOMPC Alcohol oxidase 2 OS=Komagataella phaffii (strain ATCC 76273 / CBS 7435 / CECT 11047 / NRRL Y-11430 / Wegner 21-1) GN=AOX2 PE=2 SV=1	gi|630215883|ref|XP_007856616.1| alcohol oxidase [Moniliophthora roreri MCA 2997] &gt;gi|554901240|gb|ESK84078.1| alcohol oxidase [Moniliophthora roreri MCA 2997]
Hypma_000992	86.1987	130.86	41.5374	0.317418	-1.65554	0.00551855	0.0506094	LUEZ02000110.1	18076	18735	-	660	-	-	-	opiNOG40482	R	-	gi|1012963817|gb|KYQ38574.1| hypothetical protein Hypma_07424 [Hypsizygus marmoreus]
Hypma_002245	5603.02	7823.25	3382.8	0.432403	-1.20955	0.00564466	0.0514902	LUEZ02000013.1	411652	413810	+	1695	-	GO:0016310;GO:0005524;GO:0005829;GO:0016301;GO:0006094;GO:0004612	K01610	opiNOG06179	C	sp|O43112|PCKA_KLULA Phosphoenolpyruvate carboxykinase (ATP) OS=Kluyveromyces lactis (strain ATCC 8585 / CBS 2359 / DSM 70799 / NBRC 1267 / NRRL Y-1140 / WM37) GN=PCK1 PE=3 SV=2	gi|914262745|gb|KNZ77772.1| Phosphoenolpyruvate carboxykinase [ATP] [Termitomyces sp. J132]
Hypma_003773	413.367	564.21	262.525	0.465296	-1.10378	0.00574197	0.0522272	LUEZ02000015.1	17178	19377	+	1800	-	-	-	opiNOG08062	C	sp|Q01752|AAD_PHACH Aryl-alcohol dehydrogenase [NADP(+)] OS=Phanerochaete chrysosporium PE=1 SV=1	gi|1012956288|gb|KYQ31121.1| Aryl-alcohol dehydrogenase [NADP(+)] [Hypsizygus marmoreus]
Hypma_008979	358.346	586.173	130.519	0.222663	-2.16707	0.00583704	0.0529775	LUEZ02000046.1	230471	233397	+	2209	-	-	-	agarNOG08735	R	-	gi|1012964119|gb|KYQ38875.1| Zinc finger protein 79 [Hypsizygus marmoreus]
Hypma_012646	340.163	589.202	91.1235	0.154656	-2.69287	0.00589497	0.0534649	LUEZ02000069.1	222867	224450	+	990	-	GO:0005488;GO:0016491	-	opiNOG05969;COG2124;opiNOG02460;opiNOG01633	Q	sp|O48921|C97B2_SOYBN Cytochrome P450 97B2, chloroplastic OS=Glycine max GN=CYP97B2 PE=2 SV=1	gi|1012960501|gb|KYQ35275.1| Cytochrome P450 97B2, chloroplastic [Hypsizygus marmoreus]
Hypma_009262	70.1953	99.9114	40.4792	0.405151	-1.30347	0.00595473	0.0539295	LUEZ02000046.1	979317	980944	-	1002	-	-	-	agaNOG06856;opiNOG46372	S	-	gi|1012967542|gb|KYQ42288.1| hypothetical protein Hypma_03889 [Hypsizygus marmoreus]
Hypma_003901	78.8078	107.873	49.7425	0.46112	-1.11679	0.00617532	0.0556483	LUEZ02000015.1	348908	350580	+	1611	-	-	-	agaNOG07065;agaNOG07465;agaNOG05441	S	-	gi|1012959618|gb|KYQ34398.1| hypothetical protein Hypma_11705 [Hypsizygus marmoreus]
Hypma_001222	1267.62	2005.8	529.434	0.263952	-1.92165	0.00625442	0.0563209	LUEZ02000110.1	572736	573467	+	732	-	-	-	-	-	-	gi|1012963845|gb|KYQ38602.1| hypothetical protein Hypma_07643 [Hypsizygus marmoreus]
Hypma_001789	4817.44	8320.59	1314.3	0.157957	-2.66239	0.00634322	0.0569103	LUEZ02000113.1	351144	353161	-	1480	-	GO:0046872;GO:0017150;GO:0002943;GO:0016021;GO:0050660;GO:0055114;GO:0006629	K10256	opiNOG01497	I	sp|Q59J82|FAD3E_MORAP Acyl-lipid omega-3 desaturase (cytochrome b5), endoplasmic reticulum OS=Mortierella alpina GN=MAW3 PE=1 SV=1	gi|1012965936|gb|KYQ40686.1| Delta(12) fatty acid desaturase, partial [Hypsizygus marmoreus]
Hypma_004467	8.63166	14.0732	3.19013	0.226681	-2.14126	0.00656335	0.0583958	LUEZ02000017.1	448919	449240	-	219	-	-	-	-	-	-	gi|1012963090|gb|KYQ37850.1| hypothetical protein Hypma_08261 [Hypsizygus marmoreus]
Hypma_011540	4615	6162.22	3067.78	0.497838	-1.00625	0.00679945	0.0596568	LUEZ02000055.1	549736	552489	+	2088	-	GO:0006351;GO:0005488	-	agaNOG00397;NOG13832	S	sp|Q5B8L0|PRTT_EMENI Transcriptional activator of proteases prtT OS=Emericella nidulans (strain FGSC A4 / ATCC 38163 / CBS 112.46 / NRRL 194 / M139) GN=prtT PE=3 SV=1	gi|1012968570|gb|KYQ43313.1| Protein priB [Hypsizygus marmoreus]
Hypma_007082	2341.79	3649.45	1034.13	0.283364	-1.81927	0.006876	0.0601399	LUEZ02000005.1	259000	260233	-	912	-	GO:0055114;GO:0016491	-	sorNOG05260;sordNOG05854;opiNOG17069	Q	sp|P0CU01|YI49_SCHPO Uncharacterized oxidoreductase SPBC1348.09 OS=Schizosaccharomyces pombe (strain 972 / ATCC 24843) GN=SPAC1348.09 PE=3 SV=1	gi|1012961256|gb|KYQ36025.1| putative oxidoreductase [Hypsizygus marmoreus]
Hypma_005108	63.7506	113.393	14.1083	0.12442	-3.00671	0.00687912	0.0601399	LUEZ02000021.1	437096	438215	-	738	-	-	-	agarNOG09114;sorNOG04668	R	-	gi|1012962198|gb|KYQ36962.1| putative N-acetyltransferase [Hypsizygus marmoreus]
Hypma_000456	390.308	590.651	189.965	0.32162	-1.63657	0.00694467	0.0603447	LUEZ02000106.1	92527	93840	+	1134	-	-	K00354	opiNOG04856	C	sp|A2TBU0|EASA_EPIFI Probable inactive reductase easA OS=Epichloe festucae var. lolii GN=easA PE=2 SV=1	gi|1012962659|gb|KYQ37421.1| putative inactive dehydrogenase EasA [Hypsizygus marmoreus]
Hypma_013098	926.722	1678.89	174.558	0.103973	-3.26572	0.00702502	0.0609172	LUEZ02000071.1	908899	909814	+	678	-	GO:0016021	K07034	opiNOG06187	S	sp|P32907|ATO2_YEAST Ammonia transport outward protein 2 OS=Saccharomyces cerevisiae (strain ATCC 204508 / S288c) GN=ATO2 PE=1 SV=1	gi|1012968232|gb|KYQ42976.1| Ammonia transport outward protein 2 [Hypsizygus marmoreus]
Hypma_014951	326.372	584.604	68.1388	0.116555	-3.10091	0.00704716	0.0610673	LUEZ02000010.1	402008	403486	+	1427	-	-	-	-	-	-	gi|1012966695|gb|KYQ41443.1| hypothetical protein Hypma_04679 [Hypsizygus marmoreus]
Hypma_006346	374.131	518.924	229.337	0.441948	-1.17805	0.00706872	0.0612122	LUEZ02000040.1	689105	691015	-	1059	-	-	-	euNOG47417;opiNOG73239	S	-	gi|1012970067|gb|KYQ44808.1| hypothetical protein Hypma_01571 [Hypsizygus marmoreus]
Hypma_012418	28.0482	39.1867	16.9097	0.431516	-1.21251	0.00721197	0.0621637	LUEZ02000062.1	95857	97501	+	861	-	-	-	agaNOG04635	S	-	gi|1012958103|gb|KYQ32896.1| hypothetical protein Hypma_13264 [Hypsizygus marmoreus]
Hypma_008065	43.6382	63.8472	23.4291	0.366956	-1.44632	0.00762506	0.0647439	LUEZ02000041.1	1750213	1752378	-	1494	-	GO:0016020	-	opiNOG10030;opiNOG20697;opiNOG03870	G	sp|Q9US44|YIZG_SCHPO Uncharacterized transporter C1002.16c OS=Schizosaccharomyces pombe (strain 972 / ATCC 24843) GN=SPAC1002.16c PE=3 SV=1	gi|1012969204|gb|KYQ43946.1| Uncharacterized protein Hypma_01873 [Hypsizygus marmoreus]
Hypma_015826	58.6366	78.992	38.2812	0.484621	-1.04507	0.00774482	0.0655846	LUEZ02000010.1	2511097	2511360	-	150	-	-	-	-	-	-	gi|1012970599|gb|KYQ45339.1| hypothetical protein Hypma_00671 [Hypsizygus marmoreus]
Hypma_010235	34.6106	47.9873	21.2338	0.442489	-1.17629	0.00786427	0.0664181	LUEZ02000049.1	653391	655628	-	1629	-	GO:0016740	K00838	opiNOG04127;treNOG08908	E	sp|O14192|AATR1_SCHPO Aromatic amino acid aminotransferase C56E4.03 OS=Schizosaccharomyces pombe (strain 972 / ATCC 24843) GN=SPAC56E4.03 PE=3 SV=1	gi|1012967770|gb|KYQ42515.1| Aromatic amino acid aminotransferase C56E4.03 [Hypsizygus marmoreus]
Hypma_015560	136.541	189.902	83.1797	0.438014	-1.19095	0.00790744	0.0666492	LUEZ02000010.1	1905586	1906364	-	552	-	-	-	opiNOG31667;pleNOG06854	S	-	gi|1012971154|gb|KYQ45894.1| hypothetical protein Hypma_00409 [Hypsizygus marmoreus]
Hypma_002603	12.5441	19.2895	5.79868	0.300612	-1.73402	0.00796151	0.0669138	LUEZ02000122.1	662571	663241	-	351	-	-	-	-	-	-	gi|1012966427|gb|KYQ41176.1| hypothetical protein Hypma_04949 [Hypsizygus marmoreus]
Hypma_013439	271.826	441.191	102.46	0.232236	-2.10634	0.0084215	0.0694921	LUEZ02000080.1	108847	110425	+	1160	-	-	-	treNOG06437;opiNOG00534	I	sp|Q9UU99|YJX4_SCHPO CRAL-TRIO domain-containing protein C23B6.04c OS=Schizosaccharomyces pombe (strain 972 / ATCC 24843) GN=SPCC23B6.04c PE=1 SV=1	gi|1012965752|gb|KYQ40503.1| CRAL-TRIO domain-containing protein C23B6.04c [Hypsizygus marmoreus]
Hypma_008873	2156.26	3112.23	1200.3	0.385671	-1.37456	0.00879552	0.0718714	LUEZ02000045.1	804388	809255	-	4006	-	GO:0046872;GO:0006355	-	opiNOG08802	S	sp|P49412|PRIB_LENED Protein priB OS=Lentinula edodes GN=priB PE=2 SV=1	gi|1012964896|gb|KYQ39649.1| Protein priB [Hypsizygus marmoreus]
Hypma_002985	56.7257	81.0435	32.4078	0.399882	-1.32236	0.00879989	0.0718714	LUEZ02000126.1	338	2115	-	1451	-	-	-	-	-	-	gi|1012955646|gb|KYQ30640.1| hypothetical protein Hypma_15508, partial [Hypsizygus marmoreus]
Hypma_009053	516.861	852.359	181.363	0.212778	-2.23258	0.00901149	0.0728467	LUEZ02000046.1	391619	392399	+	567	-	GO:0006979;GO:0033743;GO:0030091;GO:0055114	K07305	opiNOG22823;sorNOG04811	O	sp|Q9C5C8|MSRB2_ARATH Peptide methionine sulfoxide reductase B2, chloroplastic OS=Arabidopsis thaliana GN=MSRB2 PE=1 SV=1	gi|1012964058|gb|KYQ38814.1| Peptide methionine sulfoxide reductase B2, chloroplastic [Hypsizygus marmoreus]
Hypma_001520	54.133	74.2529	34.013	0.458069	-1.12636	0.009055	0.0730242	LUEZ02000012.1	564964	565380	-	417	-	-	-	-	-	-	gi|1012964305|gb|KYQ39060.1| hypothetical protein Hypma_06880 [Hypsizygus marmoreus]
Hypma_005406	19.053	27.3473	10.7588	0.393414	-1.34588	0.00916747	0.073654	LUEZ02000023.1	446719	447992	+	1221	-	-	-	agaNOG03666	S	-	gi|1012961097|gb|KYQ35867.1| hypothetical protein Hypma_10237 [Hypsizygus marmoreus]
Hypma_005075	18.8478	27.1758	10.5197	0.387098	-1.36923	0.00923671	0.0740988	LUEZ02000021.1	379738	380745	+	897	-	-	-	agaNOG06298;agarNOG07976	S	-	gi|1012962313|gb|KYQ37077.1| hypothetical protein Hypma_09164 [Hypsizygus marmoreus]
Hypma_010753	324.696	584.453	64.9377	0.111108	-3.16996	0.00943854	0.0754502	LUEZ02000052.1	427060	428380	+	1212	-	-	-	opiNOG63001;opiNOG60713	R	-	gi|1012961494|gb|KYQ36262.1| hypothetical protein Hypma_10024 [Hypsizygus marmoreus]
Hypma_000387	4324.6	5818.89	2830.3	0.486399	-1.03979	0.00947779	0.0756488	LUEZ02000102.1	132480	134501	-	1659	-	GO:0004347;GO:0006094;GO:0006096	K01810	opiNOG02020;treNOG07947	G	sp|Q711G1|G6PI_AGABI Glucose-6-phosphate isomerase OS=Agaricus bisporus GN=gpi1 PE=3 SV=1	gi|1012957758|gb|KYQ32555.1| Glucose-6-phosphate isomerase [Hypsizygus marmoreus]
Hypma_001308	597.622	923.262	271.983	0.294589	-1.76322	0.00955188	0.075857	LUEZ02000012.1	68430	69813	-	798	-	-	-	opiNOG08134;NOG32498	S	sp|O80327|TLP1_PYRPY Thaumatin-like protein 1 OS=Pyrus pyrifolia GN=TL1 PE=1 SV=1	gi|1012964297|gb|KYQ39052.1| Thaumatin-like protein 1 [Hypsizygus marmoreus]
Hypma_005109	5030.93	8002.09	2059.78	0.257405	-1.95789	0.00958758	0.0760928	LUEZ02000021.1	438845	439426	-	402	-	GO:0008152;GO:0016846	-	opiNOG40511;pleNOG05696;opiNOG46891	S	-	gi|1012962197|gb|KYQ36961.1| hypothetical protein Hypma_09134 [Hypsizygus marmoreus]
Hypma_005052	632.519	871.359	393.68	0.4518	-1.14624	0.00962443	0.076279	LUEZ02000021.1	321177	323352	-	1011	-	-	-	agaNOG06557;agaNOG06782	S	-	gi|1012962144|gb|KYQ36908.1| hypothetical protein Hypma_09183 [Hypsizygus marmoreus]
Hypma_009503	68.9182	107.323	30.5138	0.284318	-1.81442	0.00967902	0.0765012	LUEZ02000046.1	1615284	1616611	-	1017	-	-	-	agaNOG03754;agaNOG06176	S	-	gi|1012967485|gb|KYQ42231.1| hypothetical protein Hypma_04124 [Hypsizygus marmoreus]
Hypma_003897	9.56691	15.1864	3.94742	0.259931	-1.9438	0.00969677	0.0765598	LUEZ02000015.1	340054	341874	-	1698	-	-	K19183	opiNOG28454;opiNOG27993;COG0702	SMG	sp|A2TBU1|EASG_EPIFI Agroclavine dehydrogenase OS=Epichloe festucae var. lolii GN=easG PE=2 SV=1	gi|1012959657|gb|KYQ34437.1| Agroclavine dehydrogenase [Hypsizygus marmoreus]
Hypma_013911	410.909	637.926	183.891	0.288265	-1.79453	0.0100452	0.0786364	LUEZ02000009.1	409861	411389	-	1095	-	-	-	agaNOG04455	S	-	gi|1012961619|gb|KYQ36386.1| hypothetical protein Hypma_09784 [Hypsizygus marmoreus]
Hypma_016081	62.0205	109.61	14.4306	0.131654	-2.92518	0.0101289	0.0791467	LUEZ02000010.1	3127041	3128366	-	1074	-	GO:0016021	-	agaNOG03754;agaNOG05330	S	-	gi|1012971366|gb|KYQ46106.1| hypothetical protein Hypma_00910 [Hypsizygus marmoreus]
Hypma_006475	3621.64	5389.81	1853.47	0.343884	-1.54001	0.0102993	0.0801756	LUEZ02000040.1	1019081	1020063	-	735	-	GO:0015035;GO:0055114	-	opiNOG45105;opiNOG22229;opiNOG39526	S	-	gi|1012969745|gb|KYQ44486.1| hypothetical protein Hypma_01442 [Hypsizygus marmoreus]
Hypma_003783	106.329	142.301	70.3566	0.494419	-1.01619	0.0105751	0.0818743	LUEZ02000015.1	51244	53300	+	1803	-	-	-	-	-	-	gi|1012959627|gb|KYQ34407.1| hypothetical protein Hypma_11815 [Hypsizygus marmoreus]
Hypma_003337	1731.45	2445.57	1017.33	0.41599	-1.26538	0.010691	0.0825389	LUEZ02000131.1	69034	71246	+	1866	-	-	-	opiNOG08062	C	sp|Q01752|AAD_PHACH Aryl-alcohol dehydrogenase [NADP(+)] OS=Phanerochaete chrysosporium PE=1 SV=1	gi|1012956288|gb|KYQ31121.1| Aryl-alcohol dehydrogenase [NADP(+)] [Hypsizygus marmoreus]
Hypma_001795	4240.23	8099.58	380.889	0.0470258	-4.4104	0.0107305	0.0826729	LUEZ02000113.1	364904	367182	-	1809	-	GO:0016491	-	opiNOG06135;opiNOG15790	R	sp|Q3L245|PDH1_LEUMG Pyranose dehydrogenase 1 OS=Leucoagaricus meleagris GN=pdh1 PE=1 SV=1	gi|1012965954|gb|KYQ40704.1| Pyranose dehydrogenase 1 [Hypsizygus marmoreus]
Hypma_003250	44.6526	65.5596	23.7456	0.362198	-1.46515	0.0108503	0.0833413	LUEZ02000014.1	253093	254032	-	816	-	-	-	-	-	-	gi|1012960663|gb|KYQ35436.1| hypothetical protein Hypma_10760 [Hypsizygus marmoreus]
Hypma_005393	39.7356	53.2416	26.2297	0.492655	-1.02135	0.0108703	0.0834444	LUEZ02000023.1	418452	418888	-	264	-	GO:0016021	K12188	-	-	-	gi|1012961031|gb|KYQ35801.1| hypothetical protein Hypma_10249 [Hypsizygus marmoreus]
Hypma_006380	120.761	165.161	76.3613	0.462344	-1.11296	0.0109208	0.0837811	LUEZ02000040.1	777422	778702	-	1164	-	-	-	-	-	-	gi|1012969990|gb|KYQ44731.1| hypothetical protein Hypma_01538 [Hypsizygus marmoreus]
Hypma_004407	519.449	828.074	210.824	0.254596	-1.97372	0.0109519	0.0838675	LUEZ02000017.1	312684	313975	+	951	-	-	-	opiNOG42440	S	sp|O59947|TRI5_STACH Trichodiene synthase OS=Stachybotrys chartarum GN=TRI5 PE=3 SV=1	gi|1012963054|gb|KYQ37814.1| Trichodiene synthase [Hypsizygus marmoreus]
Hypma_002960	153.132	209.441	96.8227	0.46229	-1.11313	0.0116615	0.0880218	LUEZ02000124.1	619583	620934	+	1287	-	-	-	-	-	-	gi|1012963444|gb|KYQ38202.1| hypothetical protein Hypma_07715 [Hypsizygus marmoreus]
Hypma_013013	27.2491	39.3438	15.1545	0.385181	-1.37639	0.0119171	0.0897901	LUEZ02000071.1	700505	701413	-	570	-	-	-	opiNOG61077;agaNOG04312	S	-	gi|1012968419|gb|KYQ43163.1| hypothetical protein Hypma_03261 [Hypsizygus marmoreus]
Hypma_009600	904.292	1716.97	91.6195	0.0533613	-4.22806	0.0120272	0.0904041	LUEZ02000047.1	107744	109436	-	1236	-	-	K01379	opiNOG49197;KOG1339	O	sp|O60020|ASPR1_PHARH Aspartic protease OS=Phaffia rhodozyma GN=pr1 PE=1 SV=1	gi|1012958809|gb|KYQ33595.1| Aspartic protease [Hypsizygus marmoreus]
Hypma_000962	114.563	184.869	44.2579	0.239402	-2.0625	0.0121497	0.0910112	LUEZ02000107.1	731149	732330	-	1127	-	-	-	-	-	-	gi|1012964734|gb|KYQ39488.1| hypothetical protein Hypma_06542 [Hypsizygus marmoreus]
Hypma_006494	98.6054	133.97	63.2408	0.472052	-1.08298	0.0121798	0.0911719	LUEZ02000040.1	1079711	1080036	+	240	-	-	-	-	-	-	gi|1012969834|gb|KYQ44575.1| hypothetical protein Hypma_01421 [Hypsizygus marmoreus]
Hypma_008701	204.779	292.399	117.158	0.400677	-1.31949	0.0126984	0.0941615	LUEZ02000045.1	421860	422891	-	869	-	-	-	-	-	-	gi|1012965168|gb|KYQ39921.1| hypothetical protein Hypma_06351 [Hypsizygus marmoreus]
Hypma_012439	688.22	1026.79	349.646	0.340522	-1.55418	0.0128577	0.0951755	LUEZ02000062.1	146293	148151	-	1470	-	GO:0008152;GO:0003824	-	opiNOG30024	R	sp|Q0IHU5|ISOC1_XENTR Isochorismatase domain-containing protein 1 OS=Xenopus tropicalis GN=isoc1 PE=2 SV=1	gi|1012958125|gb|KYQ32918.1| Isochorismatase domain-containing protein 2, mitochondrial [Hypsizygus marmoreus]
Hypma_003127	10.0613	17.2058	2.91683	0.169526	-2.56042	0.0133384	0.0974127	LUEZ02000129.1	111958	113434	+	1407	-	-	-	agarNOG09200	S	-	gi|1012957312|gb|KYQ32117.1| hypothetical protein Hypma_14033 [Hypsizygus marmoreus]
Hypma_014521	29.1045	41.2496	16.9595	0.411143	-1.28229	0.013576	0.0986442	LUEZ02000087.1	117217	118188	+	861	-	-	-	agarNOG08803;opiNOG44991	SR	-	gi|1012958221|gb|KYQ33013.1| hypothetical protein Hypma_13171 [Hypsizygus marmoreus]
Hypma_012256	78.76	108.92	48.5995	0.446193	-1.16426	0.0137593	0.0995187	LUEZ02000058.1	450631	452522	-	1714	-	-	-	agarNOG09149	R	-	gi|1012963404|gb|KYQ38163.1| hypothetical protein Hypma_08134 [Hypsizygus marmoreus]
Hypma_001219	5544.57	8533.94	2555.21	0.299417	-1.73977	0.0137721	0.0995545	LUEZ02000110.1	566467	568713	-	1629	-	-	-	opiNOG58018;sordNOG08926;opiNOG21944	Q	sp|P0DPA7|PSIH_PSICU Cytochrome P450 monooxygenase psiH OS=Psilocybe cubensis GN=psiH PE=1 SV=1	gi|1012963842|gb|KYQ38599.1| O-methylsterigmatocystin oxidoreductase [Hypsizygus marmoreus]
Hypma_014400	10.0654	15.6181	4.51267	0.288939	-1.79116	0.0138855	0.10026	LUEZ02000085.1	309536	310856	+	1242	-	-	-	agarNOG09200	S	-	gi|1012961809|gb|KYQ36575.1| hypothetical protein Hypma_09541 [Hypsizygus marmoreus]
Hypma_007286	10.2888	15.7217	4.85594	0.308868	-1.69494	0.014256	0.102325	LUEZ02000005.1	852436	852840	-	405	-	-	-	-	-	-	gi|1012959846|gb|KYQ34624.1| hypothetical protein Hypma_11426 [Hypsizygus marmoreus]
Hypma_015544	791.752	1225.51	357.998	0.292123	-1.77535	0.0142789	0.102325	LUEZ02000010.1	1873634	1875617	-	1164	-	GO:0004252;GO:0006508	K01336	COG1404;opiNOG19296	O	sp|P29138|CUDP_METAN Cuticle-degrading protease OS=Metarhizium anisopliae GN=PR1 PE=1 SV=1	gi|1012970976|gb|KYQ45716.1| Cuticle-degrading protease [Hypsizygus marmoreus]
Hypma_013853	583.029	972.071	193.988	0.199561	-2.3251	0.0143366	0.102521	LUEZ02000009.1	270709	271670	+	855	-	-	-	opiNOG19554;sordNOG07085	S	sp|Q2UPB6|ACLN_ASPOR Aspirochlorine biosynthesis protein N OS=Aspergillus oryzae (strain ATCC 42149 / RIB 40) GN=aclN PE=4 SV=1	gi|1012961649|gb|KYQ36416.1| Uncharacterized protein in dcmA 3&apos;region [Hypsizygus marmoreus]
Hypma_000272	336.913	642.898	30.9274	0.0481063	-4.37763	0.0145348	0.103529	LUEZ02000101.1	244034	246683	+	2045	-	-	-	opiNOG06135;sordNOG07127;KOG1238	R	sp|A0A142PTM2|CITC_MONPU Dehydrogenase mpl7 OS=Monascus purpureus GN=mpl7 PE=1 SV=1	gi|1012960274|gb|KYQ35049.1| Pyranose dehydrogenase 3 [Hypsizygus marmoreus]
Hypma_002163	11.6507	17.7686	5.53277	0.311379	-1.68326	0.0146914	0.104409	LUEZ02000013.1	208621	209909	+	1083	-	-	-	agarNOG08598;agaNOG06475	R	-	gi|1012962937|gb|KYQ37698.1| hypothetical protein Hypma_08513 [Hypsizygus marmoreus]
Hypma_010269	1624.78	2904.88	344.685	0.118657	-3.07513	0.0147217	0.104565	LUEZ02000049.1	714972	716027	+	681	-	-	K00799	sorNOG01403;opiNOG76092;opiNOG24579;opiNOG09918	AO	sp|P77526|YFCG_ECOLI Disulfide-bond oxidoreductase YfcG OS=Escherichia coli (strain K12) GN=yfcG PE=1 SV=1	gi|1012967627|gb|KYQ42372.1| Disulfide-bond oxidoreductase YfcG [Hypsizygus marmoreus]
Hypma_013839	1719.46	2841.19	597.716	0.210375	-2.24897	0.0149533	0.105627	LUEZ02000009.1	237874	239359	+	1076	-	GO:0016020	K07034	opiNOG06187	S	sp|P25613|ADY2_YEAST Accumulation of dyads protein 2 OS=Saccharomyces cerevisiae (strain ATCC 204508 / S288c) GN=ADY2 PE=1 SV=1	gi|1012961564|gb|KYQ36331.1| Ammonia transport outward protein 2 [Hypsizygus marmoreus]
Hypma_012274	21.9122	30.6798	13.1446	0.428444	-1.22282	0.0149588	0.105627	LUEZ02000058.1	498013	499578	-	1512	-	-	-	agaNOG05901	S	-	gi|1012963196|gb|KYQ37955.1| hypothetical protein Hypma_08155 [Hypsizygus marmoreus]
Hypma_003217	34.3573	46.7251	21.9896	0.470616	-1.08738	0.0149798	0.105627	LUEZ02000014.1	184370	186225	+	1308	-	GO:0055114;GO:0016491;GO:0071949	K00480	opiNOG44957;opiNOG53023	RI	sp|Q53552|NHG2_PSEPU Salicylate hydroxylase OS=Pseudomonas putida GN=nahG PE=4 SV=1	gi|1012960638|gb|KYQ35411.1| Salicylate hydroxylase [Hypsizygus marmoreus]
Hypma_003930	542.389	805.862	278.916	0.346109	-1.5307	0.0152465	0.107089	LUEZ02000143.1	25099	27728	+	1548	-	GO:0055085;GO:0016021	-	sordNOG09623;opiNOG03870	G	sp|Q10097|YAOI_SCHPO Uncharacterized transporter C11D3.18C OS=Schizosaccharomyces pombe (strain 972 / ATCC 24843) GN=SPAC11D3.18c PE=3 SV=1	gi|1012957565|gb|KYQ32365.1| putative transporter C11D3.18C [Hypsizygus marmoreus]
Hypma_003399	23.5535	36.9037	10.2033	0.276484	-1.85473	0.0153973	0.10773	LUEZ02000134.1	11115	11917	+	744	-	-	-	agarNOG08190;opiNOG31417;NOG16278	SO	sp|P27457|LIGE_SPHPI Beta-etherase OS=Sphingomonas paucimobilis GN=ligE PE=1 SV=3	gi|1012956133|gb|KYQ30977.1| Beta-etherase [Hypsizygus marmoreus]
Hypma_008428	90.1821	121.247	59.1177	0.487582	-1.03628	0.0155422	0.108146	LUEZ02000044.1	270328	271549	-	762	-	-	-	-	-	-	gi|1012962380|gb|KYQ37143.1| hypothetical protein Hypma_09002 [Hypsizygus marmoreus]
Hypma_005138	655.06	1200.44	109.677	0.0913636	-3.45224	0.0156294	0.108692	LUEZ02000021.1	509574	511868	+	1542	-	GO:0005507;GO:0055114;GO:0016491	K19791	opiNOG14772	Q	sp|Q12739|LAC2_PLEOS Laccase-2 OS=Pleurotus ostreatus GN=POX2 PE=1 SV=1	gi|1012962128|gb|KYQ36892.1| Laccase-1 [Hypsizygus marmoreus]
Hypma_004968	105.104	185.617	24.5907	0.132481	-2.91614	0.0156703	0.108857	LUEZ02000021.1	76372	77075	-	510	-	-	-	opiNOG35071;opiNOG39445;COG0251;sorNOG05332	J	sp|Q9UZA3|Y1251_PYRAB RutC family protein PYRAB12510 OS=Pyrococcus abyssi (strain GE5 / Orsay) GN=PYRAB12510 PE=3 SV=1	gi|1012962285|gb|KYQ37049.1| RutC family protein [Hypsizygus marmoreus]
Hypma_010678	52.8595	74.2338	31.4853	0.424138	-1.2374	0.0157315	0.109102	LUEZ02000052.1	255565	256992	-	1041	-	-	-	agaNOG04578	S	-	gi|1012961515|gb|KYQ36283.1| hypothetical protein Hypma_09953 [Hypsizygus marmoreus]
Hypma_014685	198.705	343.189	54.2201	0.157989	-2.66211	0.0158759	0.109835	LUEZ02000090.1	137207	137873	+	390	-	-	-	-	-	-	gi|1012960845|gb|KYQ35617.1| hypothetical protein Hypma_10622 [Hypsizygus marmoreus]
Hypma_014916	862.294	1597.39	127.201	0.0796307	-3.65053	0.0162672	0.111449	LUEZ02000010.1	311986	313253	+	1032	-	GO:0008270;GO:0055114;GO:0016491	-	opiNOG18326;opiNOG30808	QC	sp|S0EJ18|FUJ2_GIBF5 Trans-enoyl reductase FFUJ_12240 OS=Gibberella fujikuroi (strain CBS 195.34 / IMI 58289 / NRRL A-6831) GN=FFUJ_12240 PE=2 SV=1	gi|1012966870|gb|KYQ41618.1| Zinc-type alcohol dehydrogenase-like protein C2E1P3.01 [Hypsizygus marmoreus]
Hypma_013822	1032.25	1806.4	258.093	0.142876	-2.80716	0.0162786	0.111449	LUEZ02000009.1	192477	194746	-	1776	-	-	-	opiNOG38732;opiNOG49654	R	-	gi|1012961614|gb|KYQ36381.1| Gigasin-6 [Hypsizygus marmoreus]
Hypma_014949	91.3707	165.785	16.9567	0.102282	-3.28938	0.016827	0.114072	LUEZ02000010.1	397382	399162	+	1494	-	GO:0008270;GO:0055114;GO:0016491	-	opiNOG18326;opiNOG30808	QC	sp|Q9P7F4|YKK1_SCHPO Zinc-type alcohol dehydrogenase-like protein C2E1P3.01 OS=Schizosaccharomyces pombe (strain 972 / ATCC 24843) GN=SPAC2E1P3.01 PE=3 SV=1	gi|1012966703|gb|KYQ41451.1| Zinc-type alcohol dehydrogenase-like protein C2E1P3.01 [Hypsizygus marmoreus]
Hypma_012255	28.3825	37.8711	18.8939	0.4989	-1.00318	0.0172172	0.116094	LUEZ02000058.1	448224	450286	-	1895	-	-	-	agarNOG09149	R	-	gi|1012963278|gb|KYQ38037.1| hypothetical protein Hypma_08133 [Hypsizygus marmoreus]
Hypma_002428	13.5127	19.8528	7.17254	0.361285	-1.46879	0.0172732	0.116348	LUEZ02000122.1	219650	220543	-	558	-	-	-	-	-	-	gi|1012966311|gb|KYQ41060.1| hypothetical protein Hypma_05121 [Hypsizygus marmoreus]
Hypma_001309	640.519	1080.88	200.155	0.185178	-2.43302	0.0172924	0.116367	LUEZ02000012.1	70757	72042	-	768	-	-	-	opiNOG08134;NOG32498	S	sp|A0A1P8B554|THLP1_ARATH Thaumatin-like protein 1 OS=Arabidopsis thaliana GN=TLP1 PE=2 SV=1	gi|1012964296|gb|KYQ39051.1| Thaumatin-like protein 1 [Hypsizygus marmoreus]
Hypma_014904	1408.13	2224.37	591.885	0.26609	-1.91001	0.0175218	0.117604	LUEZ02000010.1	275909	277170	+	1044	-	-	-	opiNOG18326;opiNOG30808	QC	sp|B8NJH1|LEPG_ASPFN Trans-enoyl reductase lepG OS=Aspergillus flavus (strain ATCC 200026 / FGSC A1120 / NRRL 3357 / JCM 12722 / SRRC 167) GN=lepG PE=3 SV=1	gi|1012966732|gb|KYQ41480.1| Protein TOXD [Hypsizygus marmoreus]
Hypma_006684	2070.22	2806.89	1333.55	0.475098	-1.0737	0.0178651	0.119267	LUEZ02000040.1	1554490	1556736	+	1404	-	GO:0004553;GO:0005975;GO:0016021	-	opiNOG10703	R	sp|A2QN74|BTGC_ASPNC Putative glucan endo-1,3-beta-glucosidase btgC OS=Aspergillus niger (strain CBS 513.88 / FGSC A1513) GN=btgC PE=3 SV=2	gi|1012969800|gb|KYQ44541.1| putative glucan endo-1,3-beta-glucosidase btgC [Hypsizygus marmoreus]
Hypma_008322	2.89246	5.44165	0.343272	0.0630823	-3.98662	0.0178928	0.119376	LUEZ02000043.1	104605	105084	+	480	-	-	-	-	-	-	gi|1012956930|gb|KYQ31743.1| hypothetical protein Hypma_14412 [Hypsizygus marmoreus]
Hypma_005278	100.867	146.455	55.2795	0.377451	-1.40564	0.0182205	0.120988	LUEZ02000023.1	75261	76685	+	1377	-	GO:0016787	-	sordNOG05404;opiNOG14906;sorNOG04259	RG	sp|G0RV93|GCE_HYPJQ 4-O-methyl-glucuronoyl methylesterase OS=Hypocrea jecorina (strain QM6a) GN=cip2 PE=1 SV=1	gi|1012961012|gb|KYQ35782.1| 4-O-methyl-glucuronoyl methylesterase [Hypsizygus marmoreus]
Hypma_012127	4.74421	8.15849	1.32993	0.163012	-2.61695	0.0182345	0.121018	LUEZ02000058.1	134322	135742	-	1149	-	-	-	-	-	-	gi|1012963237|gb|KYQ37996.1| hypothetical protein Hypma_08000 [Hypsizygus marmoreus]
Hypma_001812	4.73158	8.15849	1.30466	0.159915	-2.64463	0.0183188	0.12145	LUEZ02000113.1	412810	414420	+	1491	-	-	-	agaNOG06422;agaNOG06981	SR	-	gi|1012966135|gb|KYQ40885.1| hypothetical protein Hypma_05380 [Hypsizygus marmoreus]
Hypma_005784	21.4946	30.1195	12.8698	0.427289	-1.22671	0.0183691	0.121655	LUEZ02000004.1	221652	223010	+	1137	-	-	-	opiNOG11968;fuNOG19017	R	sp|B5FXE5|AIFM2_TAEGU Apoptosis-inducing factor 2 OS=Taeniopygia guttata GN=AIFM2 PE=2 SV=1	gi|1012960962|gb|KYQ35733.1| Apoptosis-inducing factor B [Hypsizygus marmoreus]
Hypma_004569	204.412	279.455	129.37	0.462938	-1.11111	0.0183952	0.121765	LUEZ02000018.1	15561	17672	-	1375	-	-	-	agaNOG07424;agaNOG06666	S	-	gi|1012957268|gb|KYQ32074.1| hypothetical protein Hypma_14056 [Hypsizygus marmoreus]
Hypma_001082	1433.28	1968.14	898.42	0.456481	-1.13137	0.0184124	0.121808	LUEZ02000110.1	246091	247366	+	932	-	-	K06035	eurotNOG06253;onyNOG00145;opiNOG32024	SR	sp|P0CH63|DDI2_YEAST Cyanamide hydratase DDI2 OS=Saccharomyces cerevisiae (strain ATCC 204508 / S288c) GN=DDI2 PE=1 SV=1	gi|1012963968|gb|KYQ38725.1| Cyanamide hydratase [Hypsizygus marmoreus]
Hypma_008382	4.69271	8.08969	1.29572	0.160169	-2.64233	0.018582	0.122233	LUEZ02000044.1	140105	140753	+	591	-	-	-	-	-	-	gi|1012962387|gb|KYQ37150.1| hypothetical protein Hypma_09044 [Hypsizygus marmoreus]
Hypma_014143	155.306	262.27	48.3417	0.184321	-2.43971	0.0187249	0.122917	LUEZ02000009.1	941427	942519	-	705	-	GO:0003796;GO:0016998;GO:0005975;GO:0009253	-	COG3757;opiNOG27518	MR	sp|P00721|LYS_CHASP N,O-diacetylmuramidase OS=Chalaropsis sp. PE=1 SV=1	gi|1012959062|gb|KYQ33846.1| N,O-diacetylmuramidase [Hypsizygus marmoreus]
Hypma_001854	19.1615	26.8613	11.4617	0.426699	-1.22871	0.0187838	0.123176	LUEZ02000113.1	509832	510484	-	366	-	-	-	-	-	-	gi|1012965920|gb|KYQ40670.1| hypothetical protein Hypma_05341 [Hypsizygus marmoreus]
Hypma_013684	783.26	1185.53	380.986	0.321363	-1.63773	0.0188951	0.123777	LUEZ02000080.1	705719	708235	+	1605	-	GO:0016705;GO:0020037;GO:0005506;GO:0016021;GO:0004497;GO:0055114	-	opiNOG27420;opiNOG02460	Q	sp|W7LC91|FUM15_GIBM7 Cytochrome P450 monooxygenase FUM15 OS=Gibberella moniliformis (strain M3125 / FGSC 7600) GN=FUM15 PE=3 SV=1	gi|1012965771|gb|KYQ40522.1| Cytochrome P450 72A14 [Hypsizygus marmoreus]
Hypma_000516	211.521	324.425	98.6168	0.303974	-1.71798	0.0189624	0.12409	LUEZ02000106.1	230843	233149	+	1002	-	GO:0016020	-	agaNOG06574;agaNOG05381;agaNOG05083	S	-	gi|1012962688|gb|KYQ37450.1| hypothetical protein Hypma_08755 [Hypsizygus marmoreus]
Hypma_006319	78.7676	120.564	36.9714	0.306654	-1.70531	0.0192943	0.125418	LUEZ02000040.1	625249	626479	+	891	-	GO:0004553;GO:0005975	-	opiNOG09839;sacNOG00353;COG5309;onyNOG06621	RG	sp|Q59XX2|MP65_CANAL Cell surface mannoprotein MP65 OS=Candida albicans (strain SC5314 / ATCC MYA-2876) GN=MP65 PE=1 SV=3	gi|1012969901|gb|KYQ44642.1| Cell surface mannoprotein MP65 [Hypsizygus marmoreus]
Hypma_013988	349.123	549.494	148.751	0.270705	-1.88521	0.0194257	0.12601	LUEZ02000009.1	592388	595049	+	1926	-	GO:0008236	K01279	opiNOG09203;sordNOG15475	O	sp|Q70DX9|SED1_ASPFU Tripeptidyl-peptidase sed1 OS=Neosartorya fumigata (strain ATCC MYA-4609 / Af293 / CBS 101355 / FGSC A1100) GN=sed1 PE=1 SV=1	gi|1012957657|gb|KYQ32456.1| Tripeptidyl-peptidase sed1 [Hypsizygus marmoreus]
Hypma_001627	252.402	342.816	161.988	0.472522	-1.08155	0.0194776	0.126091	LUEZ02000112.1	114353	116238	-	1005	-	GO:0016020	-	agaNOG03665;opiNOG46372	S	-	gi|1012957075|gb|KYQ31884.1| hypothetical protein Hypma_14252 [Hypsizygus marmoreus]
Hypma_014891	21.7874	30.1569	13.4179	0.444936	-1.16833	0.019905	0.128071	LUEZ02000010.1	237777	239948	+	1677	-	GO:0046835;GO:0005524;GO:0005829;GO:0006012;GO:0004335	K00849	opiNOG04008	G	sp|Q68FH4|GALK2_MOUSE N-acetylgalactosamine kinase OS=Mus musculus GN=Galk2 PE=1 SV=1	gi|1012966558|gb|KYQ41306.1| Galactokinase [Hypsizygus marmoreus]
Hypma_016082	76.0299	119.909	32.1505	0.268123	-1.89903	0.0207654	0.132194	LUEZ02000010.1	3129096	3130453	-	1119	-	GO:0016021	-	agaNOG06490;agaNOG05330	S	-	gi|1012971365|gb|KYQ46105.1| hypothetical protein Hypma_00911 [Hypsizygus marmoreus]
Hypma_005111	506.407	934.285	78.5286	0.0840521	-3.57257	0.0207834	0.132242	LUEZ02000021.1	441295	442012	-	552	-	GO:0008152;GO:0016846	-	opiNOG40511;pleNOG05696;opiNOG46891	S	-	gi|1012962233|gb|KYQ36997.1| hypothetical protein Hypma_09132 [Hypsizygus marmoreus]
Hypma_011558	2190.08	3159.36	1220.81	0.386411	-1.37179	0.0208941	0.132581	LUEZ02000055.1	584549	586901	-	1662	-	GO:0005783;GO:0005794;GO:0016021;GO:0003333;GO:0015171	K16261	opiNOG75975;opiNOG11287	E	sp|P53388|DIP5_YEAST Dicarboxylic amino acid permease OS=Saccharomyces cerevisiae (strain ATCC 204508 / S288c) GN=DIP5 PE=1 SV=1	gi|1012968790|gb|KYQ43533.1| Dicarboxylic amino acid permease [Hypsizygus marmoreus]
Hypma_011272	4.05829	7.14703	0.969556	0.135659	-2.88195	0.02111	0.13358	LUEZ02000054.1	247660	248979	-	1320	-	-	-	agaNOG06121;agaNOG07465;agaNOG07453	S	-	gi|1012959171|gb|KYQ33954.1| hypothetical protein Hypma_12178 [Hypsizygus marmoreus]
Hypma_006376	30.05	52.5068	7.59318	0.144613	-2.78973	0.0214119	0.134883	LUEZ02000040.1	765777	767046	+	994	-	-	-	-	-	-	gi|1012969676|gb|KYQ44417.1| hypothetical protein Hypma_01542 [Hypsizygus marmoreus]
Hypma_001925	1103.08	2096.71	109.449	0.0522003	-4.2598	0.021603	0.135724	LUEZ02000113.1	677429	678712	+	897	-	-	-	-	-	-	gi|1012966043|gb|KYQ40793.1| hypothetical protein Hypma_05275 [Hypsizygus marmoreus]
Hypma_005979	119.118	185.107	53.1289	0.287017	-1.80079	0.0216635	0.135994	LUEZ02000004.1	793736	795404	+	1041	-	-	-	opiNOG10530;COG0451;sorNOG07279	MV	sp|Q9UT59|YKJ7_SCHPO Putative uncharacterized oxidoreductase C513.07 OS=Schizosaccharomyces pombe (strain 972 / ATCC 24843) GN=SPAC513.07 PE=3 SV=1	gi|1012959801|gb|KYQ34580.1| putative uncharacterized oxidoreductase [Hypsizygus marmoreus]
Hypma_008585	1.95761	3.91523	0	0	-Inf	0.0216943	0.136052	LUEZ02000045.1	149682	150830	+	921	-	-	-	-	-	-	gi|1012964934|gb|KYQ39687.1| hypothetical protein Hypma_06243 [Hypsizygus marmoreus]
Hypma_002726	7.118	11.311	2.925	0.258598	-1.95122	0.021782	0.136302	LUEZ02000124.1	42837	43163	+	204	-	-	-	opiNOG04635;opiNOG16523	R	sp|Q43468|HSOP1_SOYBN Hsp70-Hsp90 organizing protein 1 OS=Glycine max GN=HOP1 PE=1 SV=2	gi|1012963434|gb|KYQ38192.1| hypothetical protein Hypma_07940 [Hypsizygus marmoreus]
Hypma_007543	342.473	600.483	84.4629	0.140658	-2.82973	0.0218368	0.136405	LUEZ02000041.1	502903	503634	-	546	-	GO:0048037	-	opiNOG33261;opiNOG43248	S	-	gi|1012969085|gb|KYQ43827.1| hypothetical protein Hypma_02382 [Hypsizygus marmoreus]
Hypma_010668	11.8064	17.3748	6.23797	0.359024	-1.47785	0.0225128	0.139936	LUEZ02000052.1	228415	230783	+	2163	-	-	-	agaNOG06259;opiNOG72488;COG0514	ARL	sp|Q9FT72|RQL3_ARATH ATP-dependent DNA helicase Q-like 3 OS=Arabidopsis thaliana GN=RECQL3 PE=1 SV=1	gi|1012961406|gb|KYQ36174.1| Werner syndrome ATP-dependent helicase [Hypsizygus marmoreus]
Hypma_011301	4.61675	7.91174	1.32177	0.167064	-2.58153	0.0228362	0.141528	LUEZ02000054.1	316037	316373	+	273	-	-	-	-	-	-	gi|1012959218|gb|KYQ34001.1| hypothetical protein Hypma_12201 [Hypsizygus marmoreus]
Hypma_016292	385.322	523.801	246.843	0.471253	-1.08543	0.0228932	0.141679	LUEZ02000096.1	204006	204779	-	660	-	-	-	-	-	-	gi|1012966877|gb|KYQ41624.1| hypothetical protein Hypma_04446 [Hypsizygus marmoreus]
Hypma_005945	1117.06	1558.9	675.225	0.433143	-1.20709	0.0229403	0.141793	LUEZ02000004.1	723988	725619	+	1509	-	-	-	agaNOG05871;agaNOG04735	S	-	gi|1012959785|gb|KYQ34564.1| hypothetical protein Hypma_11626 [Hypsizygus marmoreus]
Hypma_011922	2239.98	3407.29	1072.67	0.314816	-1.66742	0.0229561	0.141793	LUEZ02000055.1	1463026	1464963	-	1605	-	-	-	agaNOG06189	S	-	gi|1012956373|gb|KYQ31202.1| hypothetical protein Hypma_14953 [Hypsizygus marmoreus]
Hypma_006878	3211.06	4282.03	2140.09	0.499783	-1.00063	0.0230725	0.142253	LUEZ02000040.1	2016108	2017274	+	1002	-	GO:0016020	-	opiNOG47242	R	-	gi|1012970318|gb|KYQ45059.1| hypothetical protein Hypma_01056 [Hypsizygus marmoreus]
Hypma_000369	20.0591	27.6683	12.4499	0.449969	-1.1521	0.0230769	0.142253	LUEZ02000102.1	100758	102404	+	1395	-	-	-	onyNOG06878;opiNOG49391;eurotNOG05434;pleNOG07233	SR	sp|C5DTI7|AIM9_ZYGRC Altered inheritance of mitochondria protein 9, mitochondrial OS=Zygosaccharomyces rouxii (strain ATCC 2623 / CBS 732 / NBRC 1130 / NCYC 568 / NRRL Y-229) GN=AIM9 PE=3 SV=1	gi|1012957786|gb|KYQ32583.1| Altered inheritance of mitochondria protein 9, mitochondrial [Hypsizygus marmoreus]
Hypma_003186	702.58	1025.33	379.83	0.370447	-1.43266	0.0231354	0.142272	LUEZ02000014.1	111572	113717	-	1563	-	GO:0005507;GO:0055114;GO:0016491	K19791	opiNOG14772	Q	sp|Q12739|LAC2_PLEOS Laccase-2 OS=Pleurotus ostreatus GN=POX2 PE=1 SV=1	gi|1012960695|gb|KYQ35468.1| Laccase-2 [Hypsizygus marmoreus]
Hypma_016521	8.98111	13.6455	4.31674	0.316349	-1.66041	0.0238739	0.145605	LUEZ02000096.1	767721	769539	+	1749	-	-	-	agarNOG09167;opiNOG48413	T	-	gi|1012967105|gb|KYQ41852.1| hypothetical protein Hypma_04226 [Hypsizygus marmoreus]
Hypma_000251	60.5743	90.2036	30.9449	0.343057	-1.54348	0.0239165	0.145724	LUEZ02000101.1	201777	203366	+	927	-	GO:0016020	-	agaNOG02979	S	-	gi|1012960297|gb|KYQ35072.1| hypothetical protein Hypma_11056 [Hypsizygus marmoreus]
Hypma_001191	1492.89	2475.52	510.256	0.206121	-2.27844	0.0240116	0.146092	LUEZ02000110.1	494072	495952	-	1881	-	-	-	-	-	-	gi|1012963909|gb|KYQ38666.1| hypothetical protein Hypma_07616 [Hypsizygus marmoreus]
Hypma_007091	1418.14	2131.02	705.25	0.330945	-1.59534	0.02407	0.146197	LUEZ02000005.1	287880	289406	-	1047	-	GO:0008270;GO:0055114;GO:0016491	-	opiNOG06079	Q	sp|O94564|YGD6_SCHPO Zinc-type alcohol dehydrogenase-like protein C1773.06c OS=Schizosaccharomyces pombe (strain 972 / ATCC 24843) GN=SPBC1773.06c PE=3 SV=1	gi|1012961171|gb|KYQ35940.1| Zinc-type alcohol dehydrogenase-like protein [Hypsizygus marmoreus]
Hypma_002893	1305.97	2359.51	252.437	0.106987	-3.22449	0.0243794	0.147333	LUEZ02000124.1	455037	457589	+	1671	-	GO:0046872;GO:0016491	-	COG2124;KOG0157;opiNOG01633	Q	sp|W7LC91|FUM15_GIBM7 Cytochrome P450 monooxygenase FUM15 OS=Gibberella moniliformis (strain M3125 / FGSC 7600) GN=FUM15 PE=3 SV=1	gi|1012963473|gb|KYQ38231.1| Cytochrome P450 3A28 [Hypsizygus marmoreus]
Hypma_011195	1040.82	1770.27	311.376	0.175892	-2.50724	0.0245547	0.147778	LUEZ02000054.1	41439	42367	-	636	-	-	-	-	-	-	gi|1012959193|gb|KYQ33976.1| hypothetical protein Hypma_12105 [Hypsizygus marmoreus]
Hypma_002928	10.4774	15.6849	5.26996	0.33599	-1.57351	0.0249541	0.14953	LUEZ02000124.1	531379	533887	-	1179	-	-	-	-	-	-	gi|1012963558|gb|KYQ38316.1| hypothetical protein Hypma_07746 [Hypsizygus marmoreus]
Hypma_009175	76.4785	113.243	39.7141	0.350699	-1.5117	0.0251293	0.150247	LUEZ02000046.1	684941	686166	-	1108	-	-	-	-	-	-	gi|1012964090|gb|KYQ38846.1| hypothetical protein Hypma_07397 [Hypsizygus marmoreus]
Hypma_013530	44.8449	60.5701	29.1197	0.480761	-1.05661	0.0252868	0.150873	LUEZ02000080.1	371021	374135	-	2409	-	-	K01417	opiNOG05376	O	sp|C5P7A7|MEP10_COCP7 Extracellular metalloproteinase 10 OS=Coccidioides posadasii (strain C735) GN=MEP10 PE=3 SV=1	gi|1012965716|gb|KYQ40467.1| Extracellular metalloproteinase 10 [Hypsizygus marmoreus]
Hypma_015418	336.107	624.776	47.4379	0.0759278	-3.71923	0.0255476	0.152143	LUEZ02000010.1	1587598	1588217	-	444	-	-	-	-	-	-	gi|1012970702|gb|KYQ45442.1| hypothetical protein Hypma_00271 [Hypsizygus marmoreus]
Hypma_013510	99.4891	148.295	50.6832	0.341773	-1.54889	0.0263844	0.156148	LUEZ02000080.1	314463	316024	+	1452	-	-	-	-	-	-	gi|1012965730|gb|KYQ40481.1| hypothetical protein Hypma_05753 [Hypsizygus marmoreus]
Hypma_002552	8127.97	13588.7	2667.28	0.196287	-2.34896	0.0264055	0.156148	LUEZ02000122.1	547047	549621	+	1449	-	GO:0055085;GO:0016021	-	opiNOG03870	G	sp|Q9US44|YIZG_SCHPO Uncharacterized transporter C1002.16c OS=Schizosaccharomyces pombe (strain 972 / ATCC 24843) GN=SPAC1002.16c PE=3 SV=1	gi|1012966328|gb|KYQ41077.1| Uncharacterized protein Hypma_04999 [Hypsizygus marmoreus]
Hypma_016494	31.02	42.8717	19.1684	0.44711	-1.1613	0.0266283	0.156733	LUEZ02000096.1	694134	696343	+	2025	-	-	-	agaNOG05603	S	-	gi|1012966996|gb|KYQ41743.1| hypothetical protein Hypma_04257 [Hypsizygus marmoreus]
Hypma_002535	1216.91	1952.31	481.521	0.246642	-2.01951	0.0271657	0.159081	LUEZ02000122.1	506670	508883	-	2214	-	-	-	-	-	-	gi|1012966491|gb|KYQ41240.1| hypothetical protein Hypma_05016 [Hypsizygus marmoreus]
Hypma_014857	25.6775	40.3797	10.9753	0.271804	-1.87936	0.0274085	0.159923	LUEZ02000010.1	159481	162622	+	2739	-	-	-	opiNOG35579	R	sp|Q5ZID0|NMRL1_CHICK NmrA-like family domain-containing protein 1 OS=Gallus gallus GN=NMRAL1 PE=2 SV=1	gi|1012966686|gb|KYQ41434.1| NmrA-like family domain-containing protein 1 [Hypsizygus marmoreus]
Hypma_005058	394.574	633.882	155.267	0.244947	-2.02946	0.0274106	0.159923	LUEZ02000021.1	339023	340336	-	894	-	GO:0019310;GO:0005506;GO:0055114;GO:0005737;GO:0050113	K00469	treNOG07341;opiNOG06092	R	sp|Q54GH4|MIOX_DICDI Inositol oxygenase OS=Dictyostelium discoideum GN=miox PE=3 SV=1	gi|1012962220|gb|KYQ36984.1| Inositol oxygenase [Hypsizygus marmoreus]
Hypma_015934	13.3035	18.9535	7.65344	0.4038	-1.30829	0.0286889	0.164646	LUEZ02000010.1	2769208	2769557	+	300	-	-	-	-	-	-	-
Hypma_006918	57.3352	102.949	11.721	0.113852	-3.13477	0.0300612	0.16966	LUEZ02000040.1	2108731	2109181	+	345	-	-	-	-	-	-	gi|1012970275|gb|KYQ45016.1| hypothetical protein Hypma_01017 [Hypsizygus marmoreus]
Hypma_010755	76.8378	106.633	47.0425	0.441162	-1.18062	0.0313251	0.174776	LUEZ02000052.1	432273	433153	+	717	-	-	-	agaNOG05707	S	-	gi|1012961496|gb|KYQ36264.1| hypothetical protein Hypma_10026 [Hypsizygus marmoreus]
Hypma_007500	13.5423	19.1295	7.9551	0.415855	-1.26585	0.031487	0.175062	LUEZ02000041.1	408103	408860	-	590	-	-	-	-	-	-	gi|1012969071|gb|KYQ43813.1| hypothetical protein Hypma_02416 [Hypsizygus marmoreus]
Hypma_005922	13.5221	19.2023	7.84198	0.408388	-1.29199	0.0315498	0.175257	LUEZ02000004.1	648516	649152	+	381	-	GO:0007165;GO:0000166	K07827	opiNOG00272	R	sp|Q59XU5|RAS1_CANAL Ras-like protein 1 OS=Candida albicans (strain SC5314 / ATCC MYA-2876) GN=RAS1 PE=3 SV=2	gi|1012959775|gb|KYQ34554.1| Ras-like protein 1, partial [Hypsizygus marmoreus]
Hypma_016002	44.1317	60.6897	27.5737	0.454338	-1.13816	0.0317867	0.176186	LUEZ02000010.1	2934396	2936414	+	1404	-	GO:0016020;GO:0046872;GO:0016491	-	opiNOG07534;opiNOG08957;NOG11110;opiNOG12959	SQ	sp|P0DPA7|PSIH_PSICU Cytochrome P450 monooxygenase psiH OS=Psilocybe cubensis GN=psiH PE=1 SV=1	gi|1012971176|gb|KYQ45916.1| O-methylsterigmatocystin oxidoreductase [Hypsizygus marmoreus]
Hypma_003932	1558.77	2630.03	487.51	0.185363	-2.43157	0.0322906	0.178197	LUEZ02000143.1	30074	32839	+	1922	-	GO:0008152;GO:0016874	-	opiNOG19651	I	sp|Q8VZF1|AEE7_ARATH Acetate/butyrate--CoA ligase AAE7, peroxisomal OS=Arabidopsis thaliana GN=AAE7 PE=1 SV=1	gi|1012957592|gb|KYQ32392.1| putative acyl-activating enzyme 1, peroxisomal [Hypsizygus marmoreus]
Hypma_007497	5.25481	8.52736	1.98226	0.232459	-2.10495	0.0327853	0.180015	LUEZ02000041.1	402913	404353	+	1242	-	-	-	agaNOG03206	T	-	gi|1012969421|gb|KYQ44163.1| NUAK family SNF1-like kinase 2 [Hypsizygus marmoreus]
Hypma_005048	150.8	203.877	97.7242	0.47933	-1.06091	0.0330539	0.181066	LUEZ02000021.1	310725	312872	+	1629	-	-	-	COG2124;opiNOG22223	Q	sp|O00061|CP67_UROFA Cytochrome P450 67 (Fragment) OS=Uromyces fabae GN=CYP67 PE=2 SV=1	gi|1012962146|gb|KYQ36910.1| Cytochrome P450 67 [Hypsizygus marmoreus]
Hypma_013408	436.164	602.027	270.302	0.448986	-1.15526	0.0338154	0.183948	LUEZ02000080.1	19369	20763	+	1017	-	-	-	-	-	-	gi|1012965543|gb|KYQ40294.1| hypothetical protein Hypma_05852 [Hypsizygus marmoreus]
Hypma_014594	8.46248	12.7482	4.17679	0.327639	-1.60982	0.0343041	0.185901	LUEZ02000087.1	323452	323904	-	453	-	-	-	-	-	-	-
Hypma_001793	740.028	1242.54	237.519	0.191157	-2.38717	0.0345471	0.186897	LUEZ02000113.1	360420	362752	-	1821	-	GO:0016491	-	opiNOG06135;opiNOG15790	R	sp|Q3L245|PDH1_LEUMG Pyranose dehydrogenase 1 OS=Leucoagaricus meleagris GN=pdh1 PE=1 SV=1	gi|1012965960|gb|KYQ40710.1| Pyranose dehydrogenase 3 [Hypsizygus marmoreus]
Hypma_000726	117.941	168.316	67.5657	0.401422	-1.31681	0.0346011	0.18703	LUEZ02000107.1	132127	133634	-	985	-	-	K11153	opiNOG03529;opiNOG08562	OQ	sp|O74959|YJCD_SCHPO Uncharacterized oxidoreductase C736.13 OS=Schizosaccharomyces pombe (strain 972 / ATCC 24843) GN=SPCC736.13 PE=3 SV=1	gi|1012964838|gb|KYQ39592.1| putative oxidoreductase [Hypsizygus marmoreus]
Hypma_004573	2194.26	3890.09	498.441	0.128131	-2.96431	0.0348451	0.188107	LUEZ02000018.1	27245	29311	+	1587	-	GO:0016705;GO:0020037;GO:0005506;GO:0016021;GO:0004497;GO:0055114	-	COG2124;opiNOG07534;pleNOG00890	Q	sp|A1CFL5|PATH_ASPCL Cytochrome P450 monooxygenase patH OS=Aspergillus clavatus (strain ATCC 1007 / CBS 513.65 / DSM 816 / NCTC 3887 / NRRL 1) GN=patH PE=1 SV=1	gi|1012957239|gb|KYQ32045.1| 3-hydroxyphenylacetate 6-hydroxylase [Hypsizygus marmoreus]
Hypma_007092	15.7581	21.8798	9.63648	0.440429	-1.18302	0.0349623	0.188409	LUEZ02000005.1	290230	290931	+	555	-	-	-	-	-	-	gi|1012961170|gb|KYQ35939.1| hypothetical protein Hypma_10116 [Hypsizygus marmoreus]
Hypma_004969	24.7517	33.2117	16.2916	0.490537	-1.02757	0.0350863	0.188525	LUEZ02000021.1	78614	79480	+	750	-	-	-	agaNOG06800;agaNOG06540;agaNOG06959	SR	-	gi|1012962284|gb|KYQ37048.1| hypothetical protein Hypma_09261 [Hypsizygus marmoreus]
Hypma_011148	22.9378	30.8618	15.0137	0.486483	-1.03954	0.0353343	0.189373	LUEZ02000053.1	861830	863309	-	1294	-	GO:0044464	K08513	COG5143;saccNOG06223;opiNOG37546	U	sp|Q92356|SYB1_SCHPO Synaptobrevin homolog 1 OS=Schizosaccharomyces pombe (strain 972 / ATCC 24843) GN=syb1 PE=3 SV=1	gi|1012956611|gb|KYQ31431.1| Synaptobrevin 1 [Hypsizygus marmoreus]
Hypma_005110	164.637	296.17	33.1029	0.11177	-3.1614	0.0354832	0.189658	LUEZ02000021.1	439849	440719	-	689	-	GO:0008152;GO:0016846	-	sordNOG14823;pleNOG05696;opiNOG46891	S	-	gi|1012962234|gb|KYQ36998.1| hypothetical protein Hypma_09133 [Hypsizygus marmoreus]
Hypma_012441	77.4964	130.139	24.8535	0.190977	-2.38853	0.0354925	0.189658	LUEZ02000062.1	148338	149223	-	663	-	-	-	opiNOG30024	R	sp|Q0IHU5|ISOC1_XENTR Isochorismatase domain-containing protein 1 OS=Xenopus tropicalis GN=isoc1 PE=2 SV=1	gi|1012958095|gb|KYQ32888.1| Isochorismatase domain-containing protein 2, mitochondrial [Hypsizygus marmoreus]
Hypma_016551	437.435	718.832	156.039	0.217073	-2.20375	0.0362134	0.19192	LUEZ02000096.1	853414	856267	+	2358	-	GO:0006351;GO:0005488	-	opiNOG72739;opiNOG18593;fuNOG30762;opiNOG04764	KR	sp|Q9US36|KLF1_SCHPO Zinc finger protein klf1 OS=Schizosaccharomyces pombe (strain 972 / ATCC 24843) GN=klf1 PE=2 SV=1	gi|1012966896|gb|KYQ41643.1| Zinc finger protein klf1 [Hypsizygus marmoreus]
Hypma_007098	174.225	243.467	104.983	0.431201	-1.21357	0.03696	0.194378	LUEZ02000005.1	300364	302501	+	1555	-	GO:0008270;GO:0055114;GO:0016491	-	opiNOG06079	Q	sp|O94564|YGD6_SCHPO Zinc-type alcohol dehydrogenase-like protein C1773.06c OS=Schizosaccharomyces pombe (strain 972 / ATCC 24843) GN=SPBC1773.06c PE=3 SV=1	gi|1012961165|gb|KYQ35934.1| Zinc-type alcohol dehydrogenase-like protein [Hypsizygus marmoreus]
Hypma_004277	15.7399	21.7247	9.75504	0.44903	-1.15512	0.038405	0.199817	LUEZ02000158.1	297960	298475	-	516	-	-	-	-	-	-	-
Hypma_014771	1254.56	1764.59	744.529	0.421929	-1.24493	0.0396812	0.204604	LUEZ02000090.1	376602	379016	+	1884	-	-	-	opiNOG38732	R	sp|P86789|GIGA6_CRAGI Gigasin-6 OS=Crassostrea gigas PE=1 SV=1	gi|1012960726|gb|KYQ35498.1| Gigasin-6 [Hypsizygus marmoreus]
Hypma_006534	456.314	800.812	111.816	0.139628	-2.84033	0.0399721	0.205469	LUEZ02000040.1	1183453	1185770	+	1858	-	-	-	-	-	-	gi|1012970268|gb|KYQ45009.1| hypothetical protein Hypma_01384 [Hypsizygus marmoreus]
Hypma_010122	34.9543	49.4609	20.4477	0.413412	-1.27435	0.0404672	0.20711	LUEZ02000049.1	351443	355515	-	3920	-	-	-	opiNOG37137	S	-	gi|1012967602|gb|KYQ42347.1| hypothetical protein Hypma_03548 [Hypsizygus marmoreus]
Hypma_003205	457.736	794.961	120.511	0.151593	-2.72172	0.0410275	0.209043	LUEZ02000014.1	156087	158298	-	1791	-	GO:0016614;GO:0050660;GO:0055114	-	opiNOG06135;opiNOG15790	R	sp|Q3L245|PDH1_LEUMG Pyranose dehydrogenase 1 OS=Leucoagaricus meleagris GN=pdh1 PE=1 SV=1	gi|1012960577|gb|KYQ35350.1| Pyranose dehydrogenase 1 [Hypsizygus marmoreus]
Hypma_013430	4.01159	7.0194	1.00377	0.142999	-2.80592	0.0415429	0.210512	LUEZ02000080.1	79620	81855	+	1719	-	-	-	agarNOG05783;opiNOG05078	S	-	gi|1012965827|gb|KYQ40578.1| hypothetical protein Hypma_05823 [Hypsizygus marmoreus]
Hypma_013913	90.3756	138.419	42.3324	0.305828	-1.70921	0.0421456	0.212543	LUEZ02000009.1	412804	414000	+	1146	-	-	-	agaNOG06277;agarNOG09200;agarNOG09083	S	-	gi|1012961617|gb|KYQ36384.1| hypothetical protein Hypma_09786 [Hypsizygus marmoreus]
Hypma_005959	90.3348	139.839	40.831	0.291987	-1.77603	0.0431595	0.215854	LUEZ02000004.1	752945	753552	-	552	-	-	-	-	-	-	gi|1012959799|gb|KYQ34578.1| hypothetical protein Hypma_11640 [Hypsizygus marmoreus]
Hypma_010804	13.4624	18.8015	8.12344	0.432064	-1.21068	0.0442019	0.219331	LUEZ02000053.1	53939	54457	-	519	-	-	-	-	-	-	gi|1012965262|gb|KYQ40014.1| hypothetical protein Hypma_06182 [Hypsizygus marmoreus]
Hypma_014770	2350.44	4100.55	600.328	0.146402	-2.77199	0.0445253	0.220412	LUEZ02000090.1	372118	374392	-	1815	-	-	-	opiNOG38732	R	sp|P86789|GIGA6_CRAGI Gigasin-6 OS=Crassostrea gigas PE=1 SV=1	gi|1012960811|gb|KYQ35583.1| Gigasin-6 [Hypsizygus marmoreus]
Hypma_012761	470.575	638.574	302.575	0.47383	-1.07756	0.0446618	0.22086	LUEZ02000071.1	96888	98450	+	1563	-	-	K01497	opiNOG04985	H	sp|Q9P7M9|RIB1_SCHPO Probable GTP cyclohydrolase-2 OS=Schizosaccharomyces pombe (strain 972 / ATCC 24843) GN=rib1 PE=3 SV=1	gi|1012968362|gb|KYQ43106.1| putative GTP cyclohydrolase-2 [Hypsizygus marmoreus]
Hypma_006799	3.52115	6.07275	0.969556	0.159657	-2.64695	0.045508	0.223874	LUEZ02000040.1	1815903	1816282	-	216	-	-	-	-	-	-	gi|1012969886|gb|KYQ44627.1| hypothetical protein Hypma_01129 [Hypsizygus marmoreus]
Hypma_006822	545.525	765.011	326.039	0.426189	-1.23043	0.0455339	0.223915	LUEZ02000040.1	1875612	1877088	+	1035	-	-	-	opiNOG05964;opiNOG15349	R	sp|Q9Y7K4|YGI2_SCHPO Uncharacterized protein C2A9.02 OS=Schizosaccharomyces pombe (strain 972 / ATCC 24843) GN=SPBC2A9.02 PE=3 SV=1	gi|1012969922|gb|KYQ44663.1| Uncharacterized protein C2A9.02 [Hypsizygus marmoreus]
Hypma_005420	11.0432	15.797	6.28929	0.398131	-1.32868	0.0456137	0.224213	LUEZ02000023.1	495137	495772	+	636	-	-	-	-	-	-	gi|1012955841|gb|KYQ30747.1| hypothetical protein Hypma_15402 [Hypsizygus marmoreus]
Hypma_005079	6.48034	10.0528	2.90789	0.289262	-1.78955	0.0456855	0.224311	LUEZ02000021.1	386554	387062	-	453	-	-	-	-	-	-	gi|1012962309|gb|KYQ37073.1| hypothetical protein Hypma_09160 [Hypsizygus marmoreus]
Hypma_008550	65.1978	89.7628	40.6327	0.452668	-1.14348	0.0458494	0.224767	LUEZ02000045.1	28448	29873	-	963	-	GO:0005634;GO:0005794;GO:0005829	K07393	opiNOG02500	O	sp|O94524|GTO2_SCHPO Glutathione S-transferase omega-like 2 OS=Schizosaccharomyces pombe (strain 972 / ATCC 24843) GN=gto2 PE=3 SV=1	gi|1012965076|gb|KYQ39829.1| Glutathione S-transferase omega-like 2 [Hypsizygus marmoreus]
Hypma_000506	453.745	611.014	296.476	0.485219	-1.04329	0.0464445	0.227013	LUEZ02000106.1	209230	210827	+	1140	-	GO:0010181;GO:0055114;GO:0016491	-	opiNOG58008;opiNOG24030	C	sp|C5H429|DBR2_ARTAN Artemisinic aldehyde Delta(11(13)) reductase OS=Artemisia annua GN=DBR2 PE=1 SV=1	gi|1012962543|gb|KYQ37305.1| Artemisinic aldehyde Delta(11(13)) reductase [Hypsizygus marmoreus]
Hypma_004273	139.274	249.542	29.0062	0.116237	-3.10485	0.0471811	0.229163	LUEZ02000158.1	288956	289618	-	483	-	-	-	opiNOG35071;opiNOG39445	J	sp|Q8U308|RIDA_PYRFU 2-iminobutanoate/2-iminopropanoate deaminase OS=Pyrococcus furiosus (strain ATCC 43587 / DSM 3638 / JCM 8422 / Vc1) GN=yjgF PE=1 SV=1	gi|1012958565|gb|KYQ33354.1| 2-iminobutanoate/2-iminopropanoate deaminase [Hypsizygus marmoreus]
Hypma_012616	5.48232	8.65698	2.30766	0.266566	-1.90744	0.0481866	0.232706	LUEZ02000069.1	160459	161171	+	597	-	GO:0008152;GO:0003824	K00567	opiNOG44580	L	sp|O26715|OGT_METTH Methylated-DNA--protein-cysteine methyltransferase OS=Methanothermobacter thermautotrophicus (strain ATCC 29096 / DSM 1053 / JCM 10044 / NBRC 100330 / Delta H) GN=ogt PE=3 SV=1	gi|1012960542|gb|KYQ35316.1| Methylated-DNA--protein-cysteine methyltransferase [Hypsizygus marmoreus]
Hypma_014930	4.50734	7.39279	1.62189	0.219388	-2.18845	0.0487278	0.234445	LUEZ02000010.1	349291	350680	+	1335	-	-	-	-	-	-	gi|1012966722|gb|KYQ41470.1| 40S ribosomal protein S10-B [Hypsizygus marmoreus]
Hypma_000193	12.5479	19.4849	5.61091	0.287962	-1.79605	0.049573	0.236689	LUEZ02000101.1	38418	39098	+	624	-	-	-	-	-	-	gi|1012960318|gb|KYQ35093.1| hypothetical protein Hypma_11112 [Hypsizygus marmoreus]

## Sheet: 50 vs 110 up
id	baseMean	baseMeanA	baseMeanB	foldChange	log2FoldChange	pval	padj	Chromosome	Start Site	End Site	Direction	Length	Name	GO	KEGG	eggNOG	eggNOG_Category	Swissprot	Description
Hypma_013537	283.353	13.1943	553.512	41.9508	5.39063	2.79504e-33	3.53237e-29	LUEZ02000080.1	392018	393874	-	1355	-	GO:0016491	K19245	opiNOG04653	I	sp|B5BP48|YP54_SCHPO Putative alpha-ketoglutarate-dependent sulfonate dioxygenase OS=Schizosaccharomyces pombe (strain 972 / ATCC 24843) GN=SPBC460.04c PE=3 SV=1	gi|1012965555|gb|KYQ40306.1| putative alpha-ketoglutarate-dependent sulfonate dioxygenase [Hypsizygus marmoreus]
Hypma_009765	7140.87	1088.59	13193.2	12.1195	3.59926	7.2459e-22	4.57869e-18	LUEZ02000048.1	104493	106721	+	1365	-	GO:0055085;GO:0016021	-	opiNOG71230;fuNOG04954;opiNOG08700;NOG02973	GU	sp|Q5ATG7|APDF_EMENI Aspyridones efflux protein apdF OS=Emericella nidulans (strain FGSC A4 / ATCC 38163 / CBS 112.46 / NRRL 194 / M139) GN=apdF PE=2 SV=1	gi|1012961914|gb|KYQ36679.1| Riboflavin transporter MCH5 [Hypsizygus marmoreus]
Hypma_013600	2166.76	233.908	4099.62	17.5266	4.13148	1.04737e-20	3.96335e-17	LUEZ02000080.1	521303	523345	-	1338	-	-	-	agaNOG03492;opiNOG07425	R	-	gi|1012965644|gb|KYQ40395.1| hypothetical protein Hypma_05665 [Hypsizygus marmoreus]
Hypma_013538	1419.37	10.6274	2828.1	266.114	8.0559	1.56803e-20	3.96335e-17	LUEZ02000080.1	394294	395109	+	753	-	-	-	-	-	-	gi|1012965560|gb|KYQ40311.1| hypothetical protein Hypma_05723 [Hypsizygus marmoreus]
Hypma_003910	596.426	98.913	1093.94	11.0596	3.46723	1.45732e-18	2.3022e-15	LUEZ02000015.1	376901	377155	-	255	-	-	-	-	-	-	gi|1012959553|gb|KYQ34333.1| hypothetical protein Hypma_11697 [Hypsizygus marmoreus]
Hypma_004628	4517.87	833.587	8202.15	9.83958	3.2986	4.33676e-18	6.08978e-15	LUEZ02000018.1	138773	143119	-	2613	-	-	-	-	-	-	gi|1012957272|gb|KYQ32078.1| hypothetical protein Hypma_14113 [Hypsizygus marmoreus]
Hypma_003912	1240.61	97.5423	2383.67	24.4373	4.61101	2.30529e-16	2.91343e-13	LUEZ02000015.1	379793	380284	+	420	-	-	-	-	-	-	gi|1012959551|gb|KYQ34331.1| hypothetical protein Hypma_11695 [Hypsizygus marmoreus]
Hypma_002588	1021.37	212.657	1830.08	8.60577	3.1053	6.44149e-16	7.40068e-13	LUEZ02000122.1	633908	634772	-	750	-	GO:0044424	-	opiNOG39878;treNOG05343	S	sp|Q9HDU7|YHE8_SCHPO UPF0643 protein PB2B2.08 OS=Schizosaccharomyces pombe (strain 972 / ATCC 24843) GN=SPBPB2B2.08 PE=3 SV=1	gi|1012966391|gb|KYQ41140.1| UPF0643 protein PB2B2.08 [Hypsizygus marmoreus]
Hypma_000157	778.726	161.401	1396.05	8.64961	3.11263	8.69828e-16	9.16074e-13	LUEZ02000002.1	203505	205485	+	1374	-	-	-	opiNOG02879	S	-	gi|1012958609|gb|KYQ33397.1| hypothetical protein Hypma_12688 [Hypsizygus marmoreus]
Hypma_007778	320.489	65.321	575.657	8.81274	3.13959	1.4643e-15	1.42352e-12	LUEZ02000041.1	1075766	1076884	+	897	-	-	-	opiNOG64555	S	sp|B0D4E7|VEL_LACBS Probable velvet family sexual development regulator LACBIDRAFT_317102 OS=Laccaria bicolor (strain S238N-H82 / ATCC MYA-4686) GN=LACBIDRAFT_317102 PE=2 SV=1	gi|1012968856|gb|KYQ43598.1| hypothetical protein Hypma_02152 [Hypsizygus marmoreus]
Hypma_004324	13439	2999.51	23878.6	7.96081	2.99292	1.76127e-15	1.52912e-12	LUEZ02000017.1	117920	119329	-	1065	-	-	K08646	opiNOG45041	R	sp|P81054|PLMP_GRIFR Peptidyl-Lys metalloendopeptidase OS=Grifola frondosa GN=MEP PE=1 SV=2	gi|1012963025|gb|KYQ37785.1| Peptidyl-Lys metalloendopeptidase [Hypsizygus marmoreus]
Hypma_012424	11249.9	2489.66	20010.2	8.03733	3.00672	1.8149e-15	1.52912e-12	LUEZ02000062.1	108951	111090	-	966	-	GO:0016021	-	agaNOG05083;agaNOG02371	S	-	gi|1012958072|gb|KYQ32865.1| hypothetical protein Hypma_13258 [Hypsizygus marmoreus]
Hypma_003911	183.233	35.9601	330.506	9.19091	3.20021	7.3889e-15	5.83631e-12	LUEZ02000015.1	377535	379141	+	1023	-	-	-	-	-	-	gi|1012959552|gb|KYQ34332.1| hypothetical protein Hypma_11696 [Hypsizygus marmoreus]
Hypma_008388	3089.42	251.932	5926.91	23.5258	4.55617	9.35505e-15	6.95466e-12	LUEZ02000044.1	161503	162187	+	501	-	-	-	NOG175124;agaNOG07215	SO	-	gi|1012962474|gb|KYQ37237.1| Serine protease inhibitor [Hypsizygus marmoreus]
Hypma_015914	1443.68	252.54	2634.82	10.4333	3.38312	1.97726e-14	1.38826e-11	LUEZ02000010.1	2726298	2727493	-	741	-	-	-	opiNOG57493;opiNOG09675;COG3485	QR	-	gi|1012970648|gb|KYQ45388.1| hypothetical protein Hypma_00754 [Hypsizygus marmoreus]
Hypma_006713	953.442	248.861	1658.02	6.66245	2.73605	3.19554e-13	2.01926e-10	LUEZ02000040.1	1618711	1620077	-	1092	-	GO:0005975	-	treNOG09206;opiNOG20866	R	sp|Q09788|ASL1_SCHPO Alkali-sensitive linkage protein 1 OS=Schizosaccharomyces pombe (strain 972 / ATCC 24843) GN=asl1 PE=1 SV=1	gi|1012970137|gb|KYQ44878.1| Alkali-sensitive linkage protein 1 [Hypsizygus marmoreus]
Hypma_003279	2011.16	551.403	3470.91	6.29469	2.65413	7.88448e-13	4.74495e-10	LUEZ02000014.1	331381	334802	+	1923	-	-	K01209	opiNOG03394	G	sp|Q0CTV2|ABFA_ASPTN Probable alpha-L-arabinofuranosidase A OS=Aspergillus terreus (strain NIH 2624 / FGSC A1156) GN=abfA PE=3 SV=1	gi|1012960634|gb|KYQ35407.1| putative alpha-L-arabinofuranosidase A [Hypsizygus marmoreus]
Hypma_010637	86059	343.343	171775	500.301	8.96665	1.26212e-12	6.93506e-10	LUEZ02000052.1	164211	165382	-	843	-	-	-	opiNOG13649	R	-	gi|1012961411|gb|KYQ36179.1| hypothetical protein Hypma_09912 [Hypsizygus marmoreus]
Hypma_001383	1306.73	386.678	2226.78	5.75874	2.52575	2.22933e-12	1.12697e-09	LUEZ02000012.1	251523	255870	+	2996	-	GO:0009987	-	opiNOG64555	S	sp|B0D4E7|VEL_LACBS Probable velvet family sexual development regulator LACBIDRAFT_317102 OS=Laccaria bicolor (strain S238N-H82 / ATCC MYA-4686) GN=LACBIDRAFT_317102 PE=2 SV=1	gi|1012964474|gb|KYQ39229.1| hypothetical protein Hypma_07010 [Hypsizygus marmoreus]
Hypma_010102	266.786	46.3979	487.173	10.4999	3.39231	8.34758e-12	4.05757e-09	LUEZ02000049.1	312028	313303	-	975	-	GO:0016787	-	opiNOG29120;NOG41500	R	sp|G3Y417|YANB_ASPNA Decarboxylase yanB OS=Aspergillus niger (strain ATCC 1015 / CBS 113.46 / FGSC A1144 / LSHB Ac4 / NCTC 3858a / NRRL 328 / USDA 3528.7) GN=yanB PE=1 SV=1	gi|1012967644|gb|KYQ42389.1| 2-amino-3-carboxymuconate-6-semialdehyde decarboxylase [Hypsizygus marmoreus]
Hypma_006292	4053.55	591.775	7515.33	12.6997	3.66672	1.41183e-11	6.6084e-09	LUEZ02000040.1	565585	567390	-	1554	-	-	-	opiNOG12421;opiNOG30559	TG	sp|I1S5P3|WOR1_GIBZE Global transcription regulator FGP1 OS=Gibberella zeae (strain PH-1 / ATCC MYA-4620 / FGSC 9075 / NRRL 31084) GN=FGP1 PE=3 SV=1	gi|1012970219|gb|KYQ44960.1| Global transcription regulator FGP1 [Hypsizygus marmoreus]
Hypma_006711	226.874	66.7339	387.014	5.79936	2.53589	5.14672e-11	2.16814e-08	LUEZ02000040.1	1615170	1616820	+	1266	-	GO:0016021	K00222	opiNOG02548	I	sp|Q09195|ERG24_SCHPO Delta(14)-sterol reductase OS=Schizosaccharomyces pombe (strain 972 / ATCC 24843) GN=erg24 PE=2 SV=1	gi|1012970131|gb|KYQ44872.1| Delta(14)-sterol reductase [Hypsizygus marmoreus]
Hypma_002820	1064.66	333.623	1795.69	5.3824	2.42825	1.14671e-10	4.52878e-08	LUEZ02000124.1	269302	270504	+	939	-	-	-	opiNOG17738;sordNOG07745;pleNOG05907;opiNOG12184	Q	sp|Q48436|BUDC_KLEPN Diacetyl reductase [(S)-acetoin forming] OS=Klebsiella pneumoniae GN=budC PE=1 SV=2	gi|1012963664|gb|KYQ38422.1| 3-oxoacyl-[acyl-carrier-protein] reductase FabG [Hypsizygus marmoreus]
Hypma_012196	9949.69	3587.45	16311.9	4.54694	2.1849	6.97857e-10	2.44986e-07	LUEZ02000058.1	285515	287381	-	1422	-	GO:0016021	-	opiNOG11096	R	-	gi|1012963378|gb|KYQ38137.1| Testicular acid phosphatase [Hypsizygus marmoreus]
Hypma_013663	508.665	31.5559	985.773	31.239	4.96527	1.84191e-09	6.12581e-07	LUEZ02000080.1	658878	659321	-	444	-	-	-	opiNOG60015;opiNOG33293	R	sp|D4ALV6|AL15_ARTBC Allergen Asp f 15 homolg OS=Arthroderma benhamiae (strain ATCC MYA-4681 / CBS 112371) GN=ARB_05304 PE=1 SV=1	gi|1012965635|gb|KYQ40386.1| Protein SnodProt1 [Hypsizygus marmoreus]
Hypma_000156	26.3968	3.69094	49.1026	13.3036	3.73374	2.16977e-09	6.85539e-07	LUEZ02000002.1	202513	203055	+	372	-	-	-	-	-	-	-
Hypma_005537	53.6601	12.7959	94.5243	7.38709	2.88501	2.67378e-09	8.24176e-07	LUEZ02000025.1	52418	53039	-	513	-	-	-	agaNOG07046	S	-	gi|1012957461|gb|KYQ32263.1| hypothetical protein Hypma_13894 [Hypsizygus marmoreus]
Hypma_010340	799.462	104.733	1494.19	14.2667	3.83458	2.80062e-09	8.4272e-07	LUEZ02000049.1	875969	877882	-	1473	-	-	-	opiNOG26712	S	-	gi|1012967700|gb|KYQ42445.1| hypothetical protein Hypma_03765 [Hypsizygus marmoreus]
Hypma_006538	261.793	89.378	434.209	4.85812	2.2804	3.31291e-09	9.73686e-07	LUEZ02000040.1	1192514	1195634	+	2511	-	GO:0016020	-	COG0580;opiNOG07665	G	sp|Q51389|GLPF_PSEAE Glycerol uptake facilitator protein OS=Pseudomonas aeruginosa (strain ATCC 15692 / DSM 22644 / CIP 104116 / JCM 14847 / LMG 12228 / 1C / PRS 101 / PAO1) GN=glpF PE=3 SV=2	gi|1012970059|gb|KYQ44800.1| Propanediol diffusion facilitator [Hypsizygus marmoreus]
Hypma_007814	484.535	170.129	798.941	4.69609	2.23146	3.5442e-09	1.01799e-06	LUEZ02000041.1	1165037	1166063	-	762	-	-	-	agarNOG09134;agaNOG04559	R	-	gi|1012968928|gb|KYQ43670.1| hypothetical protein Hypma_02116 [Hypsizygus marmoreus]
Hypma_016382	124.762	39.5803	209.943	5.30422	2.40714	5.98669e-09	1.68133e-06	LUEZ02000096.1	447686	451875	-	2241	-	-	-	agaNOG06587	S	-	gi|1012967013|gb|KYQ41760.1| hypothetical protein Hypma_04359 [Hypsizygus marmoreus]
Hypma_001616	102.67	32.0392	173.3	5.40899	2.43536	9.228e-09	2.48135e-06	LUEZ02000112.1	88767	89894	+	906	-	-	-	treNOG09725;pleNOG03961;opiNOG26883	R	-	gi|1012957106|gb|KYQ31915.1| Protein rds1 [Hypsizygus marmoreus]
Hypma_007911	441.205	162.227	720.184	4.43937	2.15035	1.34885e-08	3.40935e-06	LUEZ02000041.1	1403285	1405247	-	1479	-	GO:0009411;GO:0090305;GO:0004519;GO:0006289	K13281	treNOG06023;opiNOG13919	R	sp|Q10988|UVE1_SCHPO UV-damage endonuclease OS=Schizosaccharomyces pombe (strain 972 / ATCC 24843) GN=uve1 PE=2 SV=1	gi|1012969111|gb|KYQ43853.1| UV-damage endonuclease [Hypsizygus marmoreus]
Hypma_011079	333.439	126.92	539.957	4.25432	2.08893	2.59235e-08	6.42394e-06	LUEZ02000053.1	702209	703654	+	1446	-	-	-	agaNOG07432	S	-	gi|1012965319|gb|KYQ40071.1| hypothetical protein Hypma_05909 [Hypsizygus marmoreus]
Hypma_006360	755.82	294.104	1217.53	4.13981	2.04956	3.42598e-08	7.87539e-06	LUEZ02000040.1	717394	719225	-	1377	-	-	-	opiNOG06381	R	sp|P0DPB2|PSIT2_PSICU Major facilitor-type transporter psiT2 OS=Psilocybe cubensis GN=psiT2 PE=3 SV=1	gi|1012970101|gb|KYQ44842.1| putative peptide/nitrate transporter [Hypsizygus marmoreus]
Hypma_012975	85.811	28.5333	143.089	5.01479	2.32619	3.65392e-08	8.22045e-06	LUEZ02000071.1	602636	603985	+	1227	-	-	-	agaNOG04429	S	-	gi|1012968375|gb|KYQ43119.1| hypothetical protein Hypma_03223 [Hypsizygus marmoreus]
Hypma_006560	356.353	134.29	578.416	4.3072	2.10675	3.70759e-08	8.22045e-06	LUEZ02000040.1	1246669	1248145	-	963	-	-	-	treNOG05123;opiNOG26796	R	sp|O34969|YFJR_BACSU Uncharacterized oxidoreductase YfjR OS=Bacillus subtilis (strain 168) GN=yfjR PE=3 SV=2	gi|1012970020|gb|KYQ44761.1| putative oxidoreductase YfjR [Hypsizygus marmoreus]
Hypma_012180	228.953	93.1232	364.782	3.9172	1.96982	7.63353e-08	1.58152e-05	LUEZ02000058.1	249610	250279	+	501	-	-	-	agaNOG07322	S	-	gi|1012963375|gb|KYQ38134.1| hypothetical protein Hypma_08053 [Hypsizygus marmoreus]
Hypma_003958	912.624	220.304	1604.94	7.28514	2.86496	8.69012e-08	1.77138e-05	LUEZ02000143.1	102847	104400	+	1377	-	-	-	onyNOG02022;opiNOG14669	J	sp|O74438|MCP2_SCHPO Meiotic coiled-coil protein 2 OS=Schizosaccharomyces pombe (strain 972 / ATCC 24843) GN=mcp2 PE=4 SV=1	gi|1012957602|gb|KYQ32402.1| Meiotic coiled-coil protein 2 [Hypsizygus marmoreus]
Hypma_000390	4511.5	738.901	8284.1	11.2114	3.48689	9.61489e-08	1.92878e-05	LUEZ02000102.1	140053	142289	+	1542	-	-	-	COG2124;opiNOG09278;opiNOG00940;opiNOG12959	Q	sp|P0DPA7|PSIH_PSICU Cytochrome P450 monooxygenase psiH OS=Psilocybe cubensis GN=psiH PE=1 SV=1	gi|1012957760|gb|KYQ32557.1| O-methylsterigmatocystin oxidoreductase [Hypsizygus marmoreus]
Hypma_012106	147.868	55.7611	239.976	4.30364	2.10556	1.27821e-07	2.48524e-05	LUEZ02000058.1	87781	88041	+	228	-	-	-	-	-	-	-
Hypma_016388	143.009	41.1158	244.901	5.95638	2.57444	1.39799e-07	2.67694e-05	LUEZ02000096.1	458955	459577	-	282	-	-	-	-	-	-	gi|1012967022|gb|KYQ41769.1| hypothetical protein Hypma_04354 [Hypsizygus marmoreus]
Hypma_004795	5473.87	264.738	10683	40.3532	5.33461	1.55741e-07	2.8945e-05	LUEZ02000184.1	270465	271088	+	399	-	-	-	agaNOG06939;opiNOG62217;agaNOG07267	R	-	gi|1012960026|gb|KYQ34803.1| hypothetical protein Hypma_11369 [Hypsizygus marmoreus]
Hypma_001686	335.236	23.1554	647.316	27.9553	4.80505	1.85129e-07	3.34237e-05	LUEZ02000113.1	106202	106478	-	222	-	-	-	-	-	-	gi|1012966001|gb|KYQ40751.1| hypothetical protein Hypma_05503 [Hypsizygus marmoreus]
Hypma_006592	46.249	13.8499	78.6482	5.67862	2.50554	2.18442e-07	3.83024e-05	LUEZ02000040.1	1325000	1326390	-	1254	-	-	K15732	-	-	-	gi|1012970392|gb|KYQ45133.1| hypothetical protein Hypma_01327 [Hypsizygus marmoreus]
Hypma_001427	420.972	156.59	685.355	4.37676	2.12986	2.21243e-07	3.83024e-05	LUEZ02000012.1	362129	364312	+	1242	-	GO:0005975;GO:0004650	K01213	opiNOG31737	G	sp|Q2EQQ2|RGXA_ASPNG Putative galacturan 1,4-alpha-galacturonidase A OS=Aspergillus niger GN=rgxA PE=2 SV=1	gi|648163470|gb|KDR77161.1| hypothetical protein GALMADRAFT_433038 [Galerina marginata CBS 339.88]
Hypma_011889	695.112	33.0179	1357.21	41.1052	5.36125	2.28452e-07	3.9016e-05	LUEZ02000055.1	1374062	1374705	-	421	-	-	-	agarNOG09222;agaNOG06850;agarNOG09034;agaNOG04382	R	sp|O13300|HYP3_AGABI Hydrophobin-3 OS=Agaricus bisporus GN=abh3 PE=3 SV=1	gi|1012968463|gb|KYQ43206.1| Hydrophobin-3 [Hypsizygus marmoreus]
Hypma_008386	4817.53	99.1383	9535.93	96.1882	6.58779	2.56597e-07	4.26694e-05	LUEZ02000044.1	154914	155540	+	462	-	-	-	NOG175124;agaNOG07215	SO	sp|P81639|SPI_LENED Serine protease inhibitor OS=Lentinula edodes PE=1 SV=1	gi|1012962480|gb|KYQ37243.1| Serine protease inhibitor [Hypsizygus marmoreus]
Hypma_010763	549.897	210.538	889.256	4.22373	2.07852	4.48595e-07	7.08668e-05	LUEZ02000052.1	451187	451996	-	810	-	-	-	opiNOG43176;opiNOG71587	S	-	gi|1012961383|gb|KYQ36151.1| hypothetical protein Hypma_10031 [Hypsizygus marmoreus]
Hypma_014367	1685.56	234.959	3136.17	13.3478	3.73853	4.96983e-07	7.6596e-05	LUEZ02000085.1	225725	228555	-	2259	-	-	-	COG0699;opiNOG19691	RU	sp|Q6PW23|MX_EPICO Interferon-induced GTP-binding protein Mx OS=Epinephelus coioides GN=mx PE=2 SV=1	gi|1012961899|gb|KYQ36665.1| Interferon-induced GTP-binding protein Mx [Hypsizygus marmoreus]
Hypma_006755	262.913	118.55	407.276	3.43549	1.78052	6.24148e-07	9.27998e-05	LUEZ02000040.1	1702496	1704014	+	1182	-	GO:0005525	-	opiNOG31340;opiNOG69455;NOG126517	SR	-	gi|1012970284|gb|KYQ45025.1| GTP-binding protein A [Hypsizygus marmoreus]
Hypma_006477	127.732	47.9936	207.471	4.32288	2.11199	6.59452e-07	9.69088e-05	LUEZ02000040.1	1024344	1025595	-	1191	-	-	-	agaNOG03834	S	-	gi|1012969743|gb|KYQ44484.1| hypothetical protein Hypma_01440 [Hypsizygus marmoreus]
Hypma_014772	3457.66	1521.99	5393.32	3.54359	1.82521	7.82244e-07	0.00010845	LUEZ02000090.1	379544	380907	+	1062	-	-	K00616	COG0176;opiNOG19367	G	sp|Q1H0R4|TAL_METFK Transaldolase OS=Methylobacillus flagellatus (strain KT / ATCC 51484 / DSM 6875) GN=tal PE=3 SV=1	gi|1012960812|gb|KYQ35584.1| Transaldolase [Hypsizygus marmoreus]
Hypma_014077	867.847	380.872	1354.82	3.55716	1.83073	7.8948e-07	0.00010845	LUEZ02000009.1	801613	804087	+	1563	-	GO:0016020;GO:0008152;GO:0005509;GO:0004571	K01230	opiNOG18155;KOG2204	G	sp|Q0D076|MNS1B_ASPTN Probable mannosyl-oligosaccharide alpha-1,2-mannosidase 1B OS=Aspergillus terreus (strain NIH 2624 / FGSC A1156) GN=mns1B PE=3 SV=1	gi|1012959044|gb|KYQ33828.1| Mannosyl-oligosaccharide alpha-1,2-mannosidase 1B [Hypsizygus marmoreus]
Hypma_009500	541.424	183.244	899.605	4.90933	2.29553	8.41403e-07	0.00011434	LUEZ02000046.1	1609869	1611468	+	1113	-	GO:0005506;GO:0055114;GO:0016491	-	opiNOG33080;sordNOG09597;opiNOG40235;opiNOG01048	SQ	sp|Q7XZQ6|FLS_PETCR Flavonol synthase/flavanone 3-hydroxylase OS=Petroselinum crispum GN=FLS PE=1 SV=1	gi|1012967490|gb|KYQ42236.1| Flavonol synthase/flavanone 3-hydroxylase [Hypsizygus marmoreus]
Hypma_005326	1650.56	735.247	2565.87	3.4898	1.80315	8.60805e-07	0.000115636	LUEZ02000023.1	221946	225173	-	2273	-	-	-	opiNOG01397	S	sp|Q8N0N3|BGBP_PENMO Beta-1,3-glucan-binding protein OS=Penaeus monodon PE=2 SV=1	gi|1012961077|gb|KYQ35847.1| Beta-1,3-glucan-binding protein [Hypsizygus marmoreus]
Hypma_007377	2311	1069.44	3552.57	3.3219	1.73201	1.65641e-06	0.000209337	LUEZ02000041.1	88889	91787	-	1863	-	GO:0016787;GO:0009166	-	opiNOG03776	F	sp|D4B093|A1864_ARTBC Secreted protein ARB_01864 OS=Arthroderma benhamiae (strain ATCC MYA-4681 / CBS 112371) GN=ARB_01864 PE=1 SV=1	gi|1012969416|gb|KYQ44158.1| Uncharacterized protein Hypma_02525 [Hypsizygus marmoreus]
Hypma_010022	1109.83	526.494	1693.17	3.21593	1.68524	2.00516e-06	0.000241345	LUEZ02000049.1	122816	126745	+	3170	-	GO:0016021;GO:0016810	-	opiNOG09530	S	-	gi|1012967688|gb|KYQ42433.1| hypothetical protein Hypma_03448 [Hypsizygus marmoreus]
Hypma_002849	25.0685	6.51965	43.6174	6.69015	2.74204	2.22154e-06	0.000264867	LUEZ02000124.1	337953	339323	-	930	-	-	-	opiNOG57493;opiNOG09675;COG3485	QR	-	gi|1012963548|gb|KYQ38306.1| hypothetical protein Hypma_07819 [Hypsizygus marmoreus]
Hypma_008464	232.321	103.48	361.162	3.49016	1.80329	2.37367e-06	0.00028036	LUEZ02000044.1	364119	366358	+	1716	-	GO:0004471;GO:0046872;GO:0051287;GO:0055114;GO:0006108	K00027	opiNOG04071;COG0281	C	sp|O34389|MAO3_BACSU Probable NAD-dependent malic enzyme 3 OS=Bacillus subtilis (strain 168) GN=malS PE=3 SV=1	gi|1012962431|gb|KYQ37194.1| putative NAD-dependent malic enzyme 3 [Hypsizygus marmoreus]
Hypma_012006	361.71	161.734	561.685	3.47288	1.79613	2.44295e-06	0.00028153	LUEZ02000056.1	174063	176880	-	2382	-	-	-	opiNOG15249;opiNOG07042;KOG0198	T	sp|Q05609|CTR1_ARATH Serine/threonine-protein kinase CTR1 OS=Arabidopsis thaliana GN=CTR1 PE=1 SV=1	gi|1012959519|gb|KYQ34300.1| Serine/threonine-protein kinase CTR1 [Hypsizygus marmoreus]
Hypma_002549	7316.83	2690.22	11943.4	4.43958	2.15042	2.47987e-06	0.00028153	LUEZ02000122.1	538093	538947	-	855	-	-	-	opiNOG42500	S	-	gi|1012966515|gb|KYQ41264.1| hypothetical protein Hypma_05002 [Hypsizygus marmoreus]
Hypma_009572	7788.86	1157.68	14420	12.4559	3.63876	2.49497e-06	0.00028153	LUEZ02000047.1	57836	59717	+	1113	-	GO:0016021	-	agaNOG03414;opiNOG63092	S	-	gi|1012958836|gb|KYQ33622.1| hypothetical protein Hypma_12533 [Hypsizygus marmoreus]
Hypma_004599	7556.55	3520.37	11592.7	3.29304	1.71942	2.70768e-06	0.000302829	LUEZ02000018.1	79656	82571	+	2298	-	-	-	sorNOG06337;opiNOG12189	RG	-	gi|1012957254|gb|KYQ32060.1| hypothetical protein Hypma_14087 [Hypsizygus marmoreus]
Hypma_014690	6380.34	3082.28	9678.4	3.14002	1.65077	2.78079e-06	0.000308277	LUEZ02000090.1	148809	150395	+	855	-	-	-	-	-	-	gi|1012960722|gb|KYQ35494.1| hypothetical protein Hypma_10616 [Hypsizygus marmoreus]
Hypma_005579	1114.77	518.261	1711.29	3.30198	1.72333	2.83106e-06	0.000309384	LUEZ02000025.1	128526	130936	-	1827	-	GO:0016491	-	opiNOG06135;opiNOG15790	R	sp|Q0R4L2|PDH3_LEUMG Pyranose dehydrogenase 3 OS=Leucoagaricus meleagris GN=pdh3 PE=2 SV=1	gi|1012957438|gb|KYQ32240.1| Pyranose dehydrogenase 3 [Hypsizygus marmoreus]
Hypma_006277	783.734	363.565	1203.9	3.31138	1.72743	2.83973e-06	0.000309384	LUEZ02000040.1	532089	535724	+	2652	-	-	-	opiNOG15249;opiNOG07042;opiNOG00336	T	sp|Q54U31|SHKD_DICDI Dual specificity protein kinase shkD OS=Dictyostelium discoideum GN=shkD PE=3 SV=1	gi|1012969783|gb|KYQ44524.1| Dual specificity protein kinase shkD [Hypsizygus marmoreus]
Hypma_015024	896.6	441.586	1351.61	3.06082	1.61392	2.93922e-06	0.000316195	LUEZ02000010.1	636862	638554	-	1586	-	-	-	agarNOG04659;agaNOG05189;agaNOG06699	SR	-	gi|1012966806|gb|KYQ41554.1| hypothetical protein Hypma_04750 [Hypsizygus marmoreus]
Hypma_016079	1179.24	411.002	1947.49	4.73839	2.2444	2.95229e-06	0.000316195	LUEZ02000010.1	3124592	3125377	+	723	-	GO:0010181;GO:0055114;GO:0016491	-	opiNOG47206;opiNOG07512	SJ	sp|O94322|YGK3_SCHPO Uncharacterized protein C725.03 OS=Schizosaccharomyces pombe (strain 972 / ATCC 24843) GN=SPBC725.03 PE=4 SV=1	gi|1012970934|gb|KYQ45674.1| hypothetical protein Hypma_00908 [Hypsizygus marmoreus]
Hypma_006925	2535.61	808.97	4262.25	5.26874	2.39746	3.57637e-06	0.00037327	LUEZ02000040.1	2125093	2127337	-	1686	-	GO:0055085;GO:0006817;GO:0005315;GO:0016021	K08176	opiNOG73401;treNOG08576;opiNOG07179	RP	sp|Q7RVX9|PHO5_NEUCR Repressible high-affinity phosphate permease OS=Neurospora crassa (strain ATCC 24698 / 74-OR23-1A / CBS 708.71 / DSM 1257 / FGSC 987) GN=pho-5 PE=1 SV=2	gi|1012970274|gb|KYQ45015.1| Repressible high-affinity phosphate permease [Hypsizygus marmoreus]
Hypma_011116	8.01028	0.313474	15.7071	50.1065	5.64693	3.60334e-06	0.00037327	LUEZ02000053.1	782058	783395	+	1080	-	-	-	-	-	-	gi|1012965213|gb|KYQ39965.1| hypothetical protein Hypma_05874 [Hypsizygus marmoreus]
Hypma_011172	101.998	26.6627	177.334	6.651	2.73357	3.69578e-06	0.00037719	LUEZ02000054.1	5023	6328	+	990	-	-	-	-	-	-	gi|1012959237|gb|KYQ34020.1| hypothetical protein Hypma_12096 [Hypsizygus marmoreus]
Hypma_006133	720.14	339.803	1100.48	3.23857	1.69536	3.76061e-06	0.000378485	LUEZ02000040.1	200927	202819	+	1716	-	-	-	opiNOG48163;agaNOG05161;opiNOG26482	SR	-	gi|1012969636|gb|KYQ44377.1| hypothetical protein Hypma_01777 [Hypsizygus marmoreus]
Hypma_003582	1059.54	391.648	1727.43	4.41066	2.14099	3.994e-06	0.000391288	LUEZ02000137.1	249578	251419	-	1575	-	-	-	NOG107912;opiNOG24068	S	-	gi|1012958384|gb|KYQ33174.1| hypothetical protein Hypma_12969 [Hypsizygus marmoreus]
Hypma_004606	922.483	352.105	1492.86	4.23982	2.084	4.27947e-06	0.00041603	LUEZ02000018.1	94104	95790	+	1050	-	-	-	agaNOG04703	S	-	gi|1012957292|gb|KYQ32098.1| hypothetical protein Hypma_14096 [Hypsizygus marmoreus]
Hypma_002800	471.129	218.12	724.137	3.31991	1.73114	4.51747e-06	0.000435815	LUEZ02000124.1	223468	224677	-	1110	-	-	-	treNOG09170;opiNOG45588	S	-	gi|1012963647|gb|KYQ38405.1| hypothetical protein Hypma_07866 [Hypsizygus marmoreus]
Hypma_002394	986.252	292.338	1680.17	5.74734	2.52289	6.5961e-06	0.000618555	LUEZ02000122.1	128441	129015	+	510	-	GO:0016020	-	-	-	-	gi|1012966215|gb|KYQ40964.1| hypothetical protein Hypma_05153 [Hypsizygus marmoreus]
Hypma_001039	251.905	83.55	420.26	5.03004	2.33057	6.60745e-06	0.000618555	LUEZ02000110.1	130846	133098	-	1605	-	GO:0004553;GO:0071704	K01183	opiNOG63130;treNOG09519	G	sp|P20533|CHIA1_BACCI Chitinase A1 OS=Bacillus circulans GN=chiA1 PE=1 SV=1	gi|1012963869|gb|KYQ38626.1| Chitinase A1 [Hypsizygus marmoreus]
Hypma_010055	216.003	101.964	330.042	3.23683	1.69458	6.9462e-06	0.000645486	LUEZ02000049.1	206657	209986	-	2199	-	GO:0003824	-	opiNOG03189;NOG01835	SR	sp|Q2U4L7|GTAA_ASPOR Glutaminase A OS=Aspergillus oryzae (strain ATCC 42149 / RIB 40) GN=gtaA PE=1 SV=2	gi|1012967657|gb|KYQ42402.1| hypothetical protein Hypma_03481 [Hypsizygus marmoreus]
Hypma_004770	18227.3	1994.14	34460.5	17.2809	4.11111	7.44357e-06	0.00068168	LUEZ02000184.1	206598	207157	+	393	-	-	-	agaNOG06988;opiNOG62217;agarNOG08714	R	-	gi|1012960014|gb|KYQ34791.1| hypothetical protein Hypma_11345 [Hypsizygus marmoreus]
Hypma_015283	1180.17	598.93	1761.42	2.94094	1.55628	7.55591e-06	0.00068699	LUEZ02000010.1	1282408	1283267	-	639	-	GO:0016020	-	opiNOG42728	R	sp|Q4WCX9|YA280_ASPFU Uncharacterized protein AFUA_6G02800 OS=Neosartorya fumigata (strain ATCC MYA-4609 / Af293 / CBS 101355 / FGSC A1100) GN=AFUA_6G02800 PE=1 SV=1	gi|1012971225|gb|KYQ45965.1| Uncharacterized protein Hypma_00140 [Hypsizygus marmoreus]
Hypma_012178	1542.45	135.784	2949.12	21.7192	4.4409	8.18138e-06	0.000733307	LUEZ02000058.1	247118	248358	-	966	-	GO:0046872;GO:0055114;GO:0016491	K00505	opiNOG46844;opiNOG27919;opiNOG24086	RG	sp|B8NM74|USTQ_ASPFN Tyrosinase ustQ OS=Aspergillus flavus (strain ATCC 200026 / FGSC A1120 / NRRL 3357 / JCM 12722 / SRRC 167) GN=ustQ PE=1 SV=1	gi|1012963374|gb|KYQ38133.1| Tyrosinase [Hypsizygus marmoreus]
Hypma_015552	1416.22	713.416	2119.02	2.97025	1.57058	8.27558e-06	0.00073492	LUEZ02000010.1	1886526	1889483	-	1884	-	GO:0006749;GO:0003840	K00681	treNOG04886;opiNOG11622	E	sp|O05218|YWRD_BACSU Glutathione hydrolase-like YwrD proenzyme OS=Bacillus subtilis (strain 168) GN=ywrD PE=1 SV=1	gi|1012970983|gb|KYQ45723.1| putative gamma-glutamyltransferase YwrD [Hypsizygus marmoreus]
Hypma_011173	55.7586	21.7091	89.8081	4.1369	2.04855	8.68022e-06	0.000756556	LUEZ02000054.1	6632	7775	+	1026	-	-	-	-	-	-	gi|1012959190|gb|KYQ33973.1| hypothetical protein Hypma_12095 [Hypsizygus marmoreus]
Hypma_006555	792.312	316.283	1268.34	4.01014	2.00365	8.90211e-06	0.000765339	LUEZ02000040.1	1235491	1237854	-	1803	-	GO:0016491	-	opiNOG06135;opiNOG15790	R	sp|Q3L245|PDH1_LEUMG Pyranose dehydrogenase 1 OS=Leucoagaricus meleagris GN=pdh1 PE=1 SV=1	gi|1012969643|gb|KYQ44384.1| Pyranose dehydrogenase 1 [Hypsizygus marmoreus]
Hypma_002321	100.132	23.5022	176.761	7.52104	2.91093	9.13175e-06	0.000779778	LUEZ02000013.1	582889	584016	-	1128	-	-	-	opiNOG60777;opiNOG27861	S	-	gi|1012962875|gb|KYQ37636.1| hypothetical protein Hypma_08662 [Hypsizygus marmoreus]
Hypma_014038	809.484	176.09	1442.88	8.19396	3.03456	9.66019e-06	0.000813903	LUEZ02000009.1	705220	707688	+	1989	-	-	K20246	COG1262;opiNOG03384;opiNOG73687	SR	sp|Q7RX33|EGT1_NEUCR Ergothioneine biosynthesis protein 1 OS=Neurospora crassa (strain ATCC 24698 / 74-OR23-1A / CBS 708.71 / DSM 1257 / FGSC 987) GN=egt-1 PE=1 SV=3	gi|1012957674|gb|KYQ32473.1| Meiotically up-regulated gene 158 protein [Hypsizygus marmoreus]
Hypma_014679	1877.29	643.84	3110.75	4.83156	2.27249	9.81571e-06	0.000821529	LUEZ02000090.1	119215	121882	+	1734	-	GO:0005615;GO:0006508;GO:0004222;GO:0008270	K01417	NOG11304	O	sp|A4QWP8|MEP_MAGO7 Extracellular metalloproteinase MEP OS=Magnaporthe oryzae (strain 70-15 / ATCC MYA-4617 / FGSC 8958) GN=MEP PE=2 SV=1	gi|1012960839|gb|KYQ35611.1| Extracellular metalloproteinase mep [Hypsizygus marmoreus]
Hypma_016112	8535.25	4291.5	12779	2.97775	1.57422	1.1376e-05	0.000935912	LUEZ02000010.1	3212476	3214393	+	1861	-	-	-	agaNOG03764;agarNOG07341	S	-	gi|1012970989|gb|KYQ45729.1| hypothetical protein Hypma_00942 [Hypsizygus marmoreus]
Hypma_015134	133.031	61.4879	204.574	3.32706	1.73425	1.14045e-05	0.000935912	LUEZ02000010.1	916989	917637	+	429	-	-	-	opiNOG26967	O	-	gi|1012966843|gb|KYQ41591.1| hypothetical protein Hypma_04854 [Hypsizygus marmoreus]
Hypma_015835	4153.48	1274.52	7032.43	5.51769	2.46406	1.22677e-05	0.00098751	LUEZ02000010.1	2531557	2533580	+	1311	-	GO:0016021	-	opiNOG61588	S	-	gi|1012970906|gb|KYQ45646.1| hypothetical protein Hypma_00680 [Hypsizygus marmoreus]
Hypma_003292	467.54	90.6063	844.473	9.32025	3.22037	1.28009e-05	0.00102391	LUEZ02000014.1	380927	383170	-	1050	-	GO:0016021	-	euNOG47417;agaNOG05083;opiNOG73239	S	-	gi|1012960620|gb|KYQ35393.1| hypothetical protein Hypma_10801 [Hypsizygus marmoreus]
Hypma_007533	1570.26	634.276	2506.24	3.95133	1.98234	1.30319e-05	0.00103583	LUEZ02000041.1	486478	486873	+	294	-	-	-	-	-	-	gi|1012969469|gb|KYQ44211.1| hypothetical protein Hypma_02391 [Hypsizygus marmoreus]
Hypma_003959	759.73	188.472	1330.99	7.062	2.82008	1.52457e-05	0.00119674	LUEZ02000143.1	104461	105967	+	789	-	GO:0003723	-	opiNOG14669	J	sp|O74438|MCP2_SCHPO Meiotic coiled-coil protein 2 OS=Schizosaccharomyces pombe (strain 972 / ATCC 24843) GN=mcp2 PE=4 SV=1	gi|1012957602|gb|KYQ32402.1| Meiotic coiled-coil protein 2 [Hypsizygus marmoreus]
Hypma_007932	504.165	224.673	783.658	3.488	1.8024	1.84965e-05	0.00141672	LUEZ02000041.1	1447140	1448650	-	1272	-	-	-	agaNOG06590	S	-	gi|1012969149|gb|KYQ43891.1| hypothetical protein Hypma_02003 [Hypsizygus marmoreus]
Hypma_014092	248.062	119.895	376.229	3.13799	1.64984	1.88031e-05	0.00143153	LUEZ02000009.1	837761	838640	+	663	-	-	-	-	-	-	gi|1012959125|gb|KYQ33909.1| hypothetical protein Hypma_12302 [Hypsizygus marmoreus]
Hypma_014752	254.274	126.899	381.648	3.00749	1.58856	1.96142e-05	0.00148186	LUEZ02000090.1	324375	326972	-	1593	-	GO:0055085;GO:0016021	-	NOG15049;opiNOG06218;opiNOG18152	RU	sp|O94343|YHMA_SCHPO Uncharacterized MFS-type transporter C1271.10c OS=Schizosaccharomyces pombe (strain 972 / ATCC 24843) GN=SPBC1271.10c PE=1 SV=1	gi|1012960789|gb|KYQ35561.1| putative MFS-type transporter [Hypsizygus marmoreus]
Hypma_012202	1017.16	546.062	1488.26	2.72545	1.44649	2.15632e-05	0.0015881	LUEZ02000058.1	301225	301853	-	576	-	-	-	agaNOG06143	S	-	gi|1012963200|gb|KYQ37959.1| hypothetical protein Hypma_08078 [Hypsizygus marmoreus]
Hypma_003862	3038.71	439.457	5637.95	12.8294	3.68138	2.16024e-05	0.0015881	LUEZ02000015.1	255745	257879	+	1731	-	GO:0016884	-	COG0154;pleNOG01170;opiNOG01013;sordNOG04693	JTI	sp|P08158|AMDS_EMENI Acetamidase OS=Emericella nidulans (strain FGSC A4 / ATCC 38163 / CBS 112.46 / NRRL 194 / M139) GN=amdS PE=2 SV=1	gi|1012959585|gb|KYQ34365.1| Acetamidase [Hypsizygus marmoreus]
Hypma_013622	801.381	413.305	1189.46	2.87792	1.52502	2.16137e-05	0.0015881	LUEZ02000080.1	568573	569441	+	756	-	-	-	opiNOG45204;sorNOG08287;opiNOG40599	S	-	gi|1012965662|gb|KYQ40413.1| hypothetical protein Hypma_05647 [Hypsizygus marmoreus]
Hypma_009242	362.945	185.47	540.421	2.9138	1.5429	2.28409e-05	0.00166858	LUEZ02000046.1	943512	943787	+	276	-	-	-	-	-	-	gi|1012967535|gb|KYQ42281.1| hypothetical protein Hypma_03880 [Hypsizygus marmoreus]
Hypma_001475	1869.93	999.794	2740.07	2.74064	1.45451	2.469e-05	0.00178304	LUEZ02000012.1	463884	465985	+	1863	-	-	-	opiNOG43382;opiNOG26601	SK	sp|P45815|CRF1_YARLI Copper resistance protein CRF1 OS=Yarrowia lipolytica (strain CLIB 122 / E 150) GN=CRF1 PE=4 SV=1	gi|1012964337|gb|KYQ39092.1| Metal-binding regulatory protein cuf1 [Hypsizygus marmoreus]
Hypma_006286	910.13	439.369	1380.89	3.1429	1.65209	2.90826e-05	0.00206432	LUEZ02000040.1	553865	556507	-	1821	-	-	-	opiNOG10617	R	-	gi|1012970228|gb|KYQ44969.1| hypothetical protein Hypma_01629 [Hypsizygus marmoreus]
Hypma_015185	1116.52	592.545	1640.49	2.76855	1.46913	2.92382e-05	0.00206432	LUEZ02000010.1	1053181	1054568	+	1116	-	GO:0055114;GO:0051213	K19245	COG2175;sordNOG12098;NOG165758;opiNOG04653	QI	sp|Q12358|JLP1_YEAST Alpha-ketoglutarate-dependent sulfonate dioxygenase OS=Saccharomyces cerevisiae (strain ATCC 204508 / S288c) GN=JLP1 PE=1 SV=1	gi|1012971030|gb|KYQ45770.1| Alpha-ketoglutarate-dependent sulfonate dioxygenase [Hypsizygus marmoreus]
Hypma_010638	3382.48	1615.12	5149.84	3.18852	1.67289	3.31679e-05	0.00232875	LUEZ02000052.1	166166	168046	-	1639	-	GO:0016021	-	opiNOG45140	S	-	gi|1012961412|gb|KYQ36180.1| hypothetical protein Hypma_09913 [Hypsizygus marmoreus]
Hypma_016299	585.673	269.29	902.055	3.34975	1.74405	3.45302e-05	0.00239776	LUEZ02000096.1	216660	218223	-	1077	-	GO:0005634;GO:0005829;GO:0004662;GO:0018344;GO:0005953;GO:0009250	K11713	opiNOG05555;treNOG06918	O	sp|P53609|PGTB1_HUMAN Geranylgeranyl transferase type-1 subunit beta OS=Homo sapiens GN=PGGT1B PE=1 SV=2	gi|1012966927|gb|KYQ41674.1| Geranylgeranyl transferase type-1 subunit beta [Hypsizygus marmoreus]
Hypma_007836	753.907	387.18	1120.63	2.89435	1.53324	3.78026e-05	0.00261065	LUEZ02000041.1	1214457	1217871	+	3021	-	GO:0044424	-	opiNOG09557;KOG4660	D	sp|P08965|MEI2_SCHPO Meiosis protein mei2 OS=Schizosaccharomyces pombe (strain 972 / ATCC 24843) GN=mei2 PE=1 SV=1	gi|1012969445|gb|KYQ44187.1| hypothetical protein Hypma_02094 [Hypsizygus marmoreus]
Hypma_010515	178.707	87.1418	270.272	3.10152	1.63297	3.82961e-05	0.00263036	LUEZ02000051.1	135356	135745	+	210	-	-	-	-	-	-	gi|1012958010|gb|KYQ32804.1| hypothetical protein Hypma_13349 [Hypsizygus marmoreus]
Hypma_002821	5549.2	3042.98	8055.42	2.64722	1.40448	4.68318e-05	0.00313229	LUEZ02000124.1	270831	275640	+	4279	-	-	-	agaNOG03641;opiNOG40008	S	-	gi|1012963663|gb|KYQ38421.1| hypothetical protein Hypma_07844 [Hypsizygus marmoreus]
Hypma_001806	362.427	193.341	531.514	2.74911	1.45896	5.29163e-05	0.00350134	LUEZ02000113.1	399198	400139	+	714	-	-	-	agaNOG06188;opiNOG65062	R	-	gi|1012966130|gb|KYQ40880.1| hypothetical protein Hypma_05385 [Hypsizygus marmoreus]
Hypma_008225	200.494	101.064	299.924	2.96768	1.56934	5.50178e-05	0.00361816	LUEZ02000042.1	196073	197497	-	1032	-	GO:0016021	-	agaNOG05976;agaNOG06525;agarNOG08675	S	-	gi|1012958748|gb|KYQ33535.1| hypothetical protein Hypma_12616 [Hypsizygus marmoreus]
Hypma_004506	36.3895	14.1626	58.6163	4.1388	2.04921	5.52544e-05	0.00361816	LUEZ02000017.1	533411	534127	+	450	-	-	-	-	-	-	gi|1012963115|gb|KYQ37875.1| hypothetical protein Hypma_08229 [Hypsizygus marmoreus]
Hypma_013567	64.6523	29.0828	100.222	3.44609	1.78496	5.79812e-05	0.00377715	LUEZ02000080.1	460598	461647	-	1050	-	-	-	-	-	-	gi|1012965831|gb|KYQ40582.1| hypothetical protein Hypma_05695 [Hypsizygus marmoreus]
Hypma_010902	926.025	497.522	1354.53	2.72255	1.44496	5.84996e-05	0.00379138	LUEZ02000053.1	284215	286519	-	1953	-	-	-	agaNOG04488	S	-	gi|1012965281|gb|KYQ40033.1| hypothetical protein Hypma_06082 [Hypsizygus marmoreus]
Hypma_001292	2656.81	1356.5	3957.12	2.91715	1.54456	6.01032e-05	0.00382315	LUEZ02000012.1	22051	26186	-	3372	-	GO:0005634;GO:0003677;GO:0000981;GO:0006357;GO:0008270	-	opiNOG24585;agarNOG07474;opiNOG76911	S	sp|Q09922|YAKB_SCHPO Uncharacterized transcriptional regulatory protein C1F7.11c OS=Schizosaccharomyces pombe (strain 972 / ATCC 24843) GN=SPAC1F7.11c PE=4 SV=1	gi|1012964463|gb|KYQ39218.1| putative transcriptional regulatory protein C1F7.11c [Hypsizygus marmoreus]
Hypma_002741	1672.51	909.961	2435.06	2.676	1.42008	6.02e-05	0.00382315	LUEZ02000124.1	77213	82668	+	4204	-	GO:0006857;GO:0016021;GO:0005215	K03305	opiNOG04140;sordNOG06484	PE	sp|Q9P380|PTR2_SCHPO Probable peptide transporter ptr2 OS=Schizosaccharomyces pombe (strain 972 / ATCC 24843) GN=ptr2 PE=1 SV=1	gi|1012963586|gb|KYQ38344.1| putative peptide transporter ptr2 [Hypsizygus marmoreus]
Hypma_009108	398.448	211.177	585.719	2.77359	1.47176	6.18112e-05	0.00388642	LUEZ02000046.1	511221	514082	+	2862	-	GO:0016020	K18637	opiNOG20043	S	sp|P38928|AXL2_YEAST Axial budding pattern protein 2 OS=Saccharomyces cerevisiae (strain ATCC 204508 / S288c) GN=AXL2 PE=1 SV=1	gi|1012963977|gb|KYQ38733.1| Axial budding pattern protein 2 [Hypsizygus marmoreus]
Hypma_001501	565.353	176.397	954.308	5.41	2.43563	6.26615e-05	0.00392038	LUEZ02000012.1	523042	524445	-	1350	-	-	-	agaNOG07163	S	-	gi|1012964335|gb|KYQ39090.1| hypothetical protein Hypma_06898 [Hypsizygus marmoreus]
Hypma_014078	91.2528	37.2901	145.215	3.8942	1.96133	6.43258e-05	0.00400468	LUEZ02000009.1	805832	808446	+	1608	-	GO:0016020;GO:0008152;GO:0005509;GO:0004571	K01230	opiNOG18155;KOG2204	G	sp|A2QAS2|MNS1B_ASPNC Probable mannosyl-oligosaccharide alpha-1,2-mannosidase 1B OS=Aspergillus niger (strain CBS 513.88 / FGSC A1513) GN=mns1B PE=3 SV=1	gi|1012959057|gb|KYQ33841.1| putative mannosyl-oligosaccharide alpha-1,2-mannosidase 1B [Hypsizygus marmoreus]
Hypma_007980	3159.41	1697.48	4621.33	2.72246	1.44491	6.65829e-05	0.00412488	LUEZ02000041.1	1559556	1562207	+	1764	-	-	-	agarNOG09025;agaNOG04000;opiNOG77092	SR	-	gi|1012969244|gb|KYQ43986.1| hypothetical protein Hypma_01956 [Hypsizygus marmoreus]
Hypma_004602	10682.1	5469.71	15894.5	2.90591	1.53899	7.99923e-05	0.00481401	LUEZ02000018.1	85722	86639	+	486	-	-	-	sorNOG06337;opiNOG12189	RG	-	gi|1012957287|gb|KYQ32093.1| hypothetical protein Hypma_14090 [Hypsizygus marmoreus]
Hypma_006167	91.6713	45.3853	137.957	3.03969	1.60393	9.10038e-05	0.00539956	LUEZ02000040.1	272532	273308	-	659	-	-	-	agaNOG04143;agaNOG06747	S	-	gi|1012969963|gb|KYQ44704.1| hypothetical protein Hypma_01748 [Hypsizygus marmoreus]
Hypma_014692	663.672	359.623	967.721	2.69093	1.42811	9.26178e-05	0.00546964	LUEZ02000090.1	152787	154892	-	2055	-	-	-	agaNOG05361	S	-	gi|1012960754|gb|KYQ35526.1| hypothetical protein Hypma_10614 [Hypsizygus marmoreus]
Hypma_012813	444.385	236.907	651.864	2.75156	1.46025	9.6855e-05	0.00562035	LUEZ02000071.1	218225	221104	+	1665	-	GO:0055085;GO:0016021;GO:0022891	-	treNOG05859;opiNOG00758	R	sp|P07921|LACP_KLULA Lactose permease OS=Kluyveromyces lactis (strain ATCC 8585 / CBS 2359 / DSM 70799 / NBRC 1267 / NRRL Y-1140 / WM37) GN=LAC12 PE=3 SV=1	gi|1012968389|gb|KYQ43133.1| Lactose permease [Hypsizygus marmoreus]
Hypma_015692	1607.41	639.323	2575.49	4.02847	2.01023	9.69487e-05	0.00562035	LUEZ02000010.1	2190888	2192860	-	1860	-	GO:0005759;GO:0006592;GO:0016740	K00618	treNOG09396;opiNOG13685	E	sp|B0CR45|NAGS_LACBS Amino-acid acetyltransferase, mitochondrial OS=Laccaria bicolor (strain S238N-H82 / ATCC MYA-4686) GN=ARG2 PE=3 SV=1	gi|1012971213|gb|KYQ45953.1| Amino-acid acetyltransferase, mitochondrial [Hypsizygus marmoreus]
Hypma_008848	6522.97	659.536	12386.4	18.7805	4.23116	0.000100311	0.00578871	LUEZ02000045.1	742516	744902	-	1719	-	GO:0055085;GO:0016021	-	pleNOG04712;COG0477;opiNOG03553	RG	sp|W7N2B4|FUB11_GIBM7 Efflux pump FUB11 OS=Gibberella moniliformis (strain M3125 / FGSC 7600) GN=FUB11 PE=1 SV=2	gi|1012965026|gb|KYQ39779.1| putative MFS-type transporter [Hypsizygus marmoreus]
Hypma_011054	237.438	59.6976	415.178	6.95469	2.79799	0.000102681	0.00587213	LUEZ02000053.1	640073	642934	-	2067	-	GO:0005975;GO:0016810	-	opiNOG09814;treNOG05278	R	sp|P50325|CDA_AMYRO Chitin deacetylase OS=Amylomyces rouxii PE=1 SV=1	gi|1012965228|gb|KYQ39980.1| Chitin deacetylase [Hypsizygus marmoreus]
Hypma_015260	83.2365	39.668	126.805	3.19665	1.67656	0.000102686	0.00587213	LUEZ02000010.1	1236934	1237502	+	459	-	-	-	-	-	-	gi|1012970756|gb|KYQ45496.1| hypothetical protein Hypma_00118 [Hypsizygus marmoreus]
Hypma_011163	500.224	251.096	749.353	2.98433	1.57741	0.000106431	0.00605889	LUEZ02000053.1	896495	898063	+	1047	-	GO:0055114;GO:0016491	-	opiNOG16599	C	sp|Q94A68|Y1669_ARATH Uncharacterized oxidoreductase At1g06690, chloroplastic OS=Arabidopsis thaliana GN=At1g06690 PE=1 SV=1	gi|1012956644|gb|KYQ31464.1| Flagellar radial spoke protein 5 [Hypsizygus marmoreus]
Hypma_012452	6479.83	3568.22	9391.44	2.63196	1.39614	0.000111251	0.00630488	LUEZ02000062.1	182655	186013	+	2960	-	GO:0005634;GO:0003677;GO:0000981;GO:0006357;GO:0008270	-	NOG10329;opiNOG32576;agarNOG04652	SK	sp|A0A0E4AZF8|FSA6_FUSSF Fusarisetin A cluster transcription factor fsa6 OS=Fusarium sp. (strain FN080326) GN=fsa6 PE=4 SV=1	gi|1012958152|gb|KYQ32945.1| putative transcriptional regulatory protein C1F7.11c [Hypsizygus marmoreus]
Hypma_012425	153.981	81.4255	226.536	2.78212	1.47618	0.000116311	0.00650416	LUEZ02000062.1	111897	113360	+	1188	-	GO:0006396;GO:0004000	K15440	treNOG06171;opiNOG09680	A	sp|P51400|RED1_RAT Double-stranded RNA-specific editase 1 OS=Rattus norvegicus GN=Adarb1 PE=1 SV=1	gi|1012958078|gb|KYQ32871.1| tRNA-specific adenosine deaminase 1 [Hypsizygus marmoreus]
Hypma_004772	2500.18	1416.99	3583.37	2.52886	1.33849	0.000125831	0.00691413	LUEZ02000184.1	208932	210944	-	1681	-	-	-	opiNOG42685;opiNOG43595	R	-	gi|1012960012|gb|KYQ34789.1| hypothetical protein Hypma_11347 [Hypsizygus marmoreus]
Hypma_015158	1337.3	734.681	1939.92	2.64049	1.40081	0.000138318	0.00743855	LUEZ02000010.1	975223	977992	+	2025	-	GO:1901363;GO:0097159;GO:0004386;GO:0006259;GO:0006996	K15255	COG0507;opiNOG03065	L	sp|Q5AXT5|PIF1_EMENI ATP-dependent DNA helicase PIF1 OS=Emericella nidulans (strain FGSC A4 / ATCC 38163 / CBS 112.46 / NRRL 194 / M139) GN=pif1 PE=3 SV=2	gi|1012970480|gb|KYQ45220.1| ATP-dependent DNA helicase PIF1 [Hypsizygus marmoreus]
Hypma_010830	52.9966	25.147	80.8462	3.21494	1.68479	0.000143568	0.0076236	LUEZ02000053.1	112711	113161	-	339	-	-	-	-	-	-	gi|1012965427|gb|KYQ40179.1| hypothetical protein Hypma_06154 [Hypsizygus marmoreus]
Hypma_003909	15.5284	3.6644	27.3923	7.47525	2.90212	0.000145023	0.00766863	LUEZ02000015.1	373700	376007	-	1497	-	GO:0016020	K10256	COG3239;opiNOG01497	I	sp|Q9Y8H5|FAD12_MORAP Delta(12) fatty acid desaturase OS=Mortierella alpina PE=1 SV=2	gi|1012959544|gb|KYQ34324.1| Delta(12) fatty acid desaturase [Hypsizygus marmoreus]
Hypma_000241	795.988	270.582	1321.39	4.88353	2.28792	0.00014912	0.00785242	LUEZ02000101.1	169967	171687	+	1596	-	-	-	agaNOG04432	R	-	gi|1012960359|gb|KYQ35134.1| hypothetical protein Hypma_11067 [Hypsizygus marmoreus]
Hypma_008499	505.14	273.623	736.658	2.69224	1.4288	0.000151676	0.00795385	LUEZ02000044.1	445869	446706	-	657	-	-	-	opiNOG66976;agarNOG09190	S	-	gi|1012962436|gb|KYQ37199.1| hypothetical protein Hypma_08929 [Hypsizygus marmoreus]
Hypma_013197	462.343	195.549	729.138	3.72867	1.89866	0.00016122	0.00837565	LUEZ02000076.1	116797	118372	+	1506	-	-	K01514	treNOG09082;opiNOG17387;COG1227;opiNOG06077	C	sp|O14094|PPX1_SCHPO Putative exopolyphosphatase OS=Schizosaccharomyces pombe (strain 972 / ATCC 24843) GN=SPAC2F3.11 PE=3 SV=1	gi|1012957875|gb|KYQ32671.1| putative exopolyphosphatase [Hypsizygus marmoreus]
Hypma_002919	92.8937	48.7837	137.004	2.80839	1.48974	0.000161707	0.00837565	LUEZ02000124.1	507063	507608	-	438	-	-	-	-	-	-	gi|1012963489|gb|KYQ38247.1| hypothetical protein Hypma_07755 [Hypsizygus marmoreus]
Hypma_014944	876.717	393.799	1359.63	3.4526	1.78769	0.000181125	0.00933744	LUEZ02000010.1	386347	388668	+	1671	-	GO:0055114;GO:0016491	-	euNOG04015;opiNOG14304	R	-	gi|1012966697|gb|KYQ41445.1| hypothetical protein Hypma_04671 [Hypsizygus marmoreus]
Hypma_013088	280.317	154.676	405.958	2.62458	1.39209	0.000192767	0.00986312	LUEZ02000071.1	887979	890017	+	1575	-	GO:0016705;GO:0020037;GO:0005506;GO:0016021;GO:0004497;GO:0055114	-	opiNOG03971	Q	sp|Q6UEF4|AFLV_ASPPU Cytochrome P450 monooxygenase aflV OS=Aspergillus parasiticus (strain ATCC 56775 / NRRL 5862 / SRRC 143 / SU-1) GN=aflV PE=3 SV=1	gi|1012968046|gb|KYQ42790.1| Tryprostatin B 6-hydroxylase [Hypsizygus marmoreus]
Hypma_005327	3082.06	1612.95	4551.17	2.82164	1.49653	0.000200051	0.0101718	LUEZ02000023.1	225625	230404	+	2697	-	GO:0016020	-	opiNOG15789	S	-	gi|1012961079|gb|KYQ35849.1| hypothetical protein Hypma_10311 [Hypsizygus marmoreus]
Hypma_010289	135.62	72.5565	198.683	2.73833	1.45329	0.00020134	0.0101718	LUEZ02000049.1	769884	771280	+	1062	-	-	-	-	-	-	gi|1012967904|gb|KYQ42649.1| hypothetical protein Hypma_03714 [Hypsizygus marmoreus]
Hypma_002585	175.086	94.2977	255.874	2.71348	1.44014	0.000201344	0.0101718	LUEZ02000122.1	626199	628178	-	1332	-	GO:0030248;GO:0004553;GO:0005576;GO:0005975	K19355	opiNOG01749	G	sp|Q5AR04|MANF_EMENI Probable mannan endo-1,4-beta-mannosidase F OS=Emericella nidulans (strain FGSC A4 / ATCC 38163 / CBS 112.46 / NRRL 194 / M139) GN=manF PE=3 SV=2	gi|1012966395|gb|KYQ41144.1| putative mannan endo-1,4-beta-mannosidase F [Hypsizygus marmoreus]
Hypma_006260	433.834	241.569	626.1	2.5918	1.37396	0.000202019	0.0101718	LUEZ02000040.1	490598	493486	+	2664	-	-	-	-	-	-	gi|1012969756|gb|KYQ44497.1| hypothetical protein Hypma_01654 [Hypsizygus marmoreus]
Hypma_003856	242.265	40.3201	444.211	11.0171	3.46167	0.000206018	0.0102104	LUEZ02000015.1	238308	242246	-	3489	-	GO:0000166;GO:0003676	-	fuNOG04204;sorNOG02241;KOG4733	R	sp|Q2L4W6|SPO5_SCHPO Sporulation-specific protein 5 OS=Schizosaccharomyces pombe (strain 972 / ATCC 24843) GN=spo5 PE=1 SV=1	gi|1012959616|gb|KYQ34396.1| hypothetical protein Hypma_11744 [Hypsizygus marmoreus]
Hypma_004313	7686.16	1275.03	14097.3	11.0564	3.46681	0.000216019	0.0105476	LUEZ02000017.1	76762	78955	+	1629	-	GO:0043169;GO:0005975;GO:0016798	K01176	opiNOG03508	G	sp|Q01117|AMY1_LIPKO Alpha-amylase 1 OS=Lipomyces kononenkoae GN=LKA1 PE=1 SV=2	gi|1012962990|gb|KYQ37750.1| Alpha-amylase 1 [Hypsizygus marmoreus]
Hypma_014802	238.855	132.108	345.601	2.61605	1.38739	0.000216148	0.0105476	LUEZ02000010.1	34944	37054	+	1878	-	-	-	opiNOG18078	S	-	gi|1012966838|gb|KYQ41586.1| hypothetical protein Hypma_04541 [Hypsizygus marmoreus]
Hypma_006261	4691.04	675.104	8706.97	12.8972	3.68899	0.000216488	0.0105476	LUEZ02000040.1	493619	496086	-	1413	-	GO:0045735;GO:0033609	-	opiNOG12050	R	sp|O34714|OXDC_BACSU Oxalate decarboxylase OxdC OS=Bacillus subtilis (strain 168) GN=oxdC PE=1 SV=1	gi|1012969762|gb|KYQ44503.1| Oxalate decarboxylase OxdC [Hypsizygus marmoreus]
Hypma_016003	2817.86	552.299	5083.41	9.2041	3.20228	0.00024207	0.0115882	LUEZ02000010.1	2937460	2938443	-	984	-	-	-	agaNOG07410	S	-	gi|1012971177|gb|KYQ45917.1| hypothetical protein Hypma_00837 [Hypsizygus marmoreus]
Hypma_011238	762.593	389.892	1135.29	2.91182	1.54192	0.000244168	0.0116445	LUEZ02000054.1	153660	155020	-	1020	-	-	-	opiNOG37260;agaNOG05661;euNOG01125	S	-	gi|1012959267|gb|KYQ34050.1| hypothetical protein Hypma_12149 [Hypsizygus marmoreus]
Hypma_003573	20078.3	2257.29	37899.3	16.7897	4.06951	0.000250557	0.0118155	LUEZ02000137.1	228925	230634	-	1650	-	GO:0050661;GO:0004499;GO:0050660;GO:0055114	-	opiNOG04720;pleNOG03450	Q	sp|A7HU16|BVMO_PARL1 Baeyer-Villiger monooxygenase OS=Parvibaculum lavamentivorans (strain DS-1 / DSM 13023 / NCIMB 13966) GN=Plav_1781 PE=1 SV=1	gi|1012958466|gb|KYQ33256.1| Baeyer-Villiger monooxygenase [Hypsizygus marmoreus]
Hypma_013570	355.741	101.624	609.858	6.00114	2.58524	0.000272621	0.0124382	LUEZ02000080.1	466057	469361	+	1737	-	GO:0055085;GO:0016021	-	opiNOG05004	R	sp|Q09752|FNX1_SCHPO Multidrug resistance protein fnx1 OS=Schizosaccharomyces pombe (strain 972 / ATCC 24843) GN=fnx1 PE=2 SV=2	gi|1012965835|gb|KYQ40586.1| Multidrug resistance protein fnx1 [Hypsizygus marmoreus]
Hypma_008476	1418.51	801.06	2035.96	2.54159	1.34573	0.000280412	0.0127476	LUEZ02000044.1	396572	398037	+	1413	-	-	-	agaNOG06112	S	-	gi|1012962370|gb|KYQ37133.1| hypothetical protein Hypma_08953 [Hypsizygus marmoreus]
Hypma_003898	617.435	85.7487	1149.12	13.401	3.74427	0.000289014	0.0129523	LUEZ02000015.1	343268	343787	-	465	-	-	-	-	-	-	gi|1012959662|gb|KYQ34442.1| hypothetical protein Hypma_11707 [Hypsizygus marmoreus]
Hypma_015936	128.891	54.9124	202.87	3.69443	1.88535	0.000304548	0.0134576	LUEZ02000010.1	2775366	2775569	+	204	-	-	-	-	-	-	gi|1012970682|gb|KYQ45422.1| hypothetical protein Hypma_00774 [Hypsizygus marmoreus]
Hypma_001766	700.004	280.366	1119.64	3.9935	1.99765	0.000316083	0.0138703	LUEZ02000113.1	283369	286668	-	2438	-	GO:0016020	-	agaNOG03414;opiNOG63092	S	-	gi|1012966110|gb|KYQ40860.1| hypothetical protein Hypma_05426 [Hypsizygus marmoreus]
Hypma_012682	63.553	27.2311	99.875	3.66769	1.87487	0.000326691	0.014237	LUEZ02000069.1	314540	315418	-	746	-	-	-	agarNOG09275;agaNOG06695	S	-	gi|1012960531|gb|KYQ35305.1| hypothetical protein Hypma_10930 [Hypsizygus marmoreus]
Hypma_000880	858.877	494.297	1223.46	2.47514	1.30751	0.000348719	0.0150929	LUEZ02000107.1	516921	518922	-	1896	-	-	-	opiNOG15551	S	sp|Q17RP2|TIGD6_HUMAN Tigger transposable element-derived protein 6 OS=Homo sapiens GN=TIGD6 PE=2 SV=2	gi|1012964646|gb|KYQ39400.1| hypothetical protein Hypma_06625 [Hypsizygus marmoreus]
Hypma_011026	14430.6	6300.68	22560.5	3.58065	1.84022	0.00035141	0.0151574	LUEZ02000053.1	564888	569365	+	3111	-	-	-	sordNOG04435;opiNOG18275;opiNOG77613;opiNOG77716	ORG	sp|D4AUF1|WSCD1_ARTBC WSC domain-containing protein ARB_07867 OS=Arthroderma benhamiae (strain ATCC MYA-4681 / CBS 112371) GN=ARB_07867 PE=1 SV=1	gi|1012965537|gb|KYQ40289.1| putative fungistatic metabolite [Hypsizygus marmoreus]
Hypma_004601	100.625	54.6983	146.552	2.67929	1.42185	0.000368956	0.0157529	LUEZ02000018.1	83055	83282	-	228	-	-	-	-	-	-	gi|1012957261|gb|KYQ32067.1| hypothetical protein Hypma_14089 [Hypsizygus marmoreus]
Hypma_014723	270.255	63.9059	476.604	7.45791	2.89877	0.000371062	0.0157895	LUEZ02000090.1	250350	251861	-	1512	-	-	-	agaNOG02141	S	-	gi|1012960748|gb|KYQ35520.1| hypothetical protein Hypma_10582 [Hypsizygus marmoreus]
Hypma_007396	31701.8	11264.7	52138.9	4.62854	2.21056	0.000387732	0.0164143	LUEZ02000041.1	146065	148640	+	2067	-	GO:0016614;GO:0050660;GO:0055114	-	opiNOG54644;opiNOG52141	R	sp|Q54H55|Y8969_DICDI FAD-linked oxidoreductase DDB_G0289697 OS=Dictyostelium discoideum GN=DDB_G0289697 PE=2 SV=1	gi|1012969389|gb|KYQ44131.1| FAD-linked oxidoreductase [Hypsizygus marmoreus]
Hypma_004792	2193.59	476.872	3910.3	8.19989	3.03561	0.000388343	0.0164143	LUEZ02000184.1	260948	263191	+	1608	-	-	K00574	opiNOG15338;COG2230	MR	sp|O53732|UFAA1_MYCTU Tuberculostearic acid methyltransferase UfaA1 OS=Mycobacterium tuberculosis (strain ATCC 25618 / H37Rv) GN=ufaA1 PE=1 SV=3	gi|1012959995|gb|KYQ34772.1| Tuberculostearic acid methyltransferase UfaA1 [Hypsizygus marmoreus]
Hypma_009490	857.075	307.942	1406.21	4.56647	2.19108	0.000392127	0.016519	LUEZ02000046.1	1585561	1586299	+	594	-	-	-	-	-	-	gi|1012967322|gb|KYQ42068.1| hypothetical protein Hypma_04112 [Hypsizygus marmoreus]
Hypma_002513	66.4136	36.0314	96.7958	2.68643	1.42569	0.00039791	0.0167069	LUEZ02000122.1	446326	450046	-	2490	-	GO:0030246;GO:0005975;GO:0003824	-	opiNOG21830	R	sp|D4ATR3|A7629_ARTBC Uncharacterized secreted glycosidase ARB_07629 OS=Arthroderma benhamiae (strain ATCC MYA-4681 / CBS 112371) GN=ARB_07629 PE=1 SV=1	gi|1012966497|gb|KYQ41246.1| putative glycosidase [Hypsizygus marmoreus]
Hypma_010354	5433.38	2303.32	8563.44	3.71787	1.89448	0.000399562	0.0167208	LUEZ02000049.1	904009	905908	-	1266	-	GO:0046872	-	basNOG05763;NOG150904;opiNOG00525	SR	-	gi|1012967646|gb|KYQ42391.1| hypothetical protein Hypma_03778 [Hypsizygus marmoreus]
Hypma_006154	5900.46	3350.1	8450.81	2.52256	1.33489	0.000406992	0.0169755	LUEZ02000040.1	248172	249433	+	1173	-	-	-	agaNOG06199	R	-	gi|1012970017|gb|KYQ44758.1| hypothetical protein Hypma_01760 [Hypsizygus marmoreus]
Hypma_002414	143.59	77.1867	209.993	2.72059	1.44392	0.000418391	0.0173779	LUEZ02000122.1	171331	176487	+	5107	-	-	-	-	-	-	gi|1012966370|gb|KYQ41119.1| hypothetical protein Hypma_05134 [Hypsizygus marmoreus]
Hypma_000222	207.006	116.53	297.483	2.55285	1.35211	0.000426949	0.0175188	LUEZ02000101.1	113394	114793	+	891	-	GO:0016787;GO:0006629	-	NOG204564;opiNOG40980;euNOG42073	IR	sp|O59952|LIP_THELA Lipase OS=Thermomyces lanuginosus GN=LIP PE=1 SV=1	gi|1012960328|gb|KYQ35103.1| Lipase [Hypsizygus marmoreus]
Hypma_011990	12660.7	7578.92	17742.5	2.34104	1.22715	0.000461058	0.0185568	LUEZ02000056.1	126477	133994	+	6948	-	GO:0000166	-	pleNOG06839;opiNOG02983	OL	sp|Q8R151|ZNFX1_MOUSE NFX1-type zinc finger-containing protein 1 OS=Mus musculus GN=Znfx1 PE=1 SV=3	gi|1012959420|gb|KYQ34201.1| NFX1-type zinc finger-containing protein 1 [Hypsizygus marmoreus]
Hypma_006168	80.3388	42.5491	118.128	2.77628	1.47316	0.000475468	0.0189557	LUEZ02000040.1	273312	273743	-	378	-	-	-	agaNOG04143	S	-	gi|1012969968|gb|KYQ44709.1| hypothetical protein Hypma_01747 [Hypsizygus marmoreus]
Hypma_007685	1608.49	953.383	2263.6	2.37429	1.24749	0.000479889	0.0190529	LUEZ02000041.1	861744	863054	-	1143	-	GO:0003677	-	agarNOG08940;KOG0192;opiNOG46826	TR	-	gi|1012969511|gb|KYQ44253.1| Homeobox protein YOX1 [Hypsizygus marmoreus]
Hypma_008199	2771.78	1637.08	3906.49	2.38626	1.25475	0.000482428	0.0190529	LUEZ02000042.1	139176	141377	-	1416	-	GO:0055085;GO:0016021	-	opiNOG04900	S	sp|Q9URX1|YLX5_SCHPO UNC93-like protein C922.05c OS=Schizosaccharomyces pombe (strain 972 / ATCC 24843) GN=SPAC922.05c PE=3 SV=1	gi|1012958784|gb|KYQ33571.1| UNC93-like protein [Hypsizygus marmoreus]
Hypma_015100	142.924	50.7313	235.117	4.63454	2.21243	0.000487129	0.0191786	LUEZ02000010.1	822981	824483	-	1086	-	-	-	opiNOG22457	R	-	gi|1012966726|gb|KYQ41474.1| hypothetical protein Hypma_04820 [Hypsizygus marmoreus]
Hypma_003300	872.8	114.722	1630.88	14.2159	3.82943	0.000490698	0.0192591	LUEZ02000014.1	400153	402148	-	1524	-	GO:0005488;GO:0016491	-	opiNOG16712;opiNOG06777	Q	sp|Q701P2|KO1_GIBIN Ent-kaurene oxidase OS=Gibberella intermedia GN=CYP503A1 PE=1 SV=1	gi|1012960616|gb|KYQ35389.1| Ent-kaurene oxidase [Hypsizygus marmoreus]
Hypma_012393	16.723	6.01442	27.4316	4.56097	2.18934	0.000492956	0.0192879	LUEZ02000062.1	32767	33162	+	285	-	-	-	-	-	-	gi|1012958064|gb|KYQ32857.1| hypothetical protein Hypma_13289 [Hypsizygus marmoreus]
Hypma_002425	2766.91	1727.47	3806.34	2.20341	1.13974	0.000526537	0.0202877	LUEZ02000122.1	208525	210265	+	1122	-	GO:0055085;GO:0016021	K14684	opiNOG00332	C	sp|Q12251|YP011_YEAST Uncharacterized mitochondrial carrier YPR011C OS=Saccharomyces cerevisiae (strain ATCC 204508 / S288c) GN=YPR011C PE=1 SV=1	gi|1012966315|gb|KYQ41064.1| putative mitochondrial carrier [Hypsizygus marmoreus]
Hypma_016069	212.98	104.978	320.983	3.05762	1.61241	0.000538232	0.0205078	LUEZ02000010.1	3099872	3101798	+	1206	-	GO:0005524;GO:0004672;GO:0098655;GO:0016021;GO:0006468;GO:0008324	-	opiNOG20104	P	sp|Q9LDU0|MTP7_ORYSJ Metal tolerance protein 7 OS=Oryza sativa subsp. japonica GN=MTP7 PE=2 SV=1	gi|1012971317|gb|KYQ46057.1| Metal tolerance protein 3 [Hypsizygus marmoreus]
Hypma_000329	463.267	75.6908	850.844	11.241	3.4907	0.00053874	0.0205078	LUEZ02000101.1	392340	393434	-	756	-	-	-	sordNOG04435;opiNOG77613;KOG4157;sorNOG02482	OG	sp|D4AUF1|WSCD1_ARTBC WSC domain-containing protein ARB_07867 OS=Arthroderma benhamiae (strain ATCC MYA-4681 / CBS 112371) GN=ARB_07867 PE=1 SV=1	gi|1012960398|gb|KYQ35173.1| WSC domain-containing protein 2 [Hypsizygus marmoreus]
Hypma_004593	568.276	345.562	790.99	2.28899	1.19471	0.00055278	0.0209163	LUEZ02000018.1	67852	69455	-	1285	-	-	-	agaNOG06317	S	-	gi|1012957259|gb|KYQ32065.1| hypothetical protein Hypma_14081 [Hypsizygus marmoreus]
Hypma_013403	10.8509	3.02047	18.6812	6.18487	2.62874	0.000565228	0.0211969	LUEZ02000080.1	11263	12077	-	489	-	-	-	-	-	-	gi|1012965546|gb|KYQ40297.1| hypothetical protein Hypma_05857 [Hypsizygus marmoreus]
Hypma_008807	501.042	297.942	704.141	2.36335	1.24083	0.000588629	0.0219878	LUEZ02000045.1	652046	654136	+	1963	-	-	-	agarNOG08966;opiNOG64754;euNOG00075;opiNOG78177;opiNOG80355	SR	-	gi|1012964940|gb|KYQ39693.1| hypothetical protein Hypma_06454 [Hypsizygus marmoreus]
Hypma_000774	572.83	343.461	802.198	2.33563	1.22381	0.000615984	0.0226962	LUEZ02000107.1	257431	259653	-	1873	-	GO:0006810;GO:0016787;GO:0005622;GO:0005215	K08254	opiNOG08137;agaNOG00518;euNOG13197	IR	sp|O13716|AGN1_SCHPO Glucan endo-1,3-alpha-glucosidase agn1 OS=Schizosaccharomyces pombe (strain 972 / ATCC 24843) GN=agn1 PE=1 SV=2	gi|1012964676|gb|KYQ39430.1| Glucan endo-1,3-alpha-glucosidase agn1 [Hypsizygus marmoreus]
[truncated: 247 more rows]

## Sheet: 50 vs 110 down reg
id	baseMean	baseMeanA	baseMeanB	foldChange	log2FoldChange	pval	padj	Chromosome	Start Site	End Site	Direction	Length	Name	GO	KEGG	eggNOG	eggNOG_Category	Swissprot	Description
[truncated: 546 more rows]

## Sheet: 70 vs 110 up
id	baseMean	baseMeanA	baseMeanB	foldChange	log2FoldChange	pval	padj	Chromosome	Start Site	End Site	Direction	Length	Name	GO	KEGG	eggNOG	eggNOG_Category	Swissprot	Description
[truncated: 261 more rows]

[truncated: 3 more sheets: 70 vs 110 down, 90 vs 110 up, 90 vs 110 down]
