# Supplementary material for: Transcriptomic profiling revealed important roles of amino acid metabolism in fruiting body formation at different ripening times in Hypsizygus marmoreus
Source: Front Microbiol. 2023 Apr 25;14:1169881. doi: 10.3389/fmicb.2023.1169881 (PMC10167310; doi:10.3389/fmicb.2023.1169881)
Supplement: Supplementary file 2 [file Table_2.XLSX]

## Sheet: 30 vs 100
Category	GO.ID	Term	Up	Down	DEG	Total	Pvalue	FDR	Up_Gene	Down_Gene
BP	GO:0055114	oxidation-reduction process	31	71	102	528	4.9e-20	4.5815e-17	Hypma_000068,Hypma_000517,Hypma_001822,Hypma_003158,Hypma_003573,Hypma_004426,Hypma_004669,Hypma_005482,Hypma_005756,Hypma_006418,Hypma_006424,Hypma_006808,Hypma_007396,Hypma_008464,Hypma_009046,Hypma_009071,Hypma_009500,Hypma_009729,Hypma_009915,Hypma_011163,Hypma_011952,Hypma_012154,Hypma_012178,Hypma_012422,Hypma_013088,Hypma_013322,Hypma_014366,Hypma_014944,Hypma_015185,Hypma_016079,Hypma_016…	Hypma_000340,Hypma_000506,Hypma_000531,Hypma_001789,Hypma_001824,Hypma_002091,Hypma_002222,Hypma_002563,Hypma_003178,Hypma_003186,Hypma_003205,Hypma_003217,Hypma_003453,Hypma_003557,Hypma_003799,Hypma_004016,Hypma_004027,Hypma_004573,Hypma_004621,Hypma_005024,Hypma_005050,Hypma_005058,Hypma_005138,Hypma_005296,Hypma_005309,Hypma_005776,Hypma_006475,Hypma_006491,Hypma_006500,Hypma_006545,Hypma_006…
MF	GO:0016491	oxidoreductase activity	38	89	127	644	1.1e-19	5.1425e-17	Hypma_000068,Hypma_000517,Hypma_000532,Hypma_001822,Hypma_002917,Hypma_003158,Hypma_003300,Hypma_003573,Hypma_004426,Hypma_004669,Hypma_005482,Hypma_005579,Hypma_005756,Hypma_006418,Hypma_006424,Hypma_006555,Hypma_006680,Hypma_006808,Hypma_007396,Hypma_008464,Hypma_009046,Hypma_009071,Hypma_009500,Hypma_009729,Hypma_009915,Hypma_011163,Hypma_011952,Hypma_012154,Hypma_012178,Hypma_012422,Hypma_013…	Hypma_000340,Hypma_000506,Hypma_000510,Hypma_000531,Hypma_001789,Hypma_001793,Hypma_001795,Hypma_001824,Hypma_002091,Hypma_002222,Hypma_002893,Hypma_003025,Hypma_003178,Hypma_003186,Hypma_003205,Hypma_003217,Hypma_003453,Hypma_003557,Hypma_003799,Hypma_004016,Hypma_004027,Hypma_004172,Hypma_004182,Hypma_004183,Hypma_004573,Hypma_004621,Hypma_005024,Hypma_005050,Hypma_005058,Hypma_005138,Hypma_005…
CC	GO:0016020	membrane	62	111	173	1648	2.7e-16	8.415e-14	Hypma_000772,Hypma_001215,Hypma_001728,Hypma_001766,Hypma_002155,Hypma_002394,Hypma_002425,Hypma_002531,Hypma_002741,Hypma_002909,Hypma_003158,Hypma_003292,Hypma_003909,Hypma_004042,Hypma_004351,Hypma_004426,Hypma_004470,Hypma_005327,Hypma_005482,Hypma_005829,Hypma_006418,Hypma_006424,Hypma_006462,Hypma_006501,Hypma_006538,Hypma_006711,Hypma_006751,Hypma_006812,Hypma_006925,Hypma_007653,Hypma_007…	Hypma_000044,Hypma_000226,Hypma_000227,Hypma_000251,Hypma_000264,Hypma_000350,Hypma_000454,Hypma_000510,Hypma_000516,Hypma_000808,Hypma_000895,Hypma_000896,Hypma_001225,Hypma_001535,Hypma_001601,Hypma_001627,Hypma_001701,Hypma_001789,Hypma_001833,Hypma_001995,Hypma_002091,Hypma_002519,Hypma_002552,Hypma_002605,Hypma_002686,Hypma_002826,Hypma_002886,Hypma_003229,Hypma_003453,Hypma_003489,Hypma_003…
MF	GO:0003824	catalytic activity	104	188	292	2588	9.3e-11	2.17388e-08	Hypma_000068,Hypma_000222,Hypma_000517,Hypma_000532,Hypma_000774,Hypma_000886,Hypma_001039,Hypma_001216,Hypma_001237,Hypma_001250,Hypma_001427,Hypma_001465,Hypma_001474,Hypma_001744,Hypma_001822,Hypma_002213,Hypma_002471,Hypma_002513,Hypma_002531,Hypma_002585,Hypma_002631,Hypma_002909,Hypma_002917,Hypma_003158,Hypma_003293,Hypma_003300,Hypma_003573,Hypma_003862,Hypma_004042,Hypma_004313,Hypma_004…	Hypma_000044,Hypma_000228,Hypma_000230,Hypma_000264,Hypma_000340,Hypma_000387,Hypma_000506,Hypma_000510,Hypma_000531,Hypma_000863,Hypma_000991,Hypma_001054,Hypma_001789,Hypma_001793,Hypma_001795,Hypma_001824,Hypma_001970,Hypma_002091,Hypma_002106,Hypma_002222,Hypma_002245,Hypma_002563,Hypma_002566,Hypma_002573,Hypma_002686,Hypma_002792,Hypma_002893,Hypma_002922,Hypma_003025,Hypma_003178,Hypma_003…
MF	GO:0005506	iron ion binding	9	15	24	82	2e-07	3.74e-05	Hypma_001822,Hypma_003158,Hypma_004426,Hypma_005482,Hypma_006424,Hypma_006808,Hypma_009500,Hypma_012422,Hypma_013088	Hypma_001824,Hypma_003799,Hypma_004016,Hypma_004027,Hypma_004573,Hypma_005024,Hypma_005050,Hypma_005058,Hypma_005956,Hypma_007088,Hypma_011421,Hypma_013684,Hypma_013902,Hypma_014222,Hypma_016543
CC	GO:0016021	integral component of membrane	45	60	105	1000	3.9e-07	5.87714e-05	Hypma_000772,Hypma_001215,Hypma_001728,Hypma_002155,Hypma_002425,Hypma_002741,Hypma_003158,Hypma_003292,Hypma_004042,Hypma_004426,Hypma_004470,Hypma_005482,Hypma_005829,Hypma_006418,Hypma_006424,Hypma_006462,Hypma_006711,Hypma_006751,Hypma_006812,Hypma_006925,Hypma_007653,Hypma_007926,Hypma_008199,Hypma_008225,Hypma_008848,Hypma_008859,Hypma_009399,Hypma_009572,Hypma_009765,Hypma_010022,Hypma_010…	Hypma_000264,Hypma_000454,Hypma_000808,Hypma_000896,Hypma_001535,Hypma_001601,Hypma_001789,Hypma_001995,Hypma_002091,Hypma_002552,Hypma_002826,Hypma_003453,Hypma_003930,Hypma_004016,Hypma_004027,Hypma_004573,Hypma_004912,Hypma_004976,Hypma_005009,Hypma_005024,Hypma_005035,Hypma_005393,Hypma_005783,Hypma_006203,Hypma_006564,Hypma_006684,Hypma_006919,Hypma_006995,Hypma_007088,Hypma_007837,Hypma_008…
CC	GO:0031224	intrinsic component of membrane	45	60	105	1002	4.4e-07	5.87714e-05	Hypma_000772,Hypma_001215,Hypma_001728,Hypma_002155,Hypma_002425,Hypma_002741,Hypma_003158,Hypma_003292,Hypma_004042,Hypma_004426,Hypma_004470,Hypma_005482,Hypma_005829,Hypma_006418,Hypma_006424,Hypma_006462,Hypma_006711,Hypma_006751,Hypma_006812,Hypma_006925,Hypma_007653,Hypma_007926,Hypma_008199,Hypma_008225,Hypma_008848,Hypma_008859,Hypma_009399,Hypma_009572,Hypma_009765,Hypma_010022,Hypma_010…	Hypma_000264,Hypma_000454,Hypma_000808,Hypma_000896,Hypma_001535,Hypma_001601,Hypma_001789,Hypma_001995,Hypma_002091,Hypma_002552,Hypma_002826,Hypma_003453,Hypma_003930,Hypma_004016,Hypma_004027,Hypma_004573,Hypma_004912,Hypma_004976,Hypma_005009,Hypma_005024,Hypma_005035,Hypma_005393,Hypma_005783,Hypma_006203,Hypma_006564,Hypma_006684,Hypma_006919,Hypma_006995,Hypma_007088,Hypma_007837,Hypma_008…
MF	GO:0048037	cofactor binding	10	29	39	189	1e-06	0.000116875	Hypma_001474,Hypma_003573,Hypma_004669,Hypma_007396,Hypma_007542,Hypma_008464,Hypma_011772,Hypma_013322,Hypma_015777,Hypma_016079	Hypma_000340,Hypma_000506,Hypma_000531,Hypma_001054,Hypma_001789,Hypma_003178,Hypma_003205,Hypma_003217,Hypma_004368,Hypma_005296,Hypma_005776,Hypma_006158,Hypma_006491,Hypma_006756,Hypma_006995,Hypma_007543,Hypma_007657,Hypma_007750,Hypma_008963,Hypma_009587,Hypma_009605,Hypma_010308,Hypma_010797,Hypma_011084,Hypma_011943,Hypma_013449,Hypma_013837,Hypma_015590,Hypma_016469
MF	GO:0004497	monooxygenase activity	9	11	20	72	5.2e-06	0.000506458	Hypma_003158,Hypma_003573,Hypma_004426,Hypma_005482,Hypma_006424,Hypma_006808,Hypma_009046,Hypma_012422,Hypma_013088	Hypma_004016,Hypma_004027,Hypma_004573,Hypma_005050,Hypma_007088,Hypma_007657,Hypma_011424,Hypma_012995,Hypma_013684,Hypma_013902,Hypma_016543
MF	GO:0046914	transition metal ion binding	19	29	48	272	6.5e-06	0.000506458	Hypma_000517,Hypma_001292,Hypma_001822,Hypma_003158,Hypma_004426,Hypma_005482,Hypma_006332,Hypma_006424,Hypma_006808,Hypma_009500,Hypma_009729,Hypma_012154,Hypma_012422,Hypma_012452,Hypma_013088,Hypma_014366,Hypma_014675,Hypma_014679,Hypma_015176	Hypma_001824,Hypma_003186,Hypma_003799,Hypma_004016,Hypma_004027,Hypma_004573,Hypma_005024,Hypma_005050,Hypma_005058,Hypma_005138,Hypma_005776,Hypma_005956,Hypma_006545,Hypma_007088,Hypma_007091,Hypma_007098,Hypma_009587,Hypma_011263,Hypma_011421,Hypma_013449,Hypma_013684,Hypma_013902,Hypma_014174,Hypma_014222,Hypma_014916,Hypma_014949,Hypma_015595,Hypma_016543,Hypma_016546
MF	GO:0020037	heme binding	7	14	21	79	6.5e-06	0.000506458	Hypma_003158,Hypma_004426,Hypma_005482,Hypma_006424,Hypma_006808,Hypma_012422,Hypma_013088	Hypma_004016,Hypma_004027,Hypma_004573,Hypma_005024,Hypma_005050,Hypma_005309,Hypma_005776,Hypma_007088,Hypma_007997,Hypma_008323,Hypma_013684,Hypma_013902,Hypma_014940,Hypma_016543
MF	GO:0046906	tetrapyrrole binding	7	14	21	79	6.5e-06	0.000506458	Hypma_003158,Hypma_004426,Hypma_005482,Hypma_006424,Hypma_006808,Hypma_012422,Hypma_013088	Hypma_004016,Hypma_004027,Hypma_004573,Hypma_005024,Hypma_005050,Hypma_005309,Hypma_005776,Hypma_007088,Hypma_007997,Hypma_008323,Hypma_013684,Hypma_013902,Hypma_014940,Hypma_016543
MF	GO:0016705	oxidoreductase activity, acting on paired donors, with incorporation or reduction of molecular oxygen	8	12	20	74	8.2e-06	0.000589769	Hypma_003158,Hypma_003573,Hypma_004426,Hypma_005482,Hypma_006424,Hypma_006808,Hypma_012422,Hypma_013088	Hypma_003453,Hypma_004016,Hypma_004027,Hypma_004573,Hypma_005024,Hypma_005050,Hypma_007088,Hypma_007657,Hypma_013684,Hypma_013902,Hypma_014463,Hypma_016543
CC	GO:0044425	membrane part	46	61	107	1108	2.5e-05	0.00166964	Hypma_000772,Hypma_001215,Hypma_001728,Hypma_002155,Hypma_002425,Hypma_002741,Hypma_002909,Hypma_003158,Hypma_003292,Hypma_004042,Hypma_004426,Hypma_004470,Hypma_005482,Hypma_005829,Hypma_006418,Hypma_006424,Hypma_006462,Hypma_006711,Hypma_006751,Hypma_006812,Hypma_006925,Hypma_007653,Hypma_007926,Hypma_008199,Hypma_008225,Hypma_008848,Hypma_008859,Hypma_009399,Hypma_009572,Hypma_009765,Hypma_010…	Hypma_000264,Hypma_000454,Hypma_000808,Hypma_000896,Hypma_001535,Hypma_001601,Hypma_001789,Hypma_001995,Hypma_002091,Hypma_002552,Hypma_002686,Hypma_002826,Hypma_003453,Hypma_003930,Hypma_004016,Hypma_004027,Hypma_004573,Hypma_004912,Hypma_004976,Hypma_005009,Hypma_005024,Hypma_005035,Hypma_005393,Hypma_005783,Hypma_006203,Hypma_006564,Hypma_006684,Hypma_006919,Hypma_006995,Hypma_007088,Hypma_007…
MF	GO:0050662	coenzyme binding	6	20	26	125	6.2e-05	0.00386467	Hypma_003573,Hypma_004669,Hypma_007396,Hypma_008464,Hypma_013322,Hypma_015777	Hypma_000531,Hypma_001789,Hypma_003178,Hypma_003205,Hypma_003217,Hypma_004368,Hypma_005296,Hypma_005776,Hypma_006491,Hypma_006756,Hypma_006995,Hypma_007657,Hypma_007750,Hypma_008963,Hypma_009587,Hypma_010797,Hypma_011943,Hypma_013837,Hypma_015590,Hypma_016469
MF	GO:0010340	carboxyl-O-methyltransferase activity	1	3	4	4	7.6e-05	0.00418	Hypma_004470	Hypma_002106,Hypma_009919,Hypma_009929
MF	GO:0051998	protein carboxyl O-methyltransferase activity	1	3	4	4	7.6e-05	0.00418	Hypma_004470	Hypma_002106,Hypma_009919,Hypma_009929
MF	GO:0050660	flavin adenine dinucleotide binding	4	12	16	62	0.00012	0.00623333	Hypma_003573,Hypma_004669,Hypma_007396,Hypma_013322	Hypma_000531,Hypma_001789,Hypma_003178,Hypma_003205,Hypma_003217,Hypma_005296,Hypma_006491,Hypma_006995,Hypma_007657,Hypma_010797,Hypma_011943,Hypma_016469
BP	GO:0005975	carbohydrate metabolic process	17	19	36	240	0.00015	0.0070125	Hypma_001427,Hypma_002513,Hypma_002585,Hypma_004042,Hypma_004313,Hypma_004346,Hypma_005763,Hypma_006216,Hypma_006713,Hypma_007440,Hypma_007467,Hypma_008444,Hypma_009046,Hypma_011054,Hypma_014966,Hypma_015311,Hypma_016299	Hypma_000387,Hypma_000991,Hypma_002245,Hypma_002563,Hypma_004428,Hypma_005058,Hypma_005133,Hypma_005307,Hypma_006319,Hypma_006684,Hypma_011602,Hypma_011825,Hypma_012216,Hypma_012679,Hypma_012762,Hypma_014143,Hypma_014891,Hypma_014961,Hypma_015512
BP	GO:0006026	aminoglycan catabolic process	2	3	5	8	0.00015	0.0070125	Hypma_007440,Hypma_007467	Hypma_005307,Hypma_011825,Hypma_014143
BP	GO:0008152	metabolic process	87	146	233	2570	0.00017	0.00756905	Hypma_000068,Hypma_000222,Hypma_000517,Hypma_000879,Hypma_000886,Hypma_001039,Hypma_001180,Hypma_001237,Hypma_001250,Hypma_001292,Hypma_001427,Hypma_001474,Hypma_001744,Hypma_001822,Hypma_002213,Hypma_002471,Hypma_002513,Hypma_002531,Hypma_002585,Hypma_002631,Hypma_002688,Hypma_002909,Hypma_003158,Hypma_003573,Hypma_004042,Hypma_004313,Hypma_004346,Hypma_004426,Hypma_004470,Hypma_004489,Hypma_004…	Hypma_000228,Hypma_000230,Hypma_000340,Hypma_000387,Hypma_000506,Hypma_000531,Hypma_000863,Hypma_000991,Hypma_001175,Hypma_001789,Hypma_001824,Hypma_001970,Hypma_002091,Hypma_002106,Hypma_002222,Hypma_002245,Hypma_002563,Hypma_002573,Hypma_002686,Hypma_002922,Hypma_003178,Hypma_003186,Hypma_003205,Hypma_003217,Hypma_003429,Hypma_003453,Hypma_003557,Hypma_003799,Hypma_003932,Hypma_004016,Hypma_004…
BP	GO:0006022	aminoglycan metabolic process	2	4	6	14	0.00046	0.01955	Hypma_007440,Hypma_007467	Hypma_005307,Hypma_011825,Hypma_013835,Hypma_014143
BP	GO:0006032	chitin catabolic process	2	2	4	6	0.00056	0.020944	Hypma_007440,Hypma_007467	Hypma_005307,Hypma_011825
BP	GO:0046348	amino sugar catabolic process	2	2	4	6	0.00056	0.020944	Hypma_007440,Hypma_007467	Hypma_005307,Hypma_011825
BP	GO:1901072	glucosamine-containing compound catabolic process	2	2	4	6	0.00056	0.020944	Hypma_007440,Hypma_007467	Hypma_005307,Hypma_011825
CC	GO:0005576	extracellular region	7	4	11	51	0.00064	0.0230154	Hypma_002585,Hypma_006332,Hypma_008444,Hypma_009046,Hypma_014675,Hypma_014679,Hypma_015311	Hypma_004428,Hypma_005307,Hypma_012216,Hypma_012679
MF	GO:0003880	protein C-terminal carboxyl O-methyltransferase activity	1	2	3	3	0.00082	0.0273821	Hypma_004470	Hypma_009919,Hypma_009929
MF	GO:0004671	protein C-terminal S-isoprenylcysteine carboxyl O-methyltransferase activity	1	2	3	3	0.00082	0.0273821	Hypma_004470	Hypma_009919,Hypma_009929
MF	GO:0004568	chitinase activity	2	2	4	6	0.00098	0.0315966	Hypma_007440,Hypma_007467	Hypma_005307,Hypma_011825
BP	GO:0072593	reactive oxygen species metabolic process	0	4	4	7	0.00122	0.0380233	-	Hypma_005309,Hypma_011602,Hypma_014314,Hypma_014315
MF	GO:0016798	hydrolase activity, acting on glycosyl bonds	15	14	29	174	0.00129	0.0389081	Hypma_001039,Hypma_001427,Hypma_002585,Hypma_004042,Hypma_004313,Hypma_005763,Hypma_006216,Hypma_007401,Hypma_007440,Hypma_007467,Hypma_008444,Hypma_009046,Hypma_014077,Hypma_014078,Hypma_015311	Hypma_000044,Hypma_000991,Hypma_004428,Hypma_005133,Hypma_005307,Hypma_006319,Hypma_006684,Hypma_011596,Hypma_011825,Hypma_012216,Hypma_012679,Hypma_012762,Hypma_013340,Hypma_014143
BP	GO:0006030	chitin metabolic process	2	3	5	12	0.00167	0.0487953	Hypma_007440,Hypma_007467	Hypma_005307,Hypma_011825,Hypma_013835
BP	GO:0006481	C-terminal protein methylation	1	2	3	4	0.00199	0.0563833	Hypma_004470	Hypma_009919,Hypma_009929
BP	GO:1901071	glucosamine-containing compound metabolic process	2	3	5	13	0.00253	0.069575	Hypma_007440,Hypma_007467	Hypma_005307,Hypma_011825,Hypma_013835
MF	GO:0016701	oxidoreductase activity, acting on single donors with incorporation of molecular oxygen	0	5	5	12	0.00319	0.0852186	-	Hypma_003799,Hypma_005058,Hypma_011421,Hypma_011424,Hypma_014222
BP	GO:0006040	amino sugar metabolic process	2	3	5	14	0.00368	0.0955778	Hypma_007440,Hypma_007467	Hypma_005307,Hypma_011825,Hypma_013835
MF	GO:0043169	cation binding	28	45	73	588	0.00455	0.109161	Hypma_000517,Hypma_001292,Hypma_001822,Hypma_002917,Hypma_003158,Hypma_004313,Hypma_004426,Hypma_005482,Hypma_006332,Hypma_006424,Hypma_006808,Hypma_007167,Hypma_008464,Hypma_009071,Hypma_009500,Hypma_009729,Hypma_010354,Hypma_012154,Hypma_012178,Hypma_012422,Hypma_012452,Hypma_013088,Hypma_014077,Hypma_014078,Hypma_014366,Hypma_014675,Hypma_014679,Hypma_015176	Hypma_000510,Hypma_001789,Hypma_001824,Hypma_002893,Hypma_003186,Hypma_003651,Hypma_003799,Hypma_004016,Hypma_004027,Hypma_004573,Hypma_004820,Hypma_005024,Hypma_005050,Hypma_005058,Hypma_005138,Hypma_005309,Hypma_005776,Hypma_005956,Hypma_006203,Hypma_006545,Hypma_007088,Hypma_007091,Hypma_007098,Hypma_007997,Hypma_008873,Hypma_009258,Hypma_009587,Hypma_010720,Hypma_011263,Hypma_011421,Hypma_012…
MF	GO:0016810	hydrolase activity, acting on carbon-nitrogen (but not peptide) bonds	5	6	11	49	0.00465	0.109161	Hypma_008072,Hypma_010022,Hypma_011054,Hypma_012425,Hypma_014966	Hypma_005049,Hypma_006218,Hypma_008641,Hypma_009587,Hypma_011213,Hypma_014961
BP	GO:0018410	C-terminal protein amino acid modification	1	2	3	5	0.00467	0.109161	Hypma_004470	Hypma_009919,Hypma_009929
BP	GO:0043687	post-translational protein modification	1	2	3	5	0.00467	0.109161	Hypma_004470	Hypma_009919,Hypma_009929
MF	GO:0004553	hydrolase activity, hydrolyzing O-glycosyl compounds	13	11	24	148	0.00481	0.109691	Hypma_001039,Hypma_001427,Hypma_002585,Hypma_004042,Hypma_005763,Hypma_007401,Hypma_007440,Hypma_007467,Hypma_008444,Hypma_009046,Hypma_014077,Hypma_014078,Hypma_015311	Hypma_000991,Hypma_004428,Hypma_005133,Hypma_005307,Hypma_006319,Hypma_006684,Hypma_011825,Hypma_012216,Hypma_012679,Hypma_012762,Hypma_014143
MF	GO:0008171	O-methyltransferase activity	1	3	4	9	0.00652	0.145148	Hypma_004470	Hypma_002106,Hypma_009919,Hypma_009929
MF	GO:0046872	metal ion binding	27	44	71	579	0.00706	0.153514	Hypma_000517,Hypma_001292,Hypma_001822,Hypma_002917,Hypma_003158,Hypma_004426,Hypma_005482,Hypma_006332,Hypma_006424,Hypma_006808,Hypma_007167,Hypma_008464,Hypma_009071,Hypma_009500,Hypma_009729,Hypma_010354,Hypma_012154,Hypma_012178,Hypma_012422,Hypma_012452,Hypma_013088,Hypma_014077,Hypma_014078,Hypma_014366,Hypma_014675,Hypma_014679,Hypma_015176	Hypma_000510,Hypma_001789,Hypma_001824,Hypma_002893,Hypma_003186,Hypma_003651,Hypma_003799,Hypma_004016,Hypma_004027,Hypma_004573,Hypma_005024,Hypma_005050,Hypma_005058,Hypma_005138,Hypma_005309,Hypma_005776,Hypma_005956,Hypma_006203,Hypma_006545,Hypma_007088,Hypma_007091,Hypma_007098,Hypma_007997,Hypma_008873,Hypma_009258,Hypma_009587,Hypma_010720,Hypma_011263,Hypma_011421,Hypma_012416,Hypma_012…
CC	GO:0005618	cell wall	1	3	4	12	0.0076	0.157911	Hypma_002531	Hypma_010895,Hypma_014183,Hypma_014184
CC	GO:0030312	external encapsulating structure	1	3	4	12	0.0076	0.157911	Hypma_002531	Hypma_010895,Hypma_014183,Hypma_014184
MF	GO:0004791	thioredoxin-disulfide reductase activity	0	2	2	2	0.00876	0.174268	-	Hypma_014314,Hypma_014315
MF	GO:0008061	chitin binding	2	0	2	2	0.00876	0.174268	Hypma_007440,Hypma_007467	-
BP	GO:1901136	carbohydrate derivative catabolic process	2	3	5	17	0.0093	0.181156	Hypma_007440,Hypma_007467	Hypma_005307,Hypma_011825,Hypma_014143
MF	GO:0016614	oxidoreductase activity, acting on CH-OH group of donors	3	9	12	61	0.00965	0.184138	Hypma_007396,Hypma_008464,Hypma_013322	Hypma_000531,Hypma_003205,Hypma_005296,Hypma_006995,Hypma_007750,Hypma_010797,Hypma_011943,Hypma_015590,Hypma_016469
MF	GO:0016846	carbon-sulfur lyase activity	0	4	4	10	0.01008	0.18645	-	Hypma_005109,Hypma_005110,Hypma_005111,Hypma_016552
MF	GO:0030248	cellulose binding	4	3	7	27	0.01017	0.18645	Hypma_002585,Hypma_008444,Hypma_009046,Hypma_015311	Hypma_004428,Hypma_012216,Hypma_012679
MF	GO:0005199	structural constituent of cell wall	0	3	3	6	0.01316	0.232162	-	Hypma_010895,Hypma_014183,Hypma_014184
MF	GO:0071949	FAD binding	1	2	3	6	0.01316	0.232162	Hypma_004669	Hypma_003178,Hypma_003217
CC	GO:0005615	extracellular space	3	0	3	8	0.01488	0.25296	Hypma_006332,Hypma_014675,Hypma_014679	-
CC	GO:0044421	extracellular region part	3	0	3	8	0.01488	0.25296	Hypma_006332,Hypma_014675,Hypma_014679	-
MF	GO:0051213	dioxygenase activity	1	5	6	23	0.01653	0.275992	Hypma_015185	Hypma_003799,Hypma_005956,Hypma_011421,Hypma_014222,Hypma_014940
MF	GO:0005507	copper ion binding	2	3	5	17	0.01685	0.276399	Hypma_012154,Hypma_014366	Hypma_003186,Hypma_005138,Hypma_013449
MF	GO:0001871	pattern binding	4	3	7	30	0.01827	0.280802	Hypma_002585,Hypma_008444,Hypma_009046,Hypma_015311	Hypma_004428,Hypma_012216,Hypma_012679
MF	GO:0030247	polysaccharide binding	4	3	7	30	0.01827	0.280802	Hypma_002585,Hypma_008444,Hypma_009046,Hypma_015311	Hypma_004428,Hypma_012216,Hypma_012679
BP	GO:0046164	alcohol catabolic process	0	2	2	3	0.01862	0.280802	-	Hypma_005058,Hypma_011602
BP	GO:0046174	polyol catabolic process	0	2	2	3	0.01862	0.280802	-	Hypma_005058,Hypma_011602
BP	GO:1901616	organic hydroxy compound catabolic process	0	2	2	3	0.01862	0.280802	-	Hypma_005058,Hypma_011602
MF	GO:0008276	protein methyltransferase activity	1	3	4	12	0.02043	0.303207	Hypma_004470	Hypma_002106,Hypma_009919,Hypma_009929
CC	GO:0009277	fungal-type cell wall	0	3	3	9	0.02118	0.309427	-	Hypma_010895,Hypma_014183,Hypma_014184
MF	GO:0004089	carbonate dehydratase activity	1	1	2	3	0.02465	0.343996	Hypma_015176	Hypma_014174
MF	GO:0004525	ribonuclease III activity	0	2	2	3	0.02465	0.343996	-	Hypma_005689,Hypma_005690
MF	GO:0032296	double-stranded RNA-specific ribonuclease activity	0	2	2	3	0.02465	0.343996	-	Hypma_005689,Hypma_005690
BP	GO:0009308	amine metabolic process	1	3	4	15	0.02828	0.38885	Hypma_016254	Hypma_005049,Hypma_005956,Hypma_013449
BP	GO:0000303	response to superoxide	0	2	2	4	0.03526	0.443564	-	Hypma_014314,Hypma_014315
BP	GO:0000305	response to oxygen radical	0	2	2	4	0.03526	0.443564	-	Hypma_014314,Hypma_014315
BP	GO:0006801	superoxide metabolic process	0	2	2	4	0.03526	0.443564	-	Hypma_014314,Hypma_014315
BP	GO:0019430	removal of superoxide radicals	0	2	2	4	0.03526	0.443564	-	Hypma_014314,Hypma_014315
BP	GO:0071450	cellular response to oxygen radical	0	2	2	4	0.03526	0.443564	-	Hypma_014314,Hypma_014315
BP	GO:0071451	cellular response to superoxide	0	2	2	4	0.03526	0.443564	-	Hypma_014314,Hypma_014315
MF	GO:0015036	disulfide oxidoreductase activity	0	4	4	14	0.03558	0.443564	-	Hypma_006475,Hypma_013437,Hypma_014314,Hypma_014315
MF	GO:0030246	carbohydrate binding	5	5	10	59	0.04509	0.540547	Hypma_002513,Hypma_002585,Hypma_008444,Hypma_009046,Hypma_015311	Hypma_004428,Hypma_005307,Hypma_012216,Hypma_012679,Hypma_015512
MF	GO:0030170	pyridoxal phosphate binding	2	5	7	36	0.04618	0.540547	Hypma_001474,Hypma_011772	Hypma_001054,Hypma_006158,Hypma_009605,Hypma_010308,Hypma_011084
MF	GO:0070279	vitamin B6 binding	2	5	7	36	0.04618	0.540547	Hypma_001474,Hypma_011772	Hypma_001054,Hypma_006158,Hypma_009605,Hypma_010308,Hypma_011084
MF	GO:0016702	oxidoreductase activity, acting on single donors with incorporation of molecular oxygen, incorporation of two atoms of oxygen	0	2	2	4	0.04625	0.540547	-	Hypma_003799,Hypma_014222
MF	GO:0033961	cis-stilbene-oxide hydrolase activity	2	0	2	4	0.04625	0.540547	Hypma_001465,Hypma_014317	-
BP	GO:0055085	transmembrane transport	20	16	36	338	0.04876	0.562847	Hypma_000772,Hypma_001215,Hypma_001728,Hypma_002155,Hypma_002425,Hypma_005829,Hypma_006751,Hypma_006812,Hypma_006925,Hypma_008199,Hypma_008848,Hypma_009765,Hypma_010878,Hypma_011068,Hypma_011160,Hypma_012813,Hypma_013570,Hypma_014752,Hypma_016069,Hypma_016321	Hypma_000454,Hypma_001535,Hypma_001995,Hypma_002552,Hypma_002826,Hypma_003930,Hypma_004976,Hypma_005009,Hypma_005035,Hypma_008415,Hypma_011558,Hypma_012159,Hypma_013900,Hypma_015660,Hypma_016056,Hypma_016102
BP	GO:0006479	protein methylation	1	3	4	18	0.05235	0.581222	Hypma_004470	Hypma_002106,Hypma_009919,Hypma_009929
BP	GO:0008213	protein alkylation	1	3	4	18	0.05235	0.581222	Hypma_004470	Hypma_002106,Hypma_009919,Hypma_009929
BP	GO:0006094	gluconeogenesis	0	3	3	11	0.05346	0.581222	-	Hypma_000387,Hypma_002245,Hypma_011602
BP	GO:0019319	hexose biosynthetic process	0	3	3	11	0.05346	0.581222	-	Hypma_000387,Hypma_002245,Hypma_011602
BP	GO:0046364	monosaccharide biosynthetic process	0	3	3	11	0.05346	0.581222	-	Hypma_000387,Hypma_002245,Hypma_011602
BP	GO:0019751	polyol metabolic process	0	2	2	5	0.05565	0.598078	-	Hypma_005058,Hypma_011602
MF	GO:0004222	metalloendopeptidase activity	3	2	5	23	0.05766	0.605754	Hypma_006332,Hypma_014675,Hypma_014679	Hypma_009313,Hypma_015938
MF	GO:0016667	oxidoreductase activity, acting on a sulfur group of donors	0	5	5	23	0.05766	0.605754	-	Hypma_006475,Hypma_009053,Hypma_013437,Hypma_014314,Hypma_014315
BP	GO:0006568	tryptophan metabolic process	1	2	3	12	0.06714	0.621477	Hypma_016254	Hypma_005049,Hypma_005956
BP	GO:0006586	indolalkylamine metabolic process	1	2	3	12	0.06714	0.621477	Hypma_016254	Hypma_005049,Hypma_005956
BP	GO:0042430	indole-containing compound metabolic process	1	2	3	12	0.06714	0.621477	Hypma_016254	Hypma_005049,Hypma_005956
MF	GO:0008483	transaminase activity	1	3	4	17	0.06774	0.621477	Hypma_011772	Hypma_001054,Hypma_006158,Hypma_009009
MF	GO:0016769	transferase activity, transferring nitrogenous groups	1	3	4	17	0.06774	0.621477	Hypma_011772	Hypma_001054,Hypma_006158,Hypma_009009
CC	GO:0005953	CAAX-protein geranylgeranyltransferase complex	1	0	1	1	0.07056	0.621477	Hypma_016299	-
CC	GO:0042597	periplasmic space	0	1	1	1	0.07056	0.621477	-	Hypma_011602
MF	GO:0004499	N,N-dimethylaniline monooxygenase activity	1	1	2	5	0.07238	0.621477	Hypma_003573	Hypma_007657
MF	GO:0016668	oxidoreductase activity, acting on a sulfur group of donors, NAD(P) as acceptor	0	2	2	5	0.07238	0.621477	-	Hypma_014314,Hypma_014315
MF	GO:0016803	ether hydrolase activity	2	0	2	5	0.07238	0.621477	Hypma_001465,Hypma_014317	-
MF	GO:0016811	hydrolase activity, acting on carbon-nitrogen (but not peptide) bonds, in linear amides	0	4	4	18	0.08093	0.621477	-	Hypma_005049,Hypma_006218,Hypma_009587,Hypma_011213
BP	GO:0006097	glyoxylate cycle	0	1	1	1	0.08113	0.621477	-	Hypma_002563
BP	GO:0006863	purine nucleobase transport	1	0	1	1	0.08113	0.621477	Hypma_010878	-
BP	GO:0009712	catechol-containing compound metabolic process	0	1	1	1	0.08113	0.621477	-	Hypma_003799
BP	GO:0015851	nucleobase transport	1	0	1	1	0.08113	0.621477	Hypma_010878	-
BP	GO:0015942	formate metabolic process	0	1	1	1	0.08113	0.621477	-	Hypma_007750
BP	GO:0018958	phenol-containing compound metabolic process	0	1	1	1	0.08113	0.621477	-	Hypma_003799
BP	GO:0019310	inositol catabolic process	0	1	1	1	0.08113	0.621477	-	Hypma_005058
BP	GO:0019405	alditol catabolic process	0	1	1	1	0.08113	0.621477	-	Hypma_011602
BP	GO:0019563	glycerol catabolic process	0	1	1	1	0.08113	0.621477	-	Hypma_011602
BP	GO:0042149	cellular response to glucose starvation	0	1	1	1	0.08113	0.621477	-	Hypma_011602
BP	GO:0042183	formate catabolic process	0	1	1	1	0.08113	0.621477	-	Hypma_007750
BP	GO:0046487	glyoxylate metabolic process	0	1	1	1	0.08113	0.621477	-	Hypma_002563
BP	GO:1904823	purine nucleobase transmembrane transport	1	0	1	1	0.08113	0.621477	Hypma_010878	-
BP	GO:0006576	cellular biogenic amine metabolic process	1	2	3	13	0.08222	0.621477	Hypma_016254	Hypma_005049,Hypma_005956
MF	GO:0019842	vitamin binding	2	6	8	49	0.08266	0.621477	Hypma_001474,Hypma_011772	Hypma_001054,Hypma_006158,Hypma_009605,Hypma_010308,Hypma_011084,Hypma_012162
MF	GO:0008757	S-adenosylmethionine-dependent methyltransferase activity	1	4	5	26	0.0897	0.621477	Hypma_004470	Hypma_002106,Hypma_003429,Hypma_009919,Hypma_009929
MF	GO:0003870	5-aminolevulinate synthase activity	0	1	1	1	0.09372	0.621477	-	Hypma_009605
MF	GO:0004048	anthranilate phosphoribosyltransferase activity	1	0	1	1	0.09372	0.621477	Hypma_016254	-
MF	GO:0004335	galactokinase activity	0	1	1	1	0.09372	0.621477	-	Hypma_014891
MF	GO:0004347	glucose-6-phosphate isomerase activity	0	1	1	1	0.09372	0.621477	-	Hypma_000387
MF	GO:0004354	glutamate dehydrogenase (NADP+) activity	0	1	1	1	0.09372	0.621477	-	Hypma_014717
MF	GO:0004357	glutamate-cysteine ligase activity	1	0	1	1	0.09372	0.621477	Hypma_007653	-
MF	GO:0004474	malate synthase activity	0	1	1	1	0.09372	0.621477	-	Hypma_002563
MF	GO:0004587	ornithine-oxo-acid transaminase activity	0	1	1	1	0.09372	0.621477	-	Hypma_001054
MF	GO:0004617	phosphoglycerate dehydrogenase activity	0	1	1	1	0.09372	0.621477	-	Hypma_015590
MF	GO:0004631	phosphomevalonate kinase activity	1	0	1	1	0.09372	0.621477	Hypma_002631	-
MF	GO:0004662	CAAX-protein geranylgeranyltransferase activity	1	0	1	1	0.09372	0.621477	Hypma_016299	-
MF	GO:0004719	protein-L-isoaspartate (D-aspartate) O-methyltransferase activity	0	1	1	1	0.09372	0.621477	-	Hypma_002106
MF	GO:0005345	purine nucleobase transmembrane transporter activity	1	0	1	1	0.09372	0.621477	Hypma_010878	-
MF	GO:0008131	primary amine oxidase activity	0	1	1	1	0.09372	0.621477	-	Hypma_013449
MF	GO:0008863	formate dehydrogenase (NAD+) activity	0	1	1	1	0.09372	0.621477	-	Hypma_007750
MF	GO:0015205	nucleobase transmembrane transporter activity	1	0	1	1	0.09372	0.621477	Hypma_010878	-
MF	GO:0016749	N-succinyltransferase activity	0	1	1	1	0.09372	0.621477	-	Hypma_009605
MF	GO:0018576	catechol 1,2-dioxygenase activity	0	1	1	1	0.09372	0.621477	-	Hypma_003799
MF	GO:0019114	catechol dioxygenase activity	0	1	1	1	0.09372	0.621477	-	Hypma_003799
MF	GO:0033743	peptide-methionine (R)-S-oxide reductase activity	0	1	1	1	0.09372	0.621477	-	Hypma_009053
MF	GO:0042132	fructose 1,6-bisphosphate 1-phosphatase activity	0	1	1	1	0.09372	0.621477	-	Hypma_011602
MF	GO:0043546	molybdopterin cofactor binding	0	1	1	1	0.09372	0.621477	-	Hypma_005776
MF	GO:0050105	L-gulonolactone oxidase activity	1	0	1	1	0.09372	0.621477	Hypma_013322	-
MF	GO:0050113	inositol oxygenase activity	0	1	1	1	0.09372	0.621477	-	Hypma_005058
MF	GO:0052861	glucan endo-1,3-beta-glucanase activity, C-3 substituted reducing group	1	0	1	1	0.09372	0.621477	Hypma_007401	-
BP	GO:0019318	hexose metabolic process	0	4	4	22	0.09724	0.640277	-	Hypma_000387,Hypma_002245,Hypma_011602,Hypma_014891
BP	GO:0044106	cellular amine metabolic process	1	2	3	14	0.09862	0.644823	Hypma_016254	Hypma_005049,Hypma_005956
MF	GO:0016717	oxidoreductase activity, acting on paired donors, with oxidation of a pair of donors resulting in the reduction of molecular oxygen to two molecules of water	0	2	2	6	0.10198	0.657595	-	Hypma_003453,Hypma_014463
MF	GO:0016801	hydrolase activity, acting on ether bonds	2	0	2	6	0.10198	0.657595	Hypma_001465,Hypma_014317	-
BP	GO:0098869	cellular oxidant detoxification	0	4	4	23	0.11058	0.708166	-	Hypma_005309,Hypma_011013,Hypma_014314,Hypma_014315
BP	GO:0015698	inorganic anion transport	1	2	3	15	0.1162	0.739095	Hypma_006925	Hypma_000808,Hypma_007837
BP	GO:0006749	glutathione metabolic process	2	0	2	8	0.13266	0.791737	Hypma_007653,Hypma_015552	-
BP	GO:0034614	cellular response to reactive oxygen species	0	2	2	8	0.13266	0.791737	-	Hypma_014314,Hypma_014315
BP	GO:0044275	cellular carbohydrate catabolic process	0	3	3	16	0.13486	0.791737	-	Hypma_005058,Hypma_011602,Hypma_012216
BP	GO:0009636	response to toxic substance	0	4	4	25	0.1395	0.791737	-	Hypma_005309,Hypma_011013,Hypma_014314,Hypma_014315
BP	GO:0016051	carbohydrate biosynthetic process	1	3	4	25	0.1395	0.791737	Hypma_016299	Hypma_000387,Hypma_002245,Hypma_011602
BP	GO:0097237	cellular response to toxic substance	0	4	4	25	0.1395	0.791737	-	Hypma_005309,Hypma_011013,Hypma_014314,Hypma_014315
BP	GO:0098754	detoxification	0	4	4	25	0.1395	0.791737	-	Hypma_005309,Hypma_011013,Hypma_014314,Hypma_014315
BP	GO:1990748	cellular detoxification	0	4	4	25	0.1395	0.791737	-	Hypma_005309,Hypma_011013,Hypma_014314,Hypma_014315
BP	GO:0044262	cellular carbohydrate metabolic process	1	5	6	45	0.15338	0.791737	Hypma_016299	Hypma_002563,Hypma_005058,Hypma_011602,Hypma_012216,Hypma_014891
BP	GO:0006006	glucose metabolic process	0	3	3	17	0.15446	0.791737	-	Hypma_000387,Hypma_002245,Hypma_011602
BP	GO:0005996	monosaccharide metabolic process	0	4	4	26	0.15499	0.791737	-	Hypma_000387,Hypma_002245,Hypma_011602,Hypma_014891
BP	GO:0000270	peptidoglycan metabolic process	0	1	1	2	0.1557	0.791737	-	Hypma_014143
BP	GO:0006020	inositol metabolic process	0	1	1	2	0.1557	0.791737	-	Hypma_005058
BP	GO:0006027	glycosaminoglycan catabolic process	0	1	1	2	0.1557	0.791737	-	Hypma_014143
BP	GO:0006071	glycerol metabolic process	0	1	1	2	0.1557	0.791737	-	Hypma_011602
BP	GO:0006564	L-serine biosynthetic process	0	1	1	2	0.1557	0.791737	-	Hypma_015590
BP	GO:0006592	ornithine biosynthetic process	1	0	1	2	0.1557	0.791737	Hypma_015692	-
BP	GO:0006750	glutathione biosynthetic process	1	0	1	2	0.1557	0.791737	Hypma_007653	-
BP	GO:0009253	peptidoglycan catabolic process	0	1	1	2	0.1557	0.791737	-	Hypma_014143
BP	GO:0019400	alditol metabolic process	0	1	1	2	0.1557	0.791737	-	Hypma_011602
BP	GO:0030091	protein repair	0	1	1	2	0.1557	0.791737	-	Hypma_009053
BP	GO:0030203	glycosaminoglycan metabolic process	0	1	1	2	0.1557	0.791737	-	Hypma_014143
BP	GO:0033609	oxalate metabolic process	1	0	1	2	0.1557	0.791737	Hypma_006261	-
BP	GO:0036046	protein demalonylation	0	1	1	2	0.1557	0.791737	-	Hypma_009587
BP	GO:0036047	peptidyl-lysine demalonylation	0	1	1	2	0.1557	0.791737	-	Hypma_009587
BP	GO:0036048	protein desuccinylation	0	1	1	2	0.1557	0.791737	-	Hypma_009587
BP	GO:0036049	peptidyl-lysine desuccinylation	0	1	1	2	0.1557	0.791737	-	Hypma_009587
BP	GO:0042743	hydrogen peroxide metabolic process	0	1	1	2	0.1557	0.791737	-	Hypma_005309
BP	GO:0042744	hydrogen peroxide catabolic process	0	1	1	2	0.1557	0.791737	-	Hypma_005309
BP	GO:0000302	response to reactive oxygen species	0	2	2	9	0.16179	0.791737	-	Hypma_014314,Hypma_014315
MF	GO:0004559	alpha-mannosidase activity	2	0	2	8	0.16827	0.791737	Hypma_014077,Hypma_014078	-
MF	GO:0004571	mannosyl-oligosaccharide 1,2-alpha-mannosidase activity	2	0	2	8	0.16827	0.791737	Hypma_014077,Hypma_014078	-
MF	GO:0015923	mannosidase activity	2	0	2	8	0.16827	0.791737	Hypma_014077,Hypma_014078	-
MF	GO:0015924	mannosyl-oligosaccharide mannosidase activity	2	0	2	8	0.16827	0.791737	Hypma_014077,Hypma_014078	-
MF	GO:0016638	oxidoreductase activity, acting on the CH-NH2 group of donors	0	2	2	8	0.16827	0.791737	-	Hypma_013449,Hypma_014717
MF	GO:0003796	lysozyme activity	0	1	1	2	0.17867	0.791737	-	Hypma_014143
MF	GO:0003871	5-methyltetrahydropteroyltriglutamate-homocysteine S-methyltransferase activity	0	1	1	2	0.17867	0.791737	-	Hypma_015595
MF	GO:0003885	D-arabinono-1,4-lactone oxidase activity	1	0	1	2	0.17867	0.791737	Hypma_013322	-
MF	GO:0004000	adenosine deaminase activity	1	0	1	2	0.17867	0.791737	Hypma_012425	-
MF	GO:0004030	aldehyde dehydrogenase [NAD(P)+] activity	0	1	1	2	0.17867	0.791737	-	Hypma_002091
MF	GO:0004128	cytochrome-b5 reductase activity, acting on NAD(P)H	0	1	1	2	0.17867	0.791737	-	Hypma_015338
MF	GO:0004353	glutamate dehydrogenase [NAD(P)+] activity	0	1	1	2	0.17867	0.791737	-	Hypma_014717
MF	GO:0004451	isocitrate lyase activity	0	1	1	2	0.17867	0.791737	-	Hypma_000863
MF	GO:0004611	phosphoenolpyruvate carboxykinase activity	0	1	1	2	0.17867	0.791737	-	Hypma_002245
MF	GO:0004612	phosphoenolpyruvate carboxykinase (ATP) activity	0	1	1	2	0.17867	0.791737	-	Hypma_002245
MF	GO:0004661	protein geranylgeranyltransferase activity	1	0	1	2	0.17867	0.791737	Hypma_016299	-
MF	GO:0005452	inorganic anion exchanger activity	0	1	1	2	0.17867	0.791737	-	Hypma_000808
MF	GO:0008172	S-methyltransferase activity	0	1	1	2	0.17867	0.791737	-	Hypma_015595
MF	GO:0008198	ferrous iron binding	0	1	1	2	0.17867	0.791737	-	Hypma_011421
MF	GO:0008199	ferric iron binding	0	1	1	2	0.17867	0.791737	-	Hypma_003799
MF	GO:0015368	calcium:cation antiporter activity	0	1	1	2	0.17867	0.791737	-	Hypma_013900
MF	GO:0015369	calcium:proton antiporter activity	0	1	1	2	0.17867	0.791737	-	Hypma_013900
MF	GO:0016748	succinyltransferase activity	0	1	1	2	0.17867	0.791737	-	Hypma_009605
MF	GO:0016899	oxidoreductase activity, acting on the CH-OH group of donors, oxygen as acceptor	1	0	1	2	0.17867	0.791737	Hypma_013322	-
MF	GO:0019825	oxygen binding	0	1	1	2	0.17867	0.791737	-	Hypma_008323
MF	GO:0031177	phosphopantetheine binding	0	1	1	2	0.17867	0.791737	-	Hypma_012162
MF	GO:0036054	protein-malonyllysine demalonylase activity	0	1	1	2	0.17867	0.791737	-	Hypma_009587
MF	GO:0036055	protein-succinyllysine desuccinylase activity	0	1	1	2	0.17867	0.791737	-	Hypma_009587
MF	GO:0042085	5-methyltetrahydropteroyltri-L-glutamate-dependent methyltransferase activity	0	1	1	2	0.17867	0.791737	-	Hypma_015595
MF	GO:0045735	nutrient reservoir activity	1	0	1	2	0.17867	0.791737	Hypma_006261	-
MF	GO:0050308	sugar-phosphatase activity	0	1	1	2	0.17867	0.791737	-	Hypma_011602
MF	GO:0051139	metal ion:proton antiporter activity	0	1	1	2	0.17867	0.791737	-	Hypma_013900
MF	GO:0052736	beta-glucanase activity	1	0	1	2	0.17867	0.791737	Hypma_007401	-
MF	GO:0061783	peptidoglycan muralytic activity	0	1	1	2	0.17867	0.791737	-	Hypma_014143
MF	GO:0008236	serine-type peptidase activity	2	4	6	41	0.18084	0.793828	Hypma_002531,Hypma_004830	Hypma_012577,Hypma_012871,Hypma_013988,Hypma_015544
MF	GO:0017171	serine hydrolase activity	2	4	6	41	0.18084	0.793828	Hypma_002531,Hypma_004830	Hypma_012577,Hypma_012871,Hypma_013988,Hypma_015544
MF	GO:0016209	antioxidant activity	0	4	4	24	0.18208	0.795536	-	Hypma_005309,Hypma_011013,Hypma_014314,Hypma_014315
BP	GO:0044036	cell wall macromolecule metabolic process	1	1	2	10	0.19191	0.830513	Hypma_006216	Hypma_014143
BP	GO:1901701	cellular response to oxygen-containing compound	0	2	2	10	0.19191	0.830513	-	Hypma_014314,Hypma_014315
MF	GO:0008270	zinc ion binding	8	11	19	164	0.19275	0.830513	Hypma_000517,Hypma_001292,Hypma_006332,Hypma_009729,Hypma_012452,Hypma_014675,Hypma_014679,Hypma_015176	Hypma_006545,Hypma_007091,Hypma_007098,Hypma_009587,Hypma_011263,Hypma_011421,Hypma_014174,Hypma_014916,Hypma_014949,Hypma_015595,Hypma_016546
CC	GO:0000112	nucleotide-excision repair factor 3 complex	1	0	1	3	0.19716	0.845617	Hypma_006291	-
BP	GO:0043414	macromolecule methylation	1	3	4	30	0.22246	0.911544	Hypma_004470	Hypma_002106,Hypma_009919,Hypma_009929
BP	GO:0000165	MAPK cascade	1	1	2	11	0.22268	0.911544	Hypma_011637	Hypma_015393
BP	GO:0006284	base-excision repair	0	2	2	11	0.22268	0.911544	-	Hypma_002573,Hypma_005066
BP	GO:0006012	galactose metabolic process	0	1	1	3	0.22423	0.911544	-	Hypma_014891
BP	GO:0006591	ornithine metabolic process	1	0	1	3	0.22423	0.911544	Hypma_015692	-
BP	GO:0006662	glycerol ether metabolic process	0	1	1	3	0.22423	0.911544	-	Hypma_013437
BP	GO:0006817	phosphate ion transport	1	0	1	3	0.22423	0.911544	Hypma_006925	-
BP	GO:0016998	cell wall macromolecule catabolic process	0	1	1	3	0.22423	0.911544	-	Hypma_014143
BP	GO:0018344	protein geranylgeranylation	1	0	1	3	0.22423	0.911544	Hypma_016299	-
BP	GO:0018904	ether metabolic process	0	1	1	3	0.22423	0.911544	-	Hypma_013437
BP	GO:0019184	nonribosomal peptide biosynthetic process	1	0	1	3	0.22423	0.911544	Hypma_007653	-
BP	GO:0072530	purine-containing compound transmembrane transport	1	0	1	3	0.22423	0.911544	Hypma_010878	-
BP	GO:0032259	methylation	2	6	8	73	0.23726	0.948691	Hypma_002909,Hypma_004470	Hypma_002106,Hypma_002686,Hypma_003429,Hypma_009919,Hypma_009929,Hypma_015595
MF	GO:0016891	endoribonuclease activity, producing 5'-phosphomonoesters	0	2	2	10	0.23958	0.948691	-	Hypma_005689,Hypma_005690
CC	GO:0005967	mitochondrial pyruvate dehydrogenase complex	0	1	1	4	0.25386	0.948691	-	Hypma_003557
CC	GO:0045254	pyruvate dehydrogenase complex	0	1	1	4	0.25386	0.948691	-	Hypma_003557
MF	GO:0004096	catalase activity	0	1	1	3	0.25569	0.948691	-	Hypma_005309
MF	GO:0004470	malic enzyme activity	1	0	1	3	0.25569	0.948691	Hypma_008464	-
MF	GO:0004471	malate dehydrogenase (decarboxylating) (NAD+) activity	1	0	1	3	0.25569	0.948691	Hypma_008464	-
MF	GO:0004557	alpha-galactosidase activity	1	0	1	3	0.25569	0.948691	Hypma_005763	-
MF	GO:0004609	phosphatidylserine decarboxylase activity	1	0	1	3	0.25569	0.948691	Hypma_009071	-
MF	GO:0004702	signal transducer, downstream of receptor, with serine/threonine kinase activity	0	1	1	3	0.25569	0.948691	-	Hypma_015393
MF	GO:0004707	MAP kinase activity	0	1	1	3	0.25569	0.948691	-	Hypma_015393
MF	GO:0004738	pyruvate dehydrogenase activity	0	1	1	3	0.25569	0.948691	-	Hypma_003557
MF	GO:0004739	pyruvate dehydrogenase (acetyl-transferring) activity	0	1	1	3	0.25569	0.948691	-	Hypma_003557
MF	GO:0005057	signal transducer activity, downstream of receptor	0	1	1	3	0.25569	0.948691	-	Hypma_015393
MF	GO:0005315	inorganic phosphate transmembrane transporter activity	1	0	1	3	0.25569	0.948691	Hypma_006925	-
MF	GO:0016639	oxidoreductase activity, acting on the CH-NH2 group of donors, NAD or NADP as acceptor	0	1	1	3	0.25569	0.948691	-	Hypma_014717
MF	GO:0016641	oxidoreductase activity, acting on the CH-NH2 group of donors, oxygen as acceptor	0	1	1	3	0.25569	0.948691	-	Hypma_013449
MF	GO:0030151	molybdenum ion binding	0	1	1	3	0.25569	0.948691	-	Hypma_005776
MF	GO:0034979	NAD-dependent protein deacetylase activity	0	1	1	3	0.25569	0.948691	-	Hypma_009587
MF	GO:0048038	quinone binding	0	1	1	3	0.25569	0.948691	-	Hypma_013449
MF	GO:0052692	raffinose alpha-galactosidase activity	1	0	1	3	0.25569	0.948691	Hypma_005763	-
MF	GO:0072341	modified amino acid binding	0	1	1	3	0.25569	0.948691	-	Hypma_012162
BP	GO:0009072	aromatic amino acid family metabolic process	1	2	3	22	0.26239	0.962547	Hypma_016254	Hypma_005049,Hypma_005956
MF	GO:0004185	serine-type carboxypeptidase activity	1	1	2	11	0.27585	0.962547	Hypma_004830	Hypma_012577
MF	GO:0015035	protein disulfide oxidoreductase activity	0	2	2	11	0.27585	0.962547	-	Hypma_006475,Hypma_013437
MF	GO:0016709	oxidoreductase activity, acting on paired donors, with incorporation or reduction of molecular oxygen, NAD(P)H as one donor, and incorporation of one atom of oxygen	1	1	2	11	0.27585	0.962547	Hypma_003573	Hypma_007657
BP	GO:0023014	signal transduction by protein phosphorylation	1	1	2	13	0.28498	0.962547	Hypma_011637	Hypma_015393
BP	GO:1901700	response to oxygen-containing compound	0	2	2	13	0.28498	0.962547	-	Hypma_014314,Hypma_014315
MF	GO:0004519	endonuclease activity	1	3	4	29	0.28614	0.962547	Hypma_007911	Hypma_005066,Hypma_005689,Hypma_005690
MF	GO:0016903	oxidoreductase activity, acting on the aldehyde or oxo group of donors	0	4	4	29	0.28614	0.962547	-	Hypma_002091,Hypma_003557,Hypma_007750,Hypma_012533
BP	GO:0000162	tryptophan biosynthetic process	1	0	1	4	0.28722	0.962547	Hypma_016254	-
BP	GO:0006086	acetyl-CoA biosynthetic process from pyruvate	0	1	1	4	0.28722	0.962547	-	Hypma_003557
BP	GO:0006821	chloride transport	0	1	1	4	0.28722	0.962547	-	Hypma_007837
BP	GO:0006857	oligopeptide transport	1	0	1	4	0.28722	0.962547	Hypma_002741	-
BP	GO:0009314	response to radiation	1	0	1	4	0.28722	0.962547	Hypma_007911	-
BP	GO:0009411	response to UV	1	0	1	4	0.28722	0.962547	Hypma_007911	-
BP	GO:0009416	response to light stimulus	1	0	1	4	0.28722	0.962547	Hypma_007911	-
BP	GO:0010410	hemicellulose metabolic process	1	0	1	4	0.28722	0.962547	Hypma_006216	-
BP	GO:0019441	tryptophan catabolic process to kynurenine	0	1	1	4	0.28722	0.962547	-	Hypma_005049
BP	GO:0019628	urate catabolic process	1	0	1	4	0.28722	0.962547	Hypma_009915	-
BP	GO:0042126	nitrate metabolic process	0	1	1	4	0.28722	0.962547	-	Hypma_005776
BP	GO:0042128	nitrate assimilation	0	1	1	4	0.28722	0.962547	-	Hypma_005776
BP	GO:0042435	indole-containing compound biosynthetic process	1	0	1	4	0.28722	0.962547	Hypma_016254	-
BP	GO:0045491	xylan metabolic process	1	0	1	4	0.28722	0.962547	Hypma_006216	-
BP	GO:0045493	xylan catabolic process	1	0	1	4	0.28722	0.962547	Hypma_006216	-
BP	GO:0046219	indolalkylamine biosynthetic process	1	0	1	4	0.28722	0.962547	Hypma_016254	-
BP	GO:0046415	urate metabolic process	1	0	1	4	0.28722	0.962547	Hypma_009915	-
BP	GO:0070588	calcium ion transmembrane transport	0	1	1	4	0.28722	0.962547	-	Hypma_013900
BP	GO:2001057	reactive nitrogen species metabolic process	0	1	1	4	0.28722	0.962547	-	Hypma_005776
BP	GO:0006979	response to oxidative stress	0	4	4	34	0.29598	0.985244	-	Hypma_005309,Hypma_009053,Hypma_014314,Hypma_014315
MF	GO:0043167	ion binding	40	75	115	1175	0.2961	0.985244	Hypma_000517,Hypma_001292,Hypma_001474,Hypma_001822,Hypma_002631,Hypma_002688,Hypma_002917,Hypma_003158,Hypma_003573,Hypma_004313,Hypma_004426,Hypma_004669,Hypma_005482,Hypma_006332,Hypma_006424,Hypma_006755,Hypma_006808,Hypma_007167,Hypma_007396,Hypma_007514,Hypma_008464,Hypma_009071,Hypma_009500,Hypma_009729,Hypma_010354,Hypma_011772,Hypma_012154,Hypma_012178,Hypma_012422,Hypma_012452,Hypma_013…	Hypma_000340,Hypma_000506,Hypma_000510,Hypma_000531,Hypma_001054,Hypma_001789,Hypma_001824,Hypma_002245,Hypma_002893,Hypma_003178,Hypma_003186,Hypma_003205,Hypma_003217,Hypma_003651,Hypma_003799,Hypma_004016,Hypma_004027,Hypma_004573,Hypma_004820,Hypma_004976,Hypma_005009,Hypma_005024,Hypma_005050,Hypma_005058,Hypma_005138,Hypma_005296,Hypma_005309,Hypma_005689,Hypma_005690,Hypma_005776,Hypma_005…
CC	GO:0000439	core TFIIH complex	1	0	1	5	0.30658	1	Hypma_006291	-
CC	GO:0005675	holo TFIIH complex	1	0	1	5	0.30658	1	Hypma_006291	-
CC	GO:0031011	Ino80 complex	1	0	1	5	0.30658	1	Hypma_012544	-
CC	GO:0033202	DNA helicase complex	1	0	1	5	0.30658	1	Hypma_012544	-
BP	GO:1901615	organic hydroxy compound metabolic process	0	3	3	24	0.30808	1	-	Hypma_003799,Hypma_005058,Hypma_011602
MF	GO:0003746	translation elongation factor activity	1	1	2	12	0.31202	1	Hypma_001180	Hypma_001175
MF	GO:0070008	serine-type exopeptidase activity	1	1	2	12	0.31202	1	Hypma_004830	Hypma_012577
BP	GO:0006820	anion transport	2	5	7	68	0.31228	1	Hypma_001728,Hypma_006925	Hypma_000808,Hypma_002826,Hypma_007837,Hypma_010720,Hypma_011558
MF	GO:0004252	serine-type endopeptidase activity	1	2	3	21	0.31391	1	Hypma_002531	Hypma_012871,Hypma_015544
BP	GO:0008299	isoprenoid biosynthetic process	2	0	2	14	0.31604	1	Hypma_001744,Hypma_004489	-
BP	GO:0010035	response to inorganic substance	0	2	2	14	0.31604	1	-	Hypma_014314,Hypma_014315
MF	GO:0004029	aldehyde dehydrogenase (NAD) activity	0	1	1	4	0.3255	1	-	Hypma_012533
MF	GO:0004061	arylformamidase activity	0	1	1	4	0.3255	1	-	Hypma_005049
MF	GO:0004846	urate oxidase activity	1	0	1	4	0.3255	1	Hypma_009915	-
MF	GO:0016663	oxidoreductase activity, acting on other nitrogenous compounds as donors, oxygen as acceptor	1	0	1	4	0.3255	1	Hypma_009915	-
MF	GO:0051920	peroxiredoxin activity	0	1	1	4	0.3255	1	-	Hypma_011013
MF	GO:0052716	hydroquinone:oxygen oxidoreductase activity	1	0	1	4	0.3255	1	Hypma_014366	-
BP	GO:0003333	amino acid transmembrane transport	1	2	3	25	0.33107	1	Hypma_001728	Hypma_002826,Hypma_011558
MF	GO:0016620	oxidoreductase activity, acting on the aldehyde or oxo group of donors, NAD or NADP as acceptor	0	3	3	22	0.34064	1	-	Hypma_002091,Hypma_007750,Hypma_012533
BP	GO:0002943	tRNA dihydrouridine synthesis	0	1	1	5	0.34512	1	-	Hypma_001789
BP	GO:0006023	aminoglycan biosynthetic process	0	1	1	5	0.34512	1	-	Hypma_013835
BP	GO:0006031	chitin biosynthetic process	0	1	1	5	0.34512	1	-	Hypma_013835
BP	GO:0006108	malate metabolic process	1	0	1	5	0.34512	1	Hypma_008464	-
BP	GO:0009309	amine biosynthetic process	1	0	1	5	0.34512	1	Hypma_016254	-
BP	GO:0010383	cell wall polysaccharide metabolic process	1	0	1	5	0.34512	1	Hypma_006216	-
BP	GO:0018342	protein prenylation	1	0	1	5	0.34512	1	Hypma_016299	-
BP	GO:0042401	cellular biogenic amine biosynthetic process	1	0	1	5	0.34512	1	Hypma_016254	-
BP	GO:0097354	prenylation	1	0	1	5	0.34512	1	Hypma_016299	-
BP	GO:1901073	glucosamine-containing compound biosynthetic process	0	1	1	5	0.34512	1	-	Hypma_013835
BP	GO:0006066	alcohol metabolic process	0	2	2	15	0.34679	1	-	Hypma_005058,Hypma_011602
BP	GO:0006090	pyruvate metabolic process	0	2	2	15	0.34679	1	-	Hypma_000387,Hypma_003557
BP	GO:0006720	isoprenoid metabolic process	2	0	2	15	0.34679	1	Hypma_001744,Hypma_004489	-
BP	GO:0016052	carbohydrate catabolic process	1	4	5	48	0.34921	1	Hypma_006216	Hypma_000387,Hypma_005058,Hypma_011602,Hypma_012216
BP	GO:0044282	small molecule catabolic process	1	4	5	48	0.34921	1	Hypma_009915	Hypma_005049,Hypma_005058,Hypma_007750,Hypma_011602
CC	GO:0032806	carboxy-terminal domain protein kinase complex	1	0	1	6	0.35559	1	Hypma_006291	-
CC	GO:0097346	INO80-type complex	1	0	1	6	0.35559	1	Hypma_012544	-
MF	GO:0008237	metallopeptidase activity	3	2	5	42	0.3577	1	Hypma_006332,Hypma_014675,Hypma_014679	Hypma_009313,Hypma_015938
BP	GO:0006081	cellular aldehyde metabolic process	0	2	2	16	0.37706	1	-	Hypma_002091,Hypma_002563
MF	GO:0016893	endonuclease activity, active with either ribo- or deoxyribonucleic acids and producing 5'-phosphomonoesters	0	2	2	14	0.38291	1	-	Hypma_005689,Hypma_005690
MF	GO:0000104	succinate dehydrogenase activity	0	1	1	5	0.38878	1	-	Hypma_007997
MF	GO:0004100	chitin synthase activity	0	1	1	5	0.38878	1	-	Hypma_013835
MF	GO:0008318	protein prenyltransferase activity	1	0	1	5	0.38878	1	Hypma_016299	-
MF	GO:0015085	calcium ion transmembrane transporter activity	0	1	1	5	0.38878	1	-	Hypma_013900
MF	GO:0015491	cation:cation antiporter activity	0	1	1	5	0.38878	1	-	Hypma_013900
MF	GO:0016615	malate dehydrogenase activity	1	0	1	5	0.38878	1	Hypma_008464	-
MF	GO:0016653	oxidoreductase activity, acting on NAD(P)H, heme protein as acceptor	0	1	1	5	0.38878	1	-	Hypma_015338
MF	GO:0016661	oxidoreductase activity, acting on other nitrogenous compounds as donors	1	0	1	5	0.38878	1	Hypma_009915	-
MF	GO:0016682	oxidoreductase activity, acting on diphenols and related substances as donors, oxygen as acceptor	1	0	1	5	0.38878	1	Hypma_014366	-
MF	GO:0017150	tRNA dihydrouridine synthase activity	0	1	1	5	0.38878	1	-	Hypma_001789
MF	GO:0019203	carbohydrate phosphatase activity	0	1	1	5	0.38878	1	-	Hypma_011602
MF	GO:0019213	deacetylase activity	0	1	1	5	0.38878	1	-	Hypma_009587
MF	GO:0033558	protein deacetylase activity	0	1	1	5	0.38878	1	-	Hypma_009587
MF	GO:0099516	ion antiporter activity	0	1	1	5	0.38878	1	-	Hypma_013900
MF	GO:0016651	oxidoreductase activity, acting on NAD(P)H	0	3	3	24	0.39374	1	-	Hypma_014314,Hypma_014315,Hypma_015338
BP	GO:0006085	acetyl-CoA biosynthetic process	0	1	1	6	0.39832	1	-	Hypma_003557
BP	GO:0006563	L-serine metabolic process	0	1	1	6	0.39832	1	-	Hypma_015590
BP	GO:0006569	tryptophan catabolic process	0	1	1	6	0.39832	1	-	Hypma_005049
BP	GO:0007124	pseudohyphal growth	0	1	1	6	0.39832	1	-	Hypma_003557
BP	GO:0016559	peroxisome fission	0	1	1	6	0.39832	1	-	Hypma_000896
BP	GO:0035384	thioester biosynthetic process	0	1	1	6	0.39832	1	-	Hypma_003557
BP	GO:0042402	cellular biogenic amine catabolic process	0	1	1	6	0.39832	1	-	Hypma_005049
BP	GO:0042436	indole-containing compound catabolic process	0	1	1	6	0.39832	1	-	Hypma_005049
BP	GO:0046218	indolalkylamine catabolic process	0	1	1	6	0.39832	1	-	Hypma_005049
BP	GO:0046349	amino sugar biosynthetic process	0	1	1	6	0.39832	1	-	Hypma_013835
BP	GO:0070189	kynurenine metabolic process	0	1	1	6	0.39832	1	-	Hypma_005049
BP	GO:0071616	acyl-CoA biosynthetic process	0	1	1	6	0.39832	1	-	Hypma_003557
BP	GO:0071941	nitrogen cycle metabolic process	0	1	1	6	0.39832	1	-	Hypma_005776
CC	GO:0000109	nucleotide-excision repair complex	1	0	1	7	0.40114	1	Hypma_006291	-
MF	GO:0004175	endopeptidase activity	4	4	8	75	0.40555	1	Hypma_002531,Hypma_006332,Hypma_014675,Hypma_014679	Hypma_009313,Hypma_012871,Hypma_015544,Hypma_015938
BP	GO:0030447	filamentous growth	1	1	2	17	0.40675	1	Hypma_011637	Hypma_003557
MF	GO:0016627	oxidoreductase activity, acting on the CH-CH group of donors	2	3	5	45	0.41565	1	Hypma_006418,Hypma_011952	Hypma_001789,Hypma_006491,Hypma_007997
MF	GO:0004180	carboxypeptidase activity	1	1	2	15	0.4172	1	Hypma_004830	Hypma_012577
CC	GO:0005777	peroxisome	1	1	2	20	0.41758	1	Hypma_009915	Hypma_000896
CC	GO:0042579	microbody	1	1	2	20	0.41758	1	Hypma_009915	Hypma_000896
MF	GO:0051287	NAD binding	1	3	4	35	0.41842	1	Hypma_008464	Hypma_007750,Hypma_009587,Hypma_015590
MF	GO:0010181	FMN binding	1	2	3	25	0.41991	1	Hypma_016079	Hypma_000340,Hypma_000506
MF	GO:0015171	amino acid transmembrane transporter activity	1	2	3	25	0.41991	1	Hypma_001728	Hypma_002826,Hypma_011558
BP	GO:0006865	amino acid transport	1	2	3	29	0.42208	1	Hypma_001728	Hypma_002826,Hypma_011558
BP	GO:0006414	translational elongation	1	1	2	18	0.43573	1	Hypma_001180	Hypma_001175
CC	GO:0009295	nucleoid	0	1	1	8	0.4435	1	-	Hypma_003557
CC	GO:0042645	mitochondrial nucleoid	0	1	1	8	0.4435	1	-	Hypma_003557
CC	GO:1990391	DNA repair complex	1	0	1	8	0.4435	1	Hypma_006291	-
MF	GO:0015291	secondary active transmembrane transporter activity	1	2	3	26	0.44569	1	Hypma_006925	Hypma_000808,Hypma_013900
MF	GO:0004650	polygalacturonase activity	1	0	1	6	0.44614	1	Hypma_001427	-
MF	GO:0008138	protein tyrosine/serine/threonine phosphatase activity	0	1	1	6	0.44614	1	-	Hypma_008426
MF	GO:0008375	acetylglucosaminyltransferase activity	0	1	1	6	0.44614	1	-	Hypma_013835
MF	GO:0015925	galactosidase activity	1	0	1	6	0.44614	1	Hypma_005763	-
MF	GO:0016624	oxidoreductase activity, acting on the aldehyde or oxo group of donors, disulfide as acceptor	0	1	1	6	0.44614	1	-	Hypma_003557
MF	GO:0016671	oxidoreductase activity, acting on a sulfur group of donors, disulfide as acceptor	0	1	1	6	0.44614	1	-	Hypma_009053
MF	GO:0016703	oxidoreductase activity, acting on single donors with incorporation of molecular oxygen, incorporation of one atom of oxygen (internal monooxygenases or internal mixed function oxidases)	0	1	1	6	0.44614	1	-	Hypma_011424
MF	GO:0016833	oxo-acid-lyase activity	0	1	1	6	0.44614	1	-	Hypma_000863
MF	GO:0016881	acid-amino acid ligase activity	1	0	1	6	0.44614	1	Hypma_007653	-
MF	GO:0018580	nitronate monooxygenase activity	0	1	1	6	0.44614	1	-	Hypma_011424
BP	GO:0000271	polysaccharide biosynthetic process	1	0	1	7	0.44722	1	Hypma_016299	-
BP	GO:0000749	response to pheromone involved in conjugation with cellular fusion	1	0	1	7	0.44722	1	Hypma_011637	-
BP	GO:0006476	protein deacetylation	0	1	1	7	0.44722	1	-	Hypma_009587
BP	GO:0009166	nucleotide catabolic process	1	0	1	7	0.44722	1	Hypma_007377	-
BP	GO:0009250	glucan biosynthetic process	1	0	1	7	0.44722	1	Hypma_016299	-
BP	GO:0009310	amine catabolic process	0	1	1	7	0.44722	1	-	Hypma_005049
BP	GO:0032005	signal transduction involved in conjugation with cellular fusion	1	0	1	7	0.44722	1	Hypma_011637	-
BP	GO:0033692	cellular polysaccharide biosynthetic process	1	0	1	7	0.44722	1	Hypma_016299	-
BP	GO:0035335	peptidyl-tyrosine dephosphorylation	0	1	1	7	0.44722	1	-	Hypma_008426
BP	GO:0046835	carbohydrate phosphorylation	0	1	1	7	0.44722	1	-	Hypma_014891
BP	GO:0070816	phosphorylation of RNA polymerase II C-terminal domain	1	0	1	7	0.44722	1	Hypma_006291	-
BP	GO:0072329	monocarboxylic acid catabolic process	0	1	1	7	0.44722	1	-	Hypma_007750
MF	GO:0008168	methyltransferase activity	2	6	8	78	0.44991	1	Hypma_002909,Hypma_004470	Hypma_002106,Hypma_002686,Hypma_003429,Hypma_009919,Hypma_009929,Hypma_015595
BP	GO:0034599	cellular response to oxidative stress	0	2	2	19	0.46393	1	-	Hypma_014314,Hypma_014315
BP	GO:0040007	growth	1	1	2	19	0.46393	1	Hypma_011637	Hypma_003557
MF	GO:0016830	carbon-carbon lyase activity	1	2	3	27	0.471	1	Hypma_009071	Hypma_000863,Hypma_002245
MF	GO:0016829	lyase activity	3	7	10	101	0.47732	1	Hypma_009071,Hypma_013695,Hypma_015176	Hypma_000863,Hypma_002245,Hypma_005109,Hypma_005110,Hypma_005111,Hypma_014174,Hypma_016552
MF	GO:0016831	carboxy-lyase activity	1	1	2	17	0.4827	1	Hypma_009071	Hypma_002245
MF	GO:0050661	NADP binding	1	1	2	17	0.4827	1	Hypma_003573	Hypma_007657
CC	GO:0005779	integral component of peroxisomal membrane	0	1	1	9	0.48286	1	-	Hypma_000896
CC	GO:0031231	intrinsic component of peroxisomal membrane	0	1	1	9	0.48286	1	-	Hypma_000896
BP	GO:0006816	calcium ion transport	0	1	1	8	0.49216	1	-	Hypma_013900
BP	GO:0009070	serine family amino acid biosynthetic process	0	1	1	8	0.49216	1	-	Hypma_015590
BP	GO:0009435	NAD biosynthetic process	0	1	1	8	0.49216	1	-	Hypma_005956
BP	GO:0015914	phospholipid transport	0	1	1	8	0.49216	1	-	Hypma_010720
BP	GO:0016049	cell growth	0	1	1	8	0.49216	1	-	Hypma_003557
BP	GO:0019236	response to pheromone	1	0	1	8	0.49216	1	Hypma_011637	-
BP	GO:0071444	cellular response to pheromone	1	0	1	8	0.49216	1	Hypma_011637	-
BP	GO:1901292	nucleoside phosphate catabolic process	1	0	1	8	0.49216	1	Hypma_007377	-
BP	GO:1902969	mitotic DNA replication	0	1	1	8	0.49216	1	-	Hypma_010889
MF	GO:0004725	protein tyrosine phosphatase activity	0	1	1	7	0.49813	1	-	Hypma_008426
MF	GO:0070403	NAD+ binding	0	1	1	7	0.49813	1	-	Hypma_009587
BP	GO:1903825	organic acid transmembrane transport	1	2	3	33	0.50859	1	Hypma_001728	Hypma_002826,Hypma_011558
BP	GO:1905039	carboxylic acid transmembrane transport	1	2	3	33	0.50859	1	Hypma_001728	Hypma_002826,Hypma_011558
MF	GO:0004521	endoribonuclease activity	0	2	2	18	0.51371	1	-	Hypma_005689,Hypma_005690
MF	GO:0016684	oxidoreductase activity, acting on peroxide as acceptor	0	2	2	18	0.51371	1	-	Hypma_005309,Hypma_011013
BP	GO:0006073	cellular glucan metabolic process	1	1	2	21	0.51776	1	Hypma_016299	Hypma_012216
BP	GO:0044042	glucan metabolic process	1	1	2	21	0.51776	1	Hypma_016299	Hypma_012216
BP	GO:0044264	cellular polysaccharide metabolic process	1	1	2	21	0.51776	1	Hypma_016299	Hypma_012216
CC	GO:0005778	peroxisomal membrane	0	1	1	10	0.51946	1	-	Hypma_000896
CC	GO:0030687	preribosome, large subunit precursor	1	0	1	10	0.51946	1	Hypma_009571	-
CC	GO:0031903	microbody membrane	0	1	1	10	0.51946	1	-	Hypma_000896
CC	GO:0070603	SWI/SNF superfamily-type complex	1	0	1	10	0.51946	1	Hypma_012544	-
CC	GO:1902554	serine/threonine protein kinase complex	1	0	1	10	0.51946	1	Hypma_006291	-
CC	GO:1904949	ATPase complex	1	0	1	10	0.51946	1	Hypma_012544	-
BP	GO:0044272	sulfur compound biosynthetic process	1	2	3	34	0.52916	1	Hypma_007653	Hypma_003557,Hypma_015595
BP	GO:0000463	maturation of LSU-rRNA from tricistronic rRNA transcript (SSU-rRNA, 5.8S rRNA, LSU-rRNA)	1	0	1	9	0.53346	1	Hypma_009571	-
BP	GO:0000470	maturation of LSU-rRNA	1	0	1	9	0.53346	1	Hypma_009571	-
BP	GO:0006084	acetyl-CoA metabolic process	0	1	1	9	0.53346	1	-	Hypma_003557
BP	GO:0009074	aromatic amino acid family catabolic process	0	1	1	9	0.53346	1	-	Hypma_005049
BP	GO:0019674	NAD metabolic process	0	1	1	9	0.53346	1	-	Hypma_005956
BP	GO:0035601	protein deacylation	0	1	1	9	0.53346	1	-	Hypma_009587
BP	GO:0042537	benzene-containing compound metabolic process	0	1	1	9	0.53346	1	-	Hypma_005049
BP	GO:0044182	filamentous growth of a population of unicellular organisms	0	1	1	9	0.53346	1	-	Hypma_003557
BP	GO:0070783	growth of unicellular organism as a thread of attached cells	0	1	1	9	0.53346	1	-	Hypma_003557
BP	GO:0072523	purine-containing compound catabolic process	1	0	1	9	0.53346	1	Hypma_009915	-
BP	GO:0097502	mannosylation	0	1	1	9	0.53346	1	-	Hypma_011614
BP	GO:0098732	macromolecule deacylation	0	1	1	9	0.53346	1	-	Hypma_009587
MF	GO:0016741	transferase activity, transferring one-carbon groups	2	6	8	84	0.5365	1	Hypma_002909,Hypma_004470	Hypma_002106,Hypma_002686,Hypma_003429,Hypma_009919,Hypma_009929,Hypma_015595
MF	GO:0000981	RNA polymerase II transcription factor activity, sequence-specific DNA binding	2	0	2	19	0.54347	1	Hypma_001292,Hypma_012452	-
MF	GO:0016814	hydrolase activity, acting on carbon-nitrogen (but not peptide) bonds, in cyclic amidines	1	0	1	8	0.54525	1	Hypma_012425	-
MF	GO:0016861	intramolecular oxidoreductase activity, interconverting aldoses and ketoses	0	1	1	8	0.54525	1	-	Hypma_000387
MF	GO:0019200	carbohydrate kinase activity	0	1	1	8	0.54525	1	-	Hypma_014891
MF	GO:0019239	deaminase activity	1	0	1	8	0.54525	1	Hypma_012425	-
MF	GO:0033218	amide binding	0	1	1	8	0.54525	1	-	Hypma_012162
MF	GO:0016746	transferase activity, transferring acyl groups	1	6	7	74	0.54886	1	Hypma_015809	Hypma_002563,Hypma_002922,Hypma_009173,Hypma_009605,Hypma_013561,Hypma_014098
CC	GO:0044438	microbody part	0	1	1	11	0.55348	1	-	Hypma_000896
CC	GO:0044439	peroxisomal part	0	1	1	11	0.55348	1	-	Hypma_000896
CC	GO:1902911	protein kinase complex	1	0	1	11	0.55348	1	Hypma_006291	-
BP	GO:0006575	cellular modified amino acid metabolic process	2	0	2	23	0.56788	1	Hypma_007653,Hypma_015552	-
BP	GO:0006096	glycolytic process	0	1	1	10	0.57141	1	-	Hypma_000387
BP	GO:0006637	acyl-CoA metabolic process	0	1	1	10	0.57141	1	-	Hypma_003557
BP	GO:0006757	ATP generation from ADP	0	1	1	10	0.57141	1	-	Hypma_000387
BP	GO:0019359	nicotinamide nucleotide biosynthetic process	0	1	1	10	0.57141	1	-	Hypma_005956
BP	GO:0019363	pyridine nucleotide biosynthetic process	0	1	1	10	0.57141	1	-	Hypma_005956
BP	GO:0035383	thioester metabolic process	0	1	1	10	0.57141	1	-	Hypma_003557
BP	GO:0042398	cellular modified amino acid biosynthetic process	1	0	1	10	0.57141	1	Hypma_007653	-
MF	GO:0016836	hydro-lyase activity	1	1	2	20	0.57194	1	Hypma_015176	Hypma_014174
BP	GO:0070887	cellular response to chemical stimulus	1	4	5	62	0.57395	1	Hypma_011637	Hypma_005309,Hypma_011013,Hypma_014314,Hypma_014315
MF	GO:0072509	divalent inorganic cation transmembrane transporter activity	0	1	1	9	0.58796	1	-	Hypma_013900
MF	GO:0005342	organic acid transmembrane transporter activity	1	2	3	32	0.58854	1	Hypma_001728	Hypma_002826,Hypma_011558
MF	GO:0046943	carboxylic acid transmembrane transporter activity	1	2	3	32	0.58854	1	Hypma_001728	Hypma_002826,Hypma_011558
BP	GO:0006629	lipid metabolic process	6	6	12	153	0.59479	1	Hypma_000222,Hypma_001744,Hypma_004489,Hypma_006418,Hypma_009071,Hypma_011952	Hypma_000228,Hypma_000230,Hypma_001789,Hypma_003453,Hypma_014461,Hypma_014463
MF	GO:0016410	N-acyltransferase activity	0	2	2	21	0.5991	1	-	Hypma_009605,Hypma_014098
BP	GO:0009073	aromatic amino acid family biosynthetic process	1	0	1	11	0.60628	1	Hypma_016254	-
BP	GO:0009267	cellular response to starvation	0	1	1	11	0.60628	1	-	Hypma_011602
BP	GO:0030243	cellulose metabolic process	0	1	1	11	0.60628	1	-	Hypma_012216
BP	GO:0030245	cellulose catabolic process	0	1	1	11	0.60628	1	-	Hypma_012216
BP	GO:0042594	response to starvation	0	1	1	11	0.60628	1	-	Hypma_011602
BP	GO:0046031	ADP metabolic process	0	1	1	11	0.60628	1	-	Hypma_000387
BP	GO:0046434	organophosphate catabolic process	1	0	1	11	0.60628	1	Hypma_007377	-
BP	GO:0051275	beta-glucan catabolic process	0	1	1	11	0.60628	1	-	Hypma_012216
MF	GO:0008509	anion transmembrane transporter activity	1	3	4	45	0.62019	1	Hypma_001728	Hypma_000808,Hypma_002826,Hypma_011558
BP	GO:0005976	polysaccharide metabolic process	2	1	3	39	0.62433	1	Hypma_006216,Hypma_016299	Hypma_012216
BP	GO:0015849	organic acid transport	1	2	3	39	0.62433	1	Hypma_001728	Hypma_002826,Hypma_011558
BP	GO:0046942	carboxylic acid transport	1	2	3	39	0.62433	1	Hypma_001728	Hypma_002826,Hypma_011558
MF	GO:0000030	mannosyltransferase activity	0	1	1	10	0.62667	1	-	Hypma_011614
MF	GO:0015298	solute:cation antiporter activity	0	1	1	10	0.62667	1	-	Hypma_013900
MF	GO:0015299	solute:proton antiporter activity	0	1	1	10	0.62667	1	-	Hypma_013900
MF	GO:0016679	oxidoreductase activity, acting on diphenols and related substances as donors	1	0	1	10	0.62667	1	Hypma_014366	-
MF	GO:0016776	phosphotransferase activity, phosphate group as acceptor	1	0	1	10	0.62667	1	Hypma_002631	-
MF	GO:0046912	transferase activity, transferring acyl groups, acyl groups converted into alkyl on transfer	0	1	1	10	0.62667	1	-	Hypma_002563
MF	GO:0008514	organic anion transmembrane transporter activity	1	2	3	34	0.63062	1	Hypma_001728	Hypma_002826,Hypma_011558
BP	GO:0015711	organic anion transport	1	3	4	53	0.6345	1	Hypma_001728	Hypma_002826,Hypma_010720,Hypma_011558
BP	GO:0006289	nucleotide-excision repair	2	0	2	26	0.63582	1	Hypma_006291,Hypma_007911	-
BP	GO:0043648	dicarboxylic acid metabolic process	2	0	2	26	0.63582	1	Hypma_006261,Hypma_008464	-
BP	GO:0006144	purine nucleobase metabolic process	1	0	1	12	0.63832	1	Hypma_009915	-
BP	GO:0006165	nucleoside diphosphate phosphorylation	0	1	1	12	0.63832	1	-	Hypma_000387
BP	GO:0033013	tetrapyrrole metabolic process	0	1	1	12	0.63832	1	-	Hypma_009605
BP	GO:0033014	tetrapyrrole biosynthetic process	0	1	1	12	0.63832	1	-	Hypma_009605
BP	GO:0070838	divalent metal ion transport	0	1	1	12	0.63832	1	-	Hypma_013900
BP	GO:0072511	divalent inorganic cation transport	0	1	1	12	0.63832	1	-	Hypma_013900
MF	GO:0004540	ribonuclease activity	0	2	2	23	0.64948	1	-	Hypma_005689,Hypma_005690
MF	GO:0016787	hydrolase activity	41	47	88	967	0.65325	1	Hypma_000222,Hypma_000774,Hypma_001039,Hypma_001216,Hypma_001237,Hypma_001427,Hypma_001465,Hypma_002213,Hypma_002531,Hypma_002585,Hypma_004042,Hypma_004313,Hypma_004830,Hypma_005692,Hypma_005763,Hypma_006216,Hypma_006291,Hypma_006332,Hypma_007377,Hypma_007401,Hypma_007440,Hypma_007467,Hypma_007911,Hypma_008072,Hypma_008444,Hypma_009046,Hypma_010015,Hypma_010022,Hypma_010102,Hypma_010695,Hypma_011…	Hypma_000044,Hypma_000228,Hypma_000230,Hypma_000991,Hypma_001970,Hypma_004428,Hypma_004976,Hypma_005009,Hypma_005049,Hypma_005066,Hypma_005133,Hypma_005278,Hypma_005307,Hypma_005689,Hypma_005690,Hypma_006203,Hypma_006218,Hypma_006319,Hypma_006684,Hypma_007888,Hypma_008414,Hypma_008426,Hypma_008641,Hypma_009059,Hypma_009313,Hypma_009587,Hypma_009768,Hypma_010720,Hypma_011213,Hypma_011596,Hypma_011…
BP	GO:0071554	cell wall organization or biogenesis	1	1	2	27	0.65653	1	Hypma_006216	Hypma_014143
MF	GO:0003995	acyl-CoA dehydrogenase activity	0	1	1	11	0.66175	1	-	Hypma_006491
MF	GO:0015103	inorganic anion transmembrane transporter activity	0	1	1	11	0.66175	1	-	Hypma_000808
BP	GO:0009086	methionine biosynthetic process	0	1	1	13	0.66777	1	-	Hypma_015595
BP	GO:0009135	purine nucleoside diphosphate metabolic process	0	1	1	13	0.66777	1	-	Hypma_000387
BP	GO:0009179	purine ribonucleoside diphosphate metabolic process	0	1	1	13	0.66777	1	-	Hypma_000387
BP	GO:0009185	ribonucleoside diphosphate metabolic process	0	1	1	13	0.66777	1	-	Hypma_000387
BP	GO:0009251	glucan catabolic process	0	1	1	13	0.66777	1	-	Hypma_012216
BP	GO:0009605	response to external stimulus	0	1	1	13	0.66777	1	-	Hypma_011602
BP	GO:0009991	response to extracellular stimulus	0	1	1	13	0.66777	1	-	Hypma_011602
BP	GO:0031667	response to nutrient levels	0	1	1	13	0.66777	1	-	Hypma_011602
BP	GO:0031668	cellular response to extracellular stimulus	0	1	1	13	0.66777	1	-	Hypma_011602
BP	GO:0031669	cellular response to nutrient levels	0	1	1	13	0.66777	1	-	Hypma_011602
BP	GO:0034637	cellular carbohydrate biosynthetic process	1	0	1	13	0.66777	1	Hypma_016299	-
BP	GO:0044247	cellular polysaccharide catabolic process	0	1	1	13	0.66777	1	-	Hypma_012216
BP	GO:0071496	cellular response to external stimulus	0	1	1	13	0.66777	1	-	Hypma_011602
MF	GO:0016616	oxidoreductase activity, acting on the CH-OH group of donors, NAD or NADP as acceptor	1	2	3	36	0.66963	1	Hypma_008464	Hypma_007750,Hypma_015590
MF	GO:0016747	transferase activity, transferring acyl groups other than amino-acyl groups	1	3	4	48	0.67152	1	Hypma_015809	Hypma_002922,Hypma_009605,Hypma_014098
BP	GO:0019362	pyridine nucleotide metabolic process	0	2	2	28	0.67629	1	-	Hypma_000387,Hypma_005956
BP	GO:0046496	nicotinamide nucleotide metabolic process	0	2	2	28	0.67629	1	-	Hypma_000387,Hypma_005956
BP	GO:0032787	monocarboxylic acid metabolic process	0	4	4	57	0.69152	1	-	Hypma_000387,Hypma_002563,Hypma_003557,Hypma_007750
MF	GO:0004659	prenyltransferase activity	1	0	1	12	0.69355	1	Hypma_016299	-
MF	GO:0015297	antiporter activity	0	1	1	12	0.69355	1	-	Hypma_013900
BP	GO:0006555	methionine metabolic process	0	1	1	14	0.69482	1	-	Hypma_015595
BP	GO:0006869	lipid transport	0	1	1	14	0.69482	1	-	Hypma_010720
BP	GO:0033260	nuclear DNA replication	0	1	1	14	0.69482	1	-	Hypma_010889
BP	GO:0051273	beta-glucan metabolic process	0	1	1	14	0.69482	1	-	Hypma_012216
BP	GO:0072525	pyridine-containing compound biosynthetic process	0	1	1	14	0.69482	1	-	Hypma_005956
BP	GO:0009628	response to abiotic stimulus	2	0	2	29	0.69512	1	Hypma_007911,Hypma_011637	-
BP	GO:0098656	anion transmembrane transport	1	2	3	44	0.70551	1	Hypma_001728	Hypma_002826,Hypma_011558
MF	GO:0022804	active transmembrane transporter activity	1	5	6	74	0.70585	1	Hypma_006925	Hypma_000808,Hypma_004976,Hypma_005009,Hypma_013900,Hypma_016056
CC	GO:1990204	oxidoreductase complex	0	1	1	17	0.71272	1	-	Hypma_003557
BP	GO:0000272	polysaccharide catabolic process	1	1	2	30	0.71304	1	Hypma_006216	Hypma_012216
BP	GO:0010876	lipid localization	0	1	1	15	0.71968	1	-	Hypma_010720
BP	GO:0044786	cell cycle DNA replication	0	1	1	15	0.71968	1	-	Hypma_010889
MF	GO:0004003	ATP-dependent DNA helicase activity	1	0	1	13	0.72236	1	Hypma_006291	-
MF	GO:0008194	UDP-glycosyltransferase activity	0	1	1	13	0.72236	1	-	Hypma_013835
MF	GO:0016860	intramolecular oxidoreductase activity	0	1	1	13	0.72236	1	-	Hypma_000387
MF	GO:0070011	peptidase activity, acting on L-amino acid peptides	5	6	11	135	0.73392	1	Hypma_002531,Hypma_004830,Hypma_006332,Hypma_014675,Hypma_014679	Hypma_009313,Hypma_012577,Hypma_012871,Hypma_013988,Hypma_015544,Hypma_015938
BP	GO:0007031	peroxisome organization	0	1	1	16	0.74252	1	-	Hypma_000896
BP	GO:0015748	organophosphate ester transport	0	1	1	16	0.74252	1	-	Hypma_010720
BP	GO:0042180	cellular ketone metabolic process	0	1	1	16	0.74252	1	-	Hypma_005049
MF	GO:0004518	nuclease activity	1	3	4	53	0.74601	1	Hypma_007911	Hypma_005066,Hypma_005689,Hypma_005690
BP	GO:0016054	organic acid catabolic process	0	2	2	32	0.74624	1	-	Hypma_005049,Hypma_007750
BP	GO:0046395	carboxylic acid catabolic process	0	2	2	32	0.74624	1	-	Hypma_005049,Hypma_007750
BP	GO:0072524	pyridine-containing compound metabolic process	0	2	2	32	0.74624	1	-	Hypma_000387,Hypma_005956
BP	GO:0090502	RNA phosphodiester bond hydrolysis, endonucleolytic	0	2	2	32	0.74624	1	-	Hypma_005689,Hypma_005690
MF	GO:0016884	carbon-nitrogen ligase activity, with glutamine as amido-N-donor	1	0	1	14	0.74847	1	Hypma_003862	-
BP	GO:0042221	response to chemical	1	4	5	76	0.7511	1	Hypma_011637	Hypma_005309,Hypma_011013,Hypma_014314,Hypma_014315
CC	GO:0090575	RNA polymerase II transcription factor complex	1	0	1	19	0.75204	1	Hypma_006291	-
BP	GO:0006790	sulfur compound metabolic process	2	2	4	62	0.75354	1	Hypma_007653,Hypma_015552	Hypma_003557,Hypma_015595
BP	GO:1901607	alpha-amino acid biosynthetic process	2	2	4	62	0.75354	1	Hypma_015692,Hypma_016254	Hypma_015590,Hypma_015595
MF	GO:0022857	transmembrane transporter activity	8	8	16	196	0.76042	1	Hypma_001215,Hypma_001728,Hypma_006751,Hypma_006812,Hypma_006925,Hypma_010878,Hypma_012813,Hypma_016069	Hypma_000808,Hypma_002826,Hypma_004976,Hypma_005009,Hypma_011558,Hypma_013900,Hypma_016056,Hypma_016102
BP	GO:0006099	tricarboxylic acid cycle	0	1	1	17	0.76351	1	-	Hypma_002563
BP	GO:0009069	serine family amino acid metabolic process	0	1	1	17	0.76351	1	-	Hypma_015590
BP	GO:0046939	nucleotide phosphorylation	0	1	1	17	0.76351	1	-	Hypma_000387
BP	GO:0071310	cellular response to organic substance	1	0	1	17	0.76351	1	Hypma_011637	-
MF	GO:0004601	peroxidase activity	0	1	1	15	0.77213	1	-	Hypma_005309
MF	GO:0016763	transferase activity, transferring pentosyl groups	1	0	1	15	0.77213	1	Hypma_016254	-
MF	GO:0042626	ATPase activity, coupled to transmembrane movement of substances	0	3	3	43	0.78219	1	-	Hypma_004976,Hypma_005009,Hypma_016056
BP	GO:0000097	sulfur amino acid biosynthetic process	0	1	1	18	0.78279	1	-	Hypma_015595
BP	GO:0006101	citrate metabolic process	0	1	1	18	0.78279	1	-	Hypma_002563
BP	GO:0009112	nucleobase metabolic process	1	0	1	18	0.78279	1	Hypma_009915	-
BP	GO:0045454	cell redox homeostasis	0	1	1	18	0.78279	1	-	Hypma_013437
BP	GO:0072350	tricarboxylic acid metabolic process	0	1	1	18	0.78279	1	-	Hypma_002563
CC	GO:0005667	transcription factor complex	1	0	1	21	0.786	1	Hypma_006291	-
CC	GO:0044798	nuclear transcription factor complex	1	0	1	21	0.786	1	Hypma_006291	-
CC	GO:0005789	endoplasmic reticulum membrane	1	2	3	58	0.78846	1	Hypma_004470	Hypma_009919,Hypma_009929
BP	GO:0006470	protein dephosphorylation	0	2	2	35	0.78985	1	-	Hypma_008426,Hypma_009059
BP	GO:0006733	oxidoreduction coenzyme metabolic process	0	2	2	35	0.78985	1	-	Hypma_000387,Hypma_005956
MF	GO:0043021	ribonucleoprotein complex binding	1	0	1	16	0.79357	1	Hypma_009571	-
BP	GO:1901605	alpha-amino acid metabolic process	2	4	6	95	0.79586	1	Hypma_015692,Hypma_016254	Hypma_005049,Hypma_005956,Hypma_015590,Hypma_015595
CC	GO:0071944	cell periphery	1	3	4	76	0.79603	1	Hypma_002531	Hypma_010895,Hypma_014183,Hypma_014184
BP	GO:0000746	conjugation	1	0	1	19	0.80051	1	Hypma_011637	-
BP	GO:0000747	conjugation with cellular fusion	1	0	1	19	0.80051	1	Hypma_011637	-
BP	GO:0019953	sexual reproduction	1	0	1	19	0.80051	1	Hypma_011637	-
BP	GO:0032508	DNA duplex unwinding	1	0	1	19	0.80051	1	Hypma_006291	-
BP	GO:0044703	multi-organism reproductive process	1	0	1	19	0.80051	1	Hypma_011637	-
BP	GO:0044764	multi-organism cellular process	1	0	1	19	0.80051	1	Hypma_011637	-
MF	GO:0008233	peptidase activity	5	8	13	167	0.80167	1	Hypma_002531,Hypma_004830,Hypma_006332,Hypma_014675,Hypma_014679	Hypma_009313,Hypma_011801,Hypma_012577,Hypma_012871,Hypma_013988,Hypma_015544,Hypma_015938,Hypma_016320
MF	GO:0003700	DNA binding transcription factor activity	2	0	2	31	0.80216	1	Hypma_001292,Hypma_012452	-
CC	GO:0098827	endoplasmic reticulum subcompartment	1	2	3	60	0.80745	1	Hypma_004470	Hypma_009919,Hypma_009929
MF	GO:0016820	hydrolase activity, acting on acid anhydrides, catalyzing transmembrane movement of substances	0	3	3	45	0.80788	1	-	Hypma_004976,Hypma_005009,Hypma_016056
MF	GO:0005215	transporter activity	10	10	20	251	0.81543	1	Hypma_000774,Hypma_001215,Hypma_001728,Hypma_002741,Hypma_006751,Hypma_006812,Hypma_006925,Hypma_010878,Hypma_012813,Hypma_016069	Hypma_000808,Hypma_002826,Hypma_004976,Hypma_005009,Hypma_006564,Hypma_007837,Hypma_011558,Hypma_013900,Hypma_016056,Hypma_016102
CC	GO:0042175	nuclear outer membrane-endoplasmic reticulum membrane network	1	2	3	61	0.81639	1	Hypma_004470	Hypma_009919,Hypma_009929
MF	GO:0016879	ligase activity, forming carbon-nitrogen bonds	2	0	2	32	0.8164	1	Hypma_003862,Hypma_007653	-
BP	GO:0009132	nucleoside diphosphate metabolic process	0	1	1	20	0.81678	1	-	Hypma_000387
BP	GO:0032392	DNA geometric change	1	0	1	20	0.81678	1	Hypma_006291	-
BP	GO:0051704	multi-organism process	1	0	1	20	0.81678	1	Hypma_011637	-
MF	GO:0004386	helicase activity	2	3	5	72	0.81895	1	Hypma_006291,Hypma_015158	Hypma_005689,Hypma_005690,Hypma_009768
MF	GO:0015399	primary active transmembrane transporter activity	0	3	3	46	0.81975	1	-	Hypma_004976,Hypma_005009,Hypma_016056
MF	GO:0015405	P-P-bond-hydrolysis-driven transmembrane transporter activity	0	3	3	46	0.81975	1	-	Hypma_004976,Hypma_005009,Hypma_016056
MF	GO:0043492	ATPase activity, coupled to movement of substances	0	3	3	46	0.81975	1	-	Hypma_004976,Hypma_005009,Hypma_016056
MF	GO:0005509	calcium ion binding	2	0	2	33	0.82972	1	Hypma_014077,Hypma_014078	-
MF	GO:0008238	exopeptidase activity	1	1	2	33	0.82972	1	Hypma_004830	Hypma_012577
MF	GO:0016835	carbon-oxygen lyase activity	1	1	2	33	0.82972	1	Hypma_015176	Hypma_014174
MF	GO:0003678	DNA helicase activity	1	0	1	18	0.83061	1	Hypma_006291	-
BP	GO:0000460	maturation of 5.8S rRNA	1	0	1	21	0.83173	1	Hypma_009571	-
BP	GO:0000466	maturation of 5.8S rRNA from tricistronic rRNA transcript (SSU-rRNA, 5.8S rRNA, LSU-rRNA)	1	0	1	21	0.83173	1	Hypma_009571	-
BP	GO:0009067	aspartate family amino acid biosynthetic process	0	1	1	21	0.83173	1	-	Hypma_015595
MF	GO:0004721	phosphoprotein phosphatase activity	0	2	2	34	0.84216	1	-	Hypma_008426,Hypma_009059
BP	GO:0000096	sulfur amino acid metabolic process	0	1	1	22	0.84547	1	-	Hypma_015595
BP	GO:0006338	chromatin remodeling	1	0	1	22	0.84547	1	Hypma_012544	-
BP	GO:0008654	phospholipid biosynthetic process	1	0	1	22	0.84547	1	Hypma_009071	-
BP	GO:1901606	alpha-amino acid catabolic process	0	1	1	22	0.84547	1	-	Hypma_005049
MF	GO:0008080	N-acetyltransferase activity	0	1	1	19	0.84656	1	-	Hypma_014098
MF	GO:0042802	identical protein binding	1	0	1	19	0.84656	1	Hypma_010816	-
CC	GO:0005759	mitochondrial matrix	1	1	2	46	0.84694	1	Hypma_015692	Hypma_003557
CC	GO:0044432	endoplasmic reticulum part	1	2	3	65	0.84874	1	Hypma_004470	Hypma_009919,Hypma_009929
CC	GO:0016591	DNA-directed RNA polymerase II, holoenzyme	1	0	1	26	0.85199	1	Hypma_006291	-
CC	GO:0031301	integral component of organelle membrane	0	1	1	26	0.85199	1	-	Hypma_000896
BP	GO:0006486	protein glycosylation	0	1	1	23	0.85808	1	-	Hypma_011614
BP	GO:0009066	aspartate family amino acid metabolic process	0	1	1	23	0.85808	1	-	Hypma_015595
BP	GO:0009101	glycoprotein biosynthetic process	0	1	1	23	0.85808	1	-	Hypma_011614
BP	GO:0043413	macromolecule glycosylation	0	1	1	23	0.85808	1	-	Hypma_011614
MF	GO:0046873	metal ion transmembrane transporter activity	0	1	1	20	0.86102	1	-	Hypma_013900
BP	GO:0008652	cellular amino acid biosynthetic process	2	2	4	74	0.86305	1	Hypma_015692,Hypma_016254	Hypma_015590,Hypma_015595
CC	GO:0005783	endoplasmic reticulum	2	6	8	154	0.86387	1	Hypma_002909,Hypma_004470	Hypma_002686,Hypma_009048,Hypma_009919,Hypma_009929,Hypma_011558,Hypma_015338
BP	GO:0009108	coenzyme biosynthetic process	0	2	2	42	0.86685	1	-	Hypma_003557,Hypma_005956
BP	GO:0009100	glycoprotein metabolic process	0	1	1	24	0.86968	1	-	Hypma_011614
BP	GO:1901135	carbohydrate derivative metabolic process	2	7	9	150	0.87208	1	Hypma_007440,Hypma_007467	Hypma_000387,Hypma_005307,Hypma_011614,Hypma_011825,Hypma_013800,Hypma_013835,Hypma_014143
CC	GO:0031300	intrinsic component of organelle membrane	0	1	1	28	0.87231	1	-	Hypma_000896
MF	GO:0008094	DNA-dependent ATPase activity	1	0	1	21	0.87411	1	Hypma_006291	-
BP	GO:0009060	aerobic respiration	0	1	1	25	0.88032	1	-	Hypma_002563
BP	GO:0070085	glycosylation	0	1	1	25	0.88032	1	-	Hypma_011614
MF	GO:0022891	substrate-specific transmembrane transporter activity	6	5	11	157	0.88433	1	Hypma_001215,Hypma_001728,Hypma_006751,Hypma_010878,Hypma_012813,Hypma_016069	Hypma_000808,Hypma_002826,Hypma_011558,Hypma_013900,Hypma_016102
BP	GO:1901565	organonitrogen compound catabolic process	3	4	7	124	0.88837	1	Hypma_007440,Hypma_007467,Hypma_009915	Hypma_005049,Hypma_005307,Hypma_011825,Hypma_014143
BP	GO:0009063	cellular amino acid catabolic process	0	1	1	26	0.8901	1	-	Hypma_005049
BP	GO:0018205	peptidyl-lysine modification	0	1	1	26	0.8901	1	-	Hypma_009587
BP	GO:0030001	metal ion transport	0	1	1	26	0.8901	1	-	Hypma_013900
BP	GO:0006811	ion transport	3	6	9	155	0.89475	1	Hypma_001728,Hypma_006925,Hypma_016069	Hypma_000808,Hypma_002826,Hypma_007837,Hypma_010720,Hypma_011558,Hypma_013900
BP	GO:0019439	aromatic compound catabolic process	2	1	3	63	0.89666	1	Hypma_007377,Hypma_009915	Hypma_005049
BP	GO:0044270	cellular nitrogen compound catabolic process	2	1	3	63	0.89666	1	Hypma_007377,Hypma_009915	Hypma_005049
BP	GO:0046700	heterocycle catabolic process	2	1	3	63	0.89666	1	Hypma_007377,Hypma_009915	Hypma_005049
MF	GO:0016407	acetyltransferase activity	0	1	1	23	0.89673	1	-	Hypma_014098
BP	GO:0006082	organic acid metabolic process	5	11	16	256	0.89858	1	Hypma_006261,Hypma_008464,Hypma_009915,Hypma_015692,Hypma_016254	Hypma_000387,Hypma_000863,Hypma_002563,Hypma_003557,Hypma_005049,Hypma_005776,Hypma_005956,Hypma_007750,Hypma_014717,Hypma_015590,Hypma_015595
BP	GO:1901575	organic substance catabolic process	5	9	14	229	0.90242	1	Hypma_006216,Hypma_007377,Hypma_007440,Hypma_007467,Hypma_009915	Hypma_000387,Hypma_005049,Hypma_005058,Hypma_005307,Hypma_007750,Hypma_011602,Hypma_011825,Hypma_012216,Hypma_014143
BP	GO:0090305	nucleic acid phosphodiester bond hydrolysis	1	3	4	81	0.9054	1	Hypma_007911	Hypma_005066,Hypma_005689,Hypma_005690
BP	GO:0009116	nucleoside metabolic process	0	1	1	28	0.90734	1	-	Hypma_013800
BP	GO:0010033	response to organic substance	1	0	1	28	0.90734	1	Hypma_011637	-
BP	GO:1901657	glycosyl compound metabolic process	0	1	1	28	0.90734	1	-	Hypma_013800
BP	GO:0016311	dephosphorylation	0	3	3	65	0.90827	1	-	Hypma_008426,Hypma_009059,Hypma_011602
CC	GO:0000428	DNA-directed RNA polymerase complex	1	0	1	33	0.91176	1	Hypma_006291	-
CC	GO:0030880	RNA polymerase complex	1	0	1	33	0.91176	1	Hypma_006291	-
CC	GO:0055029	nuclear DNA-directed RNA polymerase complex	1	0	1	33	0.91176	1	Hypma_006291	-
BP	GO:1901361	organic cyclic compound catabolic process	2	1	3	66	0.91362	1	Hypma_007377,Hypma_009915	Hypma_005049
BP	GO:0006400	tRNA modification	0	1	1	29	0.91492	1	-	Hypma_001789
BP	GO:0042273	ribosomal large subunit biogenesis	1	0	1	29	0.91492	1	Hypma_009571	-
MF	GO:0016757	transferase activity, transferring glycosyl groups	2	2	4	72	0.91689	1	Hypma_015405,Hypma_016254	Hypma_011614,Hypma_013835
CC	GO:0030684	preribosome	1	0	1	35	0.9239	1	Hypma_009571	-
BP	GO:0043436	oxoacid metabolic process	4	11	15	251	0.92535	1	Hypma_006261,Hypma_008464,Hypma_015692,Hypma_016254	Hypma_000387,Hypma_000863,Hypma_002563,Hypma_003557,Hypma_005049,Hypma_005776,Hypma_005956,Hypma_007750,Hypma_014717,Hypma_015590,Hypma_015595
MF	GO:0016758	transferase activity, transferring hexosyl groups	0	2	2	44	0.92807	1	-	Hypma_011614,Hypma_013835
MF	GO:0003690	double-stranded DNA binding	1	0	1	27	0.93052	1	Hypma_006291	-
MF	GO:0004871	signal transducer activity	0	1	1	27	0.93052	1	-	Hypma_015393
MF	GO:0008026	ATP-dependent helicase activity	1	0	1	27	0.93052	1	Hypma_006291	-
MF	GO:0070035	purine NTP-dependent helicase activity	1	0	1	27	0.93052	1	Hypma_006291	-
BP	GO:0006732	coenzyme metabolic process	0	3	3	70	0.9323	1	-	Hypma_000387,Hypma_003557,Hypma_005956
BP	GO:0008610	lipid biosynthetic process	3	0	3	70	0.9323	1	Hypma_001744,Hypma_004489,Hypma_009071	-
BP	GO:0006091	generation of precursor metabolites and energy	0	2	2	52	0.93276	1	-	Hypma_000387,Hypma_002563
BP	GO:0009056	catabolic process	5	10	15	254	0.93283	1	Hypma_006216,Hypma_007377,Hypma_007440,Hypma_007467,Hypma_009915	Hypma_000387,Hypma_005049,Hypma_005058,Hypma_005307,Hypma_005309,Hypma_007750,Hypma_011602,Hypma_011825,Hypma_012216,Hypma_014143
MF	GO:0016791	phosphatase activity	0	3	3	61	0.9351	1	-	Hypma_008426,Hypma_009059,Hypma_011602
BP	GO:0090501	RNA phosphodiester bond hydrolysis	0	2	2	53	0.93731	1	-	Hypma_005689,Hypma_005690
BP	GO:0045333	cellular respiration	0	1	1	33	0.93954	1	-	Hypma_002563
CC	GO:0031984	organelle subcompartment	1	2	3	83	0.94039	1	Hypma_004470	Hypma_009919,Hypma_009929
BP	GO:0019752	carboxylic acid metabolic process	4	10	14	243	0.94072	1	Hypma_006261,Hypma_008464,Hypma_015692,Hypma_016254	Hypma_000387,Hypma_000863,Hypma_002563,Hypma_003557,Hypma_005049,Hypma_005956,Hypma_007750,Hypma_014717,Hypma_015590,Hypma_015595
CC	GO:0000790	nuclear chromatin	1	0	1	39	0.94341	1	Hypma_012544	-
BP	GO:0045892	negative regulation of transcription, DNA-templated	0	1	1	34	0.94449	1	-	Hypma_000340
BP	GO:0046034	ATP metabolic process	0	1	1	34	0.94449	1	-	Hypma_000387
BP	GO:1902679	negative regulation of RNA biosynthetic process	0	1	1	34	0.94449	1	-	Hypma_000340
BP	GO:1903507	negative regulation of nucleic acid-templated transcription	0	1	1	34	0.94449	1	-	Hypma_000340
MF	GO:0016765	transferase activity, transferring alkyl or aryl (other than methyl) groups	1	0	1	30	0.94841	1	Hypma_016299	-
MF	GO:0046982	protein heterodimerization activity	0	1	1	30	0.94841	1	-	Hypma_010889
BP	GO:0034220	ion transmembrane transport	2	3	5	109	0.94938	1	Hypma_001728,Hypma_016069	Hypma_002826,Hypma_011558,Hypma_013900
BP	GO:0044283	small molecule biosynthetic process	2	5	7	142	0.95105	1	Hypma_015692,Hypma_016254	Hypma_000387,Hypma_002245,Hypma_011602,Hypma_015590,Hypma_015595
BP	GO:0006810	transport	23	20	43	651	0.95264	1	Hypma_000772,Hypma_000774,Hypma_001215,Hypma_001728,Hypma_002155,Hypma_002425,Hypma_002741,Hypma_005829,Hypma_006751,Hypma_006812,Hypma_006925,Hypma_007926,Hypma_008199,Hypma_008848,Hypma_009765,Hypma_010878,Hypma_011068,Hypma_011160,Hypma_012813,Hypma_013570,Hypma_014752,Hypma_016069,Hypma_016321	Hypma_000454,Hypma_000808,Hypma_001535,Hypma_001995,Hypma_002552,Hypma_002826,Hypma_003930,Hypma_004976,Hypma_005009,Hypma_005035,Hypma_006564,Hypma_007837,Hypma_008415,Hypma_010720,Hypma_011558,Hypma_012159,Hypma_013900,Hypma_015660,Hypma_016056,Hypma_016102
BP	GO:0051253	negative regulation of RNA metabolic process	0	1	1	36	0.95322	1	-	Hypma_000340
BP	GO:0006355	regulation of transcription, DNA-templated	5	4	9	175	0.95484	1	Hypma_000879,Hypma_001292,Hypma_006291,Hypma_012452,Hypma_012544	Hypma_000340,Hypma_008873,Hypma_012389,Hypma_014960
MF	GO:0016853	isomerase activity	0	3	3	66	0.95486	1	-	Hypma_000387,Hypma_011831,Hypma_015512
MF	GO:0022892	substrate-specific transporter activity	6	5	11	179	0.95726	1	Hypma_001215,Hypma_001728,Hypma_006751,Hypma_010878,Hypma_012813,Hypma_016069	Hypma_000808,Hypma_002826,Hypma_011558,Hypma_013900,Hypma_016102
BP	GO:1903506	regulation of nucleic acid-templated transcription	5	4	9	177	0.95873	1	Hypma_000879,Hypma_001292,Hypma_006291,Hypma_012452,Hypma_012544	Hypma_000340,Hypma_008873,Hypma_012389,Hypma_014960
BP	GO:2001141	regulation of RNA biosynthetic process	5	4	9	177	0.95873	1	Hypma_000879,Hypma_001292,Hypma_006291,Hypma_012452,Hypma_012544	Hypma_000340,Hypma_008873,Hypma_012389,Hypma_014960
BP	GO:0009057	macromolecule catabolic process	3	4	7	146	0.95972	1	Hypma_006216,Hypma_007440,Hypma_007467	Hypma_005307,Hypma_011825,Hypma_012216,Hypma_014143
BP	GO:0006508	proteolysis	5	5	10	193	0.95977	1	Hypma_002531,Hypma_004830,Hypma_006332,Hypma_014675,Hypma_014679	Hypma_009313,Hypma_012577,Hypma_012871,Hypma_015544,Hypma_015938
BP	GO:0009144	purine nucleoside triphosphate metabolic process	0	1	1	38	0.96057	1	-	Hypma_000387
BP	GO:0009205	purine ribonucleoside triphosphate metabolic process	0	1	1	38	0.96057	1	-	Hypma_000387
BP	GO:0006260	DNA replication	1	1	2	60	0.96186	1	Hypma_002688	Hypma_010889
MF	GO:0140110	transcription regulator activity	2	0	2	52	0.9627	1	Hypma_001292,Hypma_012452	-
BP	GO:0051234	establishment of localization	23	20	43	660	0.96275	1	Hypma_000772,Hypma_000774,Hypma_001215,Hypma_001728,Hypma_002155,Hypma_002425,Hypma_002741,Hypma_005829,Hypma_006751,Hypma_006812,Hypma_006925,Hypma_007926,Hypma_008199,Hypma_008848,Hypma_009765,Hypma_010878,Hypma_011068,Hypma_011160,Hypma_012813,Hypma_013570,Hypma_014752,Hypma_016069,Hypma_016321	Hypma_000454,Hypma_000808,Hypma_001535,Hypma_001995,Hypma_002552,Hypma_002826,Hypma_003930,Hypma_004976,Hypma_005009,Hypma_005035,Hypma_006564,Hypma_007837,Hypma_008415,Hypma_010720,Hypma_011558,Hypma_012159,Hypma_013900,Hypma_015660,Hypma_016056,Hypma_016102
CC	GO:0061695	transferase complex, transferring phosphorus-containing groups	1	0	1	45	0.96374	1	Hypma_006291	-
BP	GO:0015980	energy derivation by oxidation of organic compounds	0	1	1	39	0.96381	1	-	Hypma_002563
BP	GO:0051252	regulation of RNA metabolic process	5	4	9	180	0.964	1	Hypma_000879,Hypma_001292,Hypma_006291,Hypma_012452,Hypma_012544	Hypma_000340,Hypma_008873,Hypma_012389,Hypma_014960
BP	GO:0006357	regulation of transcription from RNA polymerase II promoter	3	0	3	81	0.96621	1	Hypma_001292,Hypma_006291,Hypma_012452	-
CC	GO:0000322	storage vacuole	0	1	1	46	0.96634	1	-	Hypma_007837
CC	GO:0000323	lytic vacuole	0	1	1	46	0.96634	1	-	Hypma_007837
CC	GO:0000324	fungal-type vacuole	0	1	1	46	0.96634	1	-	Hypma_007837
BP	GO:0006261	DNA-dependent DNA replication	0	1	1	40	0.96678	1	-	Hypma_010889
BP	GO:0009199	ribonucleoside triphosphate metabolic process	0	1	1	40	0.96678	1	-	Hypma_000387
BP	GO:0010558	negative regulation of macromolecule biosynthetic process	0	1	1	40	0.96678	1	-	Hypma_000340
BP	GO:0045934	negative regulation of nucleobase-containing compound metabolic process	0	1	1	40	0.96678	1	-	Hypma_000340
BP	GO:2000113	negative regulation of cellular macromolecule biosynthetic process	0	1	1	40	0.96678	1	-	Hypma_000340
BP	GO:0051188	cofactor biosynthetic process	0	2	2	63	0.96928	1	-	Hypma_003557,Hypma_005956
BP	GO:0006351	transcription, DNA-templated	5	8	13	245	0.96934	1	Hypma_000879,Hypma_001292,Hypma_006291,Hypma_012452,Hypma_012544	Hypma_000340,Hypma_007486,Hypma_008873,Hypma_011540,Hypma_012389,Hypma_014260,Hypma_014960,Hypma_016551
MF	GO:0042623	ATPase activity, coupled	1	3	4	87	0.96941	1	Hypma_006291	Hypma_004976,Hypma_005009,Hypma_016056
BP	GO:0009141	nucleoside triphosphate metabolic process	0	1	1	41	0.9695	1	-	Hypma_000387
BP	GO:0098655	cation transmembrane transport	1	1	2	64	0.97143	1	Hypma_016069	Hypma_013900
BP	GO:0006468	protein phosphorylation	3	1	4	102	0.97163	1	Hypma_006291,Hypma_011637,Hypma_016069	Hypma_015393
BP	GO:0097659	nucleic acid-templated transcription	5	8	13	247	0.97178	1	Hypma_000879,Hypma_001292,Hypma_006291,Hypma_012452,Hypma_012544	Hypma_000340,Hypma_007486,Hypma_008873,Hypma_011540,Hypma_012389,Hypma_014260,Hypma_014960,Hypma_016551
MF	GO:0015075	ion transmembrane transporter activity	2	4	6	119	0.97342	1	Hypma_001728,Hypma_016069	Hypma_000808,Hypma_002826,Hypma_011558,Hypma_013900
BP	GO:0032774	RNA biosynthetic process	5	8	13	249	0.97406	1	Hypma_000879,Hypma_001292,Hypma_006291,Hypma_012452,Hypma_012544	Hypma_000340,Hypma_007486,Hypma_008873,Hypma_011540,Hypma_012389,Hypma_014260,Hypma_014960,Hypma_016551
BP	GO:0009451	RNA modification	0	1	1	43	0.97431	1	-	Hypma_001789
BP	GO:0019725	cellular homeostasis	0	1	1	43	0.97431	1	-	Hypma_013437
MF	GO:0016874	ligase activity	2	1	3	74	0.97521	1	Hypma_003862,Hypma_007653	Hypma_003932
BP	GO:0009890	negative regulation of biosynthetic process	0	1	1	44	0.97642	1	-	Hypma_000340
BP	GO:0031327	negative regulation of cellular biosynthetic process	0	1	1	44	0.97642	1	-	Hypma_000340
BP	GO:0019219	regulation of nucleobase-containing compound metabolic process	5	4	9	190	0.9775	1	Hypma_000879,Hypma_001292,Hypma_006291,Hypma_012452,Hypma_012544	Hypma_000340,Hypma_008873,Hypma_012389,Hypma_014960
BP	GO:0055086	nucleobase-containing small molecule metabolic process	2	3	5	124	0.97804	1	Hypma_007377,Hypma_009915	Hypma_000387,Hypma_005956,Hypma_013800
BP	GO:0006644	phospholipid metabolic process	1	0	1	45	0.97836	1	Hypma_009071	-
BP	GO:0022414	reproductive process	1	0	1	45	0.97836	1	Hypma_011637	-
BP	GO:0016053	organic acid biosynthetic process	2	2	4	107	0.97908	1	Hypma_015692,Hypma_016254	Hypma_015590,Hypma_015595
BP	GO:0046394	carboxylic acid biosynthetic process	2	2	4	107	0.97908	1	Hypma_015692,Hypma_016254	Hypma_015590,Hypma_015595
CC	GO:0005654	nucleoplasm	2	0	2	79	0.97951	1	Hypma_006291,Hypma_009571	-
BP	GO:0071103	DNA conformation change	1	0	1	46	0.98014	1	Hypma_006291	-
BP	GO:0006520	cellular amino acid metabolic process	2	5	7	161	0.98127	1	Hypma_015692,Hypma_016254	Hypma_005049,Hypma_005956,Hypma_014717,Hypma_015590,Hypma_015595
CC	GO:0005773	vacuole	0	1	1	54	0.98144	1	-	Hypma_007837
BP	GO:0051172	negative regulation of nitrogen compound metabolic process	0	1	1	47	0.98177	1	-	Hypma_000340
CC	GO:0005794	Golgi apparatus	0	2	2	81	0.98198	1	-	Hypma_008550,Hypma_011558
MF	GO:0044877	macromolecular complex binding	1	0	1	41	0.98271	1	Hypma_009571	-
MF	GO:0042578	phosphoric ester hydrolase activity	0	3	3	79	0.98313	1	-	Hypma_008426,Hypma_009059,Hypma_011602
BP	GO:0006950	response to stress	4	7	11	228	0.98326	1	Hypma_006291,Hypma_007911,Hypma_011637,Hypma_011737	Hypma_002573,Hypma_005066,Hypma_005309,Hypma_009053,Hypma_011602,Hypma_014314,Hypma_014315
BP	GO:0000003	reproduction	1	0	1	48	0.98327	1	Hypma_011637	-
BP	GO:0051186	cofactor metabolic process	0	3	3	92	0.98365	1	-	Hypma_000387,Hypma_003557,Hypma_005956
BP	GO:0034655	nucleobase-containing compound catabolic process	1	0	1	49	0.98465	1	Hypma_007377	-
MF	GO:0140096	catalytic activity, acting on a protein	9	15	24	369	0.98494	1	Hypma_002531,Hypma_004470,Hypma_004830,Hypma_006332,Hypma_011637,Hypma_014675,Hypma_014679,Hypma_016069,Hypma_016299	Hypma_002106,Hypma_008426,Hypma_009059,Hypma_009313,Hypma_009587,Hypma_009919,Hypma_009929,Hypma_011801,Hypma_012577,Hypma_012871,Hypma_013988,Hypma_015393,Hypma_015544,Hypma_015938,Hypma_016320
BP	GO:0006325	chromatin organization	1	1	2	73	0.98526	1	Hypma_012544	Hypma_012389
BP	GO:0072521	purine-containing compound metabolic process	1	1	2	73	0.98526	1	Hypma_009915	Hypma_000387
BP	GO:0006281	DNA repair	2	2	4	113	0.98559	1	Hypma_006291,Hypma_007911	Hypma_002573,Hypma_005066
BP	GO:0031324	negative regulation of cellular metabolic process	0	1	1	50	0.98591	1	-	Hypma_000340
BP	GO:0051179	localization	23	20	43	694	0.98616	1	Hypma_000772,Hypma_000774,Hypma_001215,Hypma_001728,Hypma_002155,Hypma_002425,Hypma_002741,Hypma_005829,Hypma_006751,Hypma_006812,Hypma_006925,Hypma_007926,Hypma_008199,Hypma_008848,Hypma_009765,Hypma_010878,Hypma_011068,Hypma_011160,Hypma_012813,Hypma_013570,Hypma_014752,Hypma_016069,Hypma_016321	Hypma_000454,Hypma_000808,Hypma_001535,Hypma_001995,Hypma_002552,Hypma_002826,Hypma_003930,Hypma_004976,Hypma_005009,Hypma_005035,Hypma_006564,Hypma_007837,Hypma_008415,Hypma_010720,Hypma_011558,Hypma_012159,Hypma_013900,Hypma_015660,Hypma_016056,Hypma_016102
MF	GO:0008135	translation factor activity, RNA binding	1	1	2	64	0.98654	1	Hypma_001180	Hypma_001175
BP	GO:0008033	tRNA processing	0	1	1	51	0.98707	1	-	Hypma_001789
BP	GO:0009126	purine nucleoside monophosphate metabolic process	0	1	1	51	0.98707	1	-	Hypma_000387
BP	GO:0009167	purine ribonucleoside monophosphate metabolic process	0	1	1	51	0.98707	1	-	Hypma_000387
BP	GO:0044281	small molecule metabolic process	6	17	23	415	0.9871	1	Hypma_006261,Hypma_007377,Hypma_008464,Hypma_009915,Hypma_015692,Hypma_016254	Hypma_000387,Hypma_000863,Hypma_002245,Hypma_002563,Hypma_003557,Hypma_005049,Hypma_005058,Hypma_005776,Hypma_005956,Hypma_007750,Hypma_011602,Hypma_013437,Hypma_013800,Hypma_014717,Hypma_014891,Hypma_015590,Hypma_015595
MF	GO:0046983	protein dimerization activity	0	1	1	45	0.98839	1	-	Hypma_010889
BP	GO:0044248	cellular catabolic process	2	7	9	204	0.98875	1	Hypma_007377,Hypma_009915	Hypma_005049,Hypma_005058,Hypma_005309,Hypma_007750,Hypma_011602,Hypma_012216,Hypma_014143
CC	GO:0044454	nuclear chromosome part	1	0	1	61	0.98899	1	Hypma_012544	-
BP	GO:0042592	homeostatic process	0	1	1	53	0.98911	1	-	Hypma_013437
MF	GO:0015078	hydrogen ion transmembrane transporter activity	0	1	1	46	0.98949	1	-	Hypma_013900
BP	GO:0009117	nucleotide metabolic process	1	2	3	100	0.99051	1	Hypma_007377	Hypma_000387,Hypma_005956
MF	GO:0015077	monovalent inorganic cation transmembrane transporter activity	0	1	1	48	0.99139	1	-	Hypma_013900
BP	GO:0009161	ribonucleoside monophosphate metabolic process	0	1	1	56	0.99159	1	-	Hypma_000387
BP	GO:0098662	inorganic cation transmembrane transport	0	1	1	56	0.99159	1	-	Hypma_013900
CC	GO:0000228	nuclear chromosome	1	0	1	66	0.99242	1	Hypma_012544	-
BP	GO:0006366	transcription from RNA polymerase II promoter	3	0	3	104	0.9928	1	Hypma_001292,Hypma_006291,Hypma_012452	-
BP	GO:0006753	nucleoside phosphate metabolic process	1	2	3	104	0.9928	1	Hypma_007377	Hypma_000387,Hypma_005956
MF	GO:0140097	catalytic activity, acting on DNA	1	0	1	50	0.99295	1	Hypma_006291	-
BP	GO:0033554	cellular response to stress	3	5	8	197	0.99327	1	Hypma_006291,Hypma_007911,Hypma_011637	Hypma_002573,Hypma_005066,Hypma_011602,Hypma_014314,Hypma_014315
BP	GO:0044255	cellular lipid metabolic process	3	0	3	105	0.99328	1	Hypma_001744,Hypma_004489,Hypma_009071	-
CC	GO:0000785	chromatin	1	0	1	68	0.99347	1	Hypma_012544	-
BP	GO:0006163	purine nucleotide metabolic process	0	1	1	59	0.9935	1	-	Hypma_000387
BP	GO:0009123	nucleoside monophosphate metabolic process	0	1	1	59	0.9935	1	-	Hypma_000387
BP	GO:0009150	purine ribonucleotide metabolic process	0	1	1	59	0.9935	1	-	Hypma_000387
BP	GO:0009165	nucleotide biosynthetic process	0	1	1	59	0.9935	1	-	Hypma_005956
BP	GO:0048285	organelle fission	0	1	1	59	0.9935	1	-	Hypma_000896
BP	GO:1901293	nucleoside phosphate biosynthetic process	0	1	1	59	0.9935	1	-	Hypma_005956
MF	GO:0005488	binding	61	102	163	1969	0.99362	1	Hypma_000517,Hypma_001180,Hypma_001292,Hypma_001474,Hypma_001822,Hypma_002513,Hypma_002585,Hypma_002631,Hypma_002688,Hypma_002917,Hypma_003158,Hypma_003300,Hypma_003573,Hypma_003856,Hypma_003959,Hypma_004313,Hypma_004426,Hypma_004669,Hypma_005482,Hypma_006291,Hypma_006332,Hypma_006424,Hypma_006755,Hypma_006808,Hypma_007167,Hypma_007396,Hypma_007440,Hypma_007467,Hypma_007514,Hypma_007542,Hypma_008…	Hypma_000340,Hypma_000506,Hypma_000510,Hypma_000531,Hypma_000751,Hypma_001054,Hypma_001175,Hypma_001789,Hypma_001824,Hypma_002245,Hypma_002893,Hypma_003178,Hypma_003186,Hypma_003205,Hypma_003217,Hypma_003651,Hypma_003799,Hypma_004016,Hypma_004027,Hypma_004172,Hypma_004368,Hypma_004428,Hypma_004573,Hypma_004820,Hypma_004976,Hypma_005009,Hypma_005024,Hypma_005050,Hypma_005058,Hypma_005138,Hypma_005…
BP	GO:2000112	regulation of cellular macromolecule biosynthetic process	5	4	9	215	0.99364	1	Hypma_000879,Hypma_001292,Hypma_006291,Hypma_012452,Hypma_012544	Hypma_000340,Hypma_008873,Hypma_012389,Hypma_014960
BP	GO:0098660	inorganic ion transmembrane transport	0	1	1	60	0.99404	1	-	Hypma_013900
MF	GO:0004674	protein serine/threonine kinase activity	0	1	1	52	0.99423	1	-	Hypma_015393
CC	GO:0044451	nucleoplasm part	1	0	1	70	0.99438	1	Hypma_006291	-
MF	GO:0004672	protein kinase activity	2	1	3	93	0.99445	1	Hypma_011637,Hypma_016069	Hypma_015393
BP	GO:1901137	carbohydrate derivative biosynthetic process	0	2	2	86	0.99447	1	-	Hypma_011614,Hypma_013835
BP	GO:0010556	regulation of macromolecule biosynthetic process	5	4	9	218	0.99458	1	Hypma_000879,Hypma_001292,Hypma_006291,Hypma_012452,Hypma_012544	Hypma_000340,Hypma_008873,Hypma_012389,Hypma_014960
CC	GO:0005730	nucleolus	1	0	1	71	0.99479	1	Hypma_009571	-
BP	GO:0006259	DNA metabolic process	4	4	8	202	0.99488	1	Hypma_002688,Hypma_006291,Hypma_007911,Hypma_015158	Hypma_002573,Hypma_005066,Hypma_010889,Hypma_016407
MF	GO:0043168	anion binding	12	32	44	643	0.995	1	Hypma_001474,Hypma_002631,Hypma_002688,Hypma_003573,Hypma_004669,Hypma_006755,Hypma_007396,Hypma_007514,Hypma_011772,Hypma_013322,Hypma_016069,Hypma_016079	Hypma_000340,Hypma_000506,Hypma_000531,Hypma_001054,Hypma_001789,Hypma_002245,Hypma_003178,Hypma_003205,Hypma_003217,Hypma_004976,Hypma_005009,Hypma_005296,Hypma_005689,Hypma_005690,Hypma_006158,Hypma_006203,Hypma_006491,Hypma_006995,Hypma_007657,Hypma_009587,Hypma_009605,Hypma_009768,Hypma_010308,Hypma_010797,Hypma_011084,Hypma_011943,Hypma_012162,Hypma_013929,Hypma_014891,Hypma_015393,Hypma_016…
CC	GO:1990234	transferase complex	2	0	2	101	0.99513	1	Hypma_006291,Hypma_016299	-
MF	GO:0008324	cation transmembrane transporter activity	1	1	2	76	0.99529	1	Hypma_016069	Hypma_013900
BP	GO:0006364	rRNA processing	1	0	1	63	0.9954	1	Hypma_009571	-
BP	GO:0009259	ribonucleotide metabolic process	0	1	1	63	0.9954	1	-	Hypma_000387
MF	GO:0016788	hydrolase activity, acting on ester bonds	1	6	7	162	0.99563	1	Hypma_007911	Hypma_005066,Hypma_005689,Hypma_005690,Hypma_008426,Hypma_009059,Hypma_011602
BP	GO:0031326	regulation of cellular biosynthetic process	5	4	9	222	0.99563	1	Hypma_000879,Hypma_001292,Hypma_006291,Hypma_012452,Hypma_012544	Hypma_000340,Hypma_008873,Hypma_012389,Hypma_014960
BP	GO:0018193	peptidyl-amino acid modification	0	1	1	64	0.99578	1	-	Hypma_009587
BP	GO:0006464	cellular protein modification process	5	8	13	289	0.99583	1	Hypma_004470,Hypma_006291,Hypma_011637,Hypma_016069,Hypma_016299	Hypma_002106,Hypma_008426,Hypma_009059,Hypma_009587,Hypma_009919,Hypma_009929,Hypma_011614,Hypma_015393
BP	GO:0036211	protein modification process	5	8	13	289	0.99583	1	Hypma_004470,Hypma_006291,Hypma_011637,Hypma_016069,Hypma_016299	Hypma_002106,Hypma_008426,Hypma_009059,Hypma_009587,Hypma_009919,Hypma_009929,Hypma_011614,Hypma_015393
BP	GO:0009889	regulation of biosynthetic process	5	4	9	223	0.99586	1	Hypma_000879,Hypma_001292,Hypma_006291,Hypma_012452,Hypma_012544	Hypma_000340,Hypma_008873,Hypma_012389,Hypma_014960
BP	GO:0090407	organophosphate biosynthetic process	1	1	2	90	0.99592	1	Hypma_009071	Hypma_005956
BP	GO:0006974	cellular response to DNA damage stimulus	2	2	4	133	0.99605	1	Hypma_006291,Hypma_007911	Hypma_002573,Hypma_005066
CC	GO:0005829	cytosol	4	12	16	389	0.99638	1	Hypma_001474,Hypma_009915,Hypma_016254,Hypma_016299	Hypma_002245,Hypma_007750,Hypma_008414,Hypma_008550,Hypma_010889,Hypma_011421,Hypma_011602,Hypma_014098,Hypma_014315,Hypma_014717,Hypma_014891,Hypma_015590
BP	GO:0010629	negative regulation of gene expression	0	1	1	66	0.99645	1	-	Hypma_000340
BP	GO:0006812	cation transport	1	1	2	92	0.99651	1	Hypma_016069	Hypma_013900
BP	GO:0016072	rRNA metabolic process	1	0	1	67	0.99674	1	Hypma_009571	-
BP	GO:0016310	phosphorylation	4	4	8	211	0.99691	1	Hypma_002631,Hypma_006291,Hypma_011637,Hypma_016069	Hypma_000387,Hypma_002245,Hypma_014891,Hypma_015393
CC	GO:0012505	endomembrane system	2	7	9	262	0.99691	1	Hypma_002909,Hypma_004470	Hypma_002686,Hypma_008550,Hypma_009048,Hypma_009919,Hypma_009929,Hypma_011558,Hypma_015338
BP	GO:0035556	intracellular signal transduction	1	1	2	94	0.99701	1	Hypma_011637	Hypma_015393
MF	GO:0016887	ATPase activity	1	3	4	120	0.99734	1	Hypma_006291	Hypma_004976,Hypma_005009,Hypma_016056
BP	GO:0019693	ribose phosphate metabolic process	0	1	1	70	0.99749	1	-	Hypma_000387
MF	GO:0022890	inorganic cation transmembrane transporter activity	0	1	1	61	0.99765	1	-	Hypma_013900
MF	GO:0140101	catalytic activity, acting on a tRNA	0	1	1	61	0.99765	1	-	Hypma_001789
BP	GO:0010468	regulation of gene expression	5	4	9	238	0.9982	1	Hypma_000879,Hypma_001292,Hypma_006291,Hypma_012452,Hypma_012544	Hypma_000340,Hypma_008873,Hypma_012389,Hypma_014960
BP	GO:0010605	negative regulation of macromolecule metabolic process	0	1	1	74	0.99822	1	-	Hypma_000340
MF	GO:0036094	small molecule binding	17	40	57	826	0.99823	1	Hypma_001474,Hypma_002631,Hypma_002688,Hypma_003573,Hypma_003856,Hypma_004669,Hypma_006755,Hypma_007396,Hypma_007514,Hypma_008464,Hypma_009071,Hypma_011637,Hypma_011772,Hypma_011990,Hypma_013322,Hypma_016069,Hypma_016079	Hypma_000340,Hypma_000506,Hypma_000531,Hypma_000751,Hypma_001054,Hypma_001789,Hypma_002245,Hypma_003178,Hypma_003205,Hypma_003217,Hypma_004976,Hypma_005009,Hypma_005296,Hypma_005689,Hypma_005690,Hypma_005922,Hypma_006158,Hypma_006203,Hypma_006491,Hypma_006756,Hypma_006995,Hypma_007657,Hypma_007750,Hypma_008963,Hypma_009587,Hypma_009605,Hypma_009768,Hypma_010008,Hypma_010308,Hypma_010720,Hypma_010…
MF	GO:0016773	phosphotransferase activity, alcohol group as acceptor	2	2	4	126	0.99834	1	Hypma_011637,Hypma_016069	Hypma_014891,Hypma_015393
BP	GO:0051276	chromosome organization	2	1	3	127	0.9986	1	Hypma_006291,Hypma_012544	Hypma_012389
BP	GO:0051171	regulation of nitrogen compound metabolic process	5	4	9	244	0.99872	1	Hypma_000879,Hypma_001292,Hypma_006291,Hypma_012452,Hypma_012544	Hypma_000340,Hypma_008873,Hypma_012389,Hypma_014960
BP	GO:0034654	nucleobase-containing compound biosynthetic process	5	9	14	329	0.99873	1	Hypma_000879,Hypma_001292,Hypma_006291,Hypma_012452,Hypma_012544	Hypma_000340,Hypma_005956,Hypma_007486,Hypma_008873,Hypma_011540,Hypma_012389,Hypma_014260,Hypma_014960,Hypma_016551
BP	GO:0009892	negative regulation of metabolic process	0	1	1	78	0.99874	1	-	Hypma_000340
BP	GO:0043412	macromolecule modification	5	9	14	331	0.99886	1	Hypma_004470,Hypma_006291,Hypma_011637,Hypma_016069,Hypma_016299	Hypma_001789,Hypma_002106,Hypma_008426,Hypma_009059,Hypma_009587,Hypma_009919,Hypma_009929,Hypma_011614,Hypma_015393
MF	GO:0005525	GTP binding	2	0	2	93	0.99898	1	Hypma_006755,Hypma_007514	-
MF	GO:0032561	guanyl ribonucleotide binding	2	0	2	93	0.99898	1	Hypma_006755,Hypma_007514	-
CC	GO:0098805	whole membrane	0	1	1	93	0.999	1	-	Hypma_000896
MF	GO:0001883	purine nucleoside binding	2	0	2	94	0.99907	1	Hypma_006755,Hypma_007514	-
MF	GO:0032550	purine ribonucleoside binding	2	0	2	94	0.99907	1	Hypma_006755,Hypma_007514	-
BP	GO:0080090	regulation of primary metabolic process	5	4	9	250	0.9991	1	Hypma_000879,Hypma_001292,Hypma_006291,Hypma_012452,Hypma_012544	Hypma_000340,Hypma_008873,Hypma_012389,Hypma_014960
BP	GO:0031323	regulation of cellular metabolic process	5	4	9	251	0.99915	1	Hypma_000879,Hypma_001292,Hypma_006291,Hypma_012452,Hypma_012544	Hypma_000340,Hypma_008873,Hypma_012389,Hypma_014960
BP	GO:0007154	cell communication	1	3	4	157	0.99924	1	Hypma_011637	Hypma_005922,Hypma_011602,Hypma_015393
BP	GO:1903047	mitotic cell cycle process	0	1	1	85	0.99931	1	-	Hypma_010889
BP	GO:0019438	aromatic compound biosynthetic process	6	10	16	374	0.99933	1	Hypma_000879,Hypma_001292,Hypma_006291,Hypma_012452,Hypma_012544,Hypma_016254	Hypma_000340,Hypma_005956,Hypma_007486,Hypma_008873,Hypma_009605,Hypma_011540,Hypma_012389,Hypma_014260,Hypma_014960,Hypma_016551
MF	GO:0019001	guanyl nucleotide binding	2	0	2	98	0.99935	1	Hypma_006755,Hypma_007514	-
MF	GO:0032549	ribonucleoside binding	2	0	2	98	0.99935	1	Hypma_006755,Hypma_007514	-
MF	GO:0001882	nucleoside binding	2	0	2	99	0.99941	1	Hypma_006755,Hypma_007514	-
BP	GO:0034470	ncRNA processing	1	1	2	115	0.99942	1	Hypma_009571	Hypma_001789
BP	GO:0048523	negative regulation of cellular process	0	1	1	87	0.99942	1	-	Hypma_000340
BP	GO:0019637	organophosphate metabolic process	2	2	4	162	0.99946	1	Hypma_007377,Hypma_009071	Hypma_000387,Hypma_005956
BP	GO:0000278	mitotic cell cycle	0	1	1	89	0.99952	1	-	Hypma_010889
BP	GO:0018130	heterocycle biosynthetic process	6	10	16	383	0.99958	1	Hypma_000879,Hypma_001292,Hypma_006291,Hypma_012452,Hypma_012544,Hypma_016254	Hypma_000340,Hypma_005956,Hypma_007486,Hypma_008873,Hypma_009605,Hypma_011540,Hypma_012389,Hypma_014260,Hypma_014960,Hypma_016551
BP	GO:0048522	positive regulation of cellular process	1	0	1	91	0.99959	1	Hypma_011637	-
CC	GO:0098588	bounding membrane of organelle	0	1	1	105	0.9996	1	-	Hypma_000896
MF	GO:0140098	catalytic activity, acting on RNA	0	3	3	126	0.99965	1	-	Hypma_001789,Hypma_005689,Hypma_005690
BP	GO:0007165	signal transduction	1	2	3	148	0.99971	1	Hypma_011637	Hypma_005922,Hypma_015393
BP	GO:0023052	signaling	1	2	3	148	0.99971	1	Hypma_011637	Hypma_005922,Hypma_015393
BP	GO:0048518	positive regulation of biological process	1	0	1	96	0.99974	1	Hypma_011637	-
MF	GO:0000166	nucleotide binding	15	34	49	775	0.99975	1	Hypma_002631,Hypma_002688,Hypma_003573,Hypma_003856,Hypma_004669,Hypma_006755,Hypma_007396,Hypma_007514,Hypma_008464,Hypma_009071,Hypma_011637,Hypma_011990,Hypma_013322,Hypma_016069,Hypma_016079	Hypma_000340,Hypma_000506,Hypma_000531,Hypma_000751,Hypma_001789,Hypma_002245,Hypma_003178,Hypma_003205,Hypma_003217,Hypma_004976,Hypma_005009,Hypma_005296,Hypma_005689,Hypma_005690,Hypma_005922,Hypma_006203,Hypma_006491,Hypma_006756,Hypma_006995,Hypma_007657,Hypma_007750,Hypma_008963,Hypma_009587,Hypma_009768,Hypma_010008,Hypma_010720,Hypma_010797,Hypma_011943,Hypma_013929,Hypma_014891,Hypma_015…
MF	GO:1901265	nucleoside phosphate binding	15	34	49	775	0.99975	1	Hypma_002631,Hypma_002688,Hypma_003573,Hypma_003856,Hypma_004669,Hypma_006755,Hypma_007396,Hypma_007514,Hypma_008464,Hypma_009071,Hypma_011637,Hypma_011990,Hypma_013322,Hypma_016069,Hypma_016079	Hypma_000340,Hypma_000506,Hypma_000531,Hypma_000751,Hypma_001789,Hypma_002245,Hypma_003178,Hypma_003205,Hypma_003217,Hypma_004976,Hypma_005009,Hypma_005296,Hypma_005689,Hypma_005690,Hypma_005922,Hypma_006203,Hypma_006491,Hypma_006756,Hypma_006995,Hypma_007657,Hypma_007750,Hypma_008963,Hypma_009587,Hypma_009768,Hypma_010008,Hypma_010720,Hypma_010797,Hypma_011943,Hypma_013929,Hypma_014891,Hypma_015…
BP	GO:0071705	nitrogen compound transport	3	2	5	195	0.99977	1	Hypma_001728,Hypma_002741,Hypma_010878	Hypma_002826,Hypma_011558
BP	GO:0060255	regulation of macromolecule metabolic process	5	4	9	273	0.99977	1	Hypma_000879,Hypma_001292,Hypma_006291,Hypma_012452,Hypma_012544	Hypma_000340,Hypma_008873,Hypma_012389,Hypma_014960
MF	GO:0016301	kinase activity	3	3	6	187	0.99978	1	Hypma_002631,Hypma_011637,Hypma_016069	Hypma_002245,Hypma_014891,Hypma_015393
BP	GO:0065008	regulation of biological quality	0	1	1	98	0.99978	1	-	Hypma_013437
BP	GO:0006396	RNA processing	2	3	5	196	0.99978	1	Hypma_009571,Hypma_012425	Hypma_001789,Hypma_005689,Hypma_005690
CC	GO:0044427	chromosomal part	1	0	1	114	0.9998	1	Hypma_012544	-
CC	GO:1902494	catalytic complex	3	1	4	202	0.9998	1	Hypma_006291,Hypma_012544,Hypma_016299	Hypma_003557
BP	GO:0006399	tRNA metabolic process	0	1	1	100	0.99981	1	-	Hypma_001789
BP	GO:1901362	organic cyclic compound biosynthetic process	6	10	16	401	0.99984	1	Hypma_000879,Hypma_001292,Hypma_006291,Hypma_012452,Hypma_012544,Hypma_016254	Hypma_000340,Hypma_005956,Hypma_007486,Hypma_008873,Hypma_009605,Hypma_011540,Hypma_012389,Hypma_014260,Hypma_014960,Hypma_016551
CC	GO:0044429	mitochondrial part	1	1	2	151	0.99984	1	Hypma_015692	Hypma_003557
BP	GO:0042254	ribosome biogenesis	1	0	1	103	0.99986	1	Hypma_009571	-
MF	GO:0005198	structural molecule activity	0	3	3	137	0.99987	1	-	Hypma_010895,Hypma_014183,Hypma_014184
BP	GO:0019222	regulation of metabolic process	5	4	9	284	0.99988	1	Hypma_000879,Hypma_001292,Hypma_006291,Hypma_012452,Hypma_012544	Hypma_000340,Hypma_008873,Hypma_012389,Hypma_014960
BP	GO:0071702	organic substance transport	3	3	6	227	0.99989	1	Hypma_001728,Hypma_002741,Hypma_010878	Hypma_002826,Hypma_010720,Hypma_011558
MF	GO:0017111	nucleoside-triphosphatase activity	2	6	8	233	0.99991	1	Hypma_006291,Hypma_015158	Hypma_004976,Hypma_005009,Hypma_005689,Hypma_005690,Hypma_009768,Hypma_016056
CC	GO:0005694	chromosome	1	0	1	124	0.99991	1	Hypma_012544	-
MF	GO:0003677	DNA binding	4	1	5	183	0.99993	1	Hypma_001292,Hypma_002688,Hypma_006291,Hypma_012452	Hypma_014928
BP	GO:0006793	phosphorus metabolic process	6	9	15	398	0.99993	1	Hypma_002631,Hypma_006291,Hypma_007377,Hypma_009071,Hypma_011637,Hypma_016069	Hypma_000387,Hypma_002245,Hypma_003557,Hypma_005956,Hypma_008426,Hypma_009059,Hypma_011602,Hypma_014891,Hypma_015393
BP	GO:0006796	phosphate-containing compound metabolic process	6	8	14	382	0.99993	1	Hypma_002631,Hypma_006291,Hypma_007377,Hypma_009071,Hypma_011637,Hypma_016069	Hypma_000387,Hypma_002245,Hypma_005956,Hypma_008426,Hypma_009059,Hypma_011602,Hypma_014891,Hypma_015393
MF	GO:0016462	pyrophosphatase activity	2	6	8	241	0.99995	1	Hypma_006291,Hypma_015158	Hypma_004976,Hypma_005009,Hypma_005689,Hypma_005690,Hypma_009768,Hypma_016056
MF	GO:0016818	hydrolase activity, acting on acid anhydrides, in phosphorus-containing anhydrides	2	6	8	241	0.99995	1	Hypma_006291,Hypma_015158	Hypma_004976,Hypma_005009,Hypma_005689,Hypma_005690,Hypma_009768,Hypma_016056
BP	GO:0050896	response to stimulus	4	10	14	387	0.99995	1	Hypma_006291,Hypma_007911,Hypma_011637,Hypma_011737	Hypma_002573,Hypma_005066,Hypma_005309,Hypma_005922,Hypma_009053,Hypma_011013,Hypma_011602,Hypma_014314,Hypma_014315,Hypma_015393
BP	GO:0048519	negative regulation of biological process	0	1	1	115	0.99995	1	-	Hypma_000340
BP	GO:0051716	cellular response to stimulus	3	9	12	354	0.99995	1	Hypma_006291,Hypma_007911,Hypma_011637	Hypma_002573,Hypma_005066,Hypma_005309,Hypma_005922,Hypma_011013,Hypma_011602,Hypma_014314,Hypma_014315,Hypma_015393
CC	GO:0031981	nuclear lumen	3	0	3	197	0.99995	1	Hypma_006291,Hypma_009571,Hypma_012544	-
MF	GO:0016817	hydrolase activity, acting on acid anhydrides	2	6	8	244	0.99996	1	Hypma_006291,Hypma_015158	Hypma_004976,Hypma_005009,Hypma_005689,Hypma_005690,Hypma_009768,Hypma_016056
MF	GO:0016740	transferase activity	14	23	37	663	0.99997	1	Hypma_001250,Hypma_001744,Hypma_002631,Hypma_002909,Hypma_004470,Hypma_004489,Hypma_011637,Hypma_011772,Hypma_015405,Hypma_015692,Hypma_015809,Hypma_016069,Hypma_016254,Hypma_016299	Hypma_000264,Hypma_001054,Hypma_002106,Hypma_002245,Hypma_002563,Hypma_002686,Hypma_002922,Hypma_003429,Hypma_006158,Hypma_009009,Hypma_009173,Hypma_009605,Hypma_009919,Hypma_009929,Hypma_010235,Hypma_011614,Hypma_013561,Hypma_013835,Hypma_014098,Hypma_014891,Hypma_014954,Hypma_015393,Hypma_015595
MF	GO:0097159	organic cyclic compound binding	31	55	86	1267	0.99997	1	Hypma_001180,Hypma_001292,Hypma_001474,Hypma_002631,Hypma_002688,Hypma_003158,Hypma_003573,Hypma_003856,Hypma_003959,Hypma_004426,Hypma_004669,Hypma_005482,Hypma_006291,Hypma_006424,Hypma_006755,Hypma_006808,Hypma_007396,Hypma_007514,Hypma_008464,Hypma_009071,Hypma_010846,Hypma_011637,Hypma_011772,Hypma_011990,Hypma_012422,Hypma_012452,Hypma_013088,Hypma_013322,Hypma_015158,Hypma_016069,Hypma_016…	Hypma_000340,Hypma_000506,Hypma_000531,Hypma_000751,Hypma_001054,Hypma_001175,Hypma_001789,Hypma_002245,Hypma_003178,Hypma_003205,Hypma_003217,Hypma_004016,Hypma_004027,Hypma_004573,Hypma_004976,Hypma_005009,Hypma_005024,Hypma_005050,Hypma_005296,Hypma_005309,Hypma_005689,Hypma_005690,Hypma_005776,Hypma_005922,Hypma_006158,Hypma_006203,Hypma_006491,Hypma_006756,Hypma_006995,Hypma_007088,Hypma_007…
MF	GO:1901363	heterocyclic compound binding	31	55	86	1267	0.99997	1	Hypma_001180,Hypma_001292,Hypma_001474,Hypma_002631,Hypma_002688,Hypma_003158,Hypma_003573,Hypma_003856,Hypma_003959,Hypma_004426,Hypma_004669,Hypma_005482,Hypma_006291,Hypma_006424,Hypma_006755,Hypma_006808,Hypma_007396,Hypma_007514,Hypma_008464,Hypma_009071,Hypma_010846,Hypma_011637,Hypma_011772,Hypma_011990,Hypma_012422,Hypma_012452,Hypma_013088,Hypma_013322,Hypma_015158,Hypma_016069,Hypma_016…	Hypma_000340,Hypma_000506,Hypma_000531,Hypma_000751,Hypma_001054,Hypma_001175,Hypma_001789,Hypma_002245,Hypma_003178,Hypma_003205,Hypma_003217,Hypma_004016,Hypma_004027,Hypma_004573,Hypma_004976,Hypma_005009,Hypma_005024,Hypma_005050,Hypma_005296,Hypma_005309,Hypma_005689,Hypma_005690,Hypma_005776,Hypma_005922,Hypma_006158,Hypma_006203,Hypma_006491,Hypma_006756,Hypma_006995,Hypma_007088,Hypma_007…
BP	GO:0022402	cell cycle process	0	1	1	122	0.99997	1	-	Hypma_010889
CC	GO:0031974	membrane-enclosed lumen	4	1	5	258	0.99997	1	Hypma_006291,Hypma_009571,Hypma_012544,Hypma_015692	Hypma_003557
CC	GO:0043233	organelle lumen	4	1	5	258	0.99997	1	Hypma_006291,Hypma_009571,Hypma_012544,Hypma_015692	Hypma_003557
CC	GO:0070013	intracellular organelle lumen	4	1	5	258	0.99997	1	Hypma_006291,Hypma_009571,Hypma_012544,Hypma_015692	Hypma_003557
BP	GO:0022613	ribonucleoprotein complex biogenesis	1	0	1	131	0.99999	1	Hypma_009571	-
BP	GO:0034660	ncRNA metabolic process	1	1	2	164	0.99999	1	Hypma_009571	Hypma_001789
BP	GO:0007049	cell cycle	0	1	1	134	0.99999	1	-	Hypma_010889
CC	GO:0005739	mitochondrion	1	3	4	255	0.99999	1	Hypma_015692	Hypma_003557,Hypma_009048,Hypma_009587
MF	GO:0003723	RNA binding	2	3	5	219	1	1	Hypma_001180,Hypma_003959	Hypma_001175,Hypma_005689,Hypma_005690
MF	GO:0005524	ATP binding	3	11	14	387	1	1	Hypma_002631,Hypma_002688,Hypma_016069	Hypma_002245,Hypma_004976,Hypma_005009,Hypma_005689,Hypma_005690,Hypma_006203,Hypma_009768,Hypma_013929,Hypma_014891,Hypma_015393,Hypma_016056
MF	GO:0030554	adenyl nucleotide binding	3	11	14	388	1	1	Hypma_002631,Hypma_002688,Hypma_016069	Hypma_002245,Hypma_004976,Hypma_005009,Hypma_005689,Hypma_005690,Hypma_006203,Hypma_009768,Hypma_013929,Hypma_014891,Hypma_015393,Hypma_016056
MF	GO:0032559	adenyl ribonucleotide binding	3	11	14	388	1	1	Hypma_002631,Hypma_002688,Hypma_016069	Hypma_002245,Hypma_004976,Hypma_005009,Hypma_005689,Hypma_005690,Hypma_006203,Hypma_009768,Hypma_013929,Hypma_014891,Hypma_015393,Hypma_016056
MF	GO:0097367	carbohydrate derivative binding	8	13	21	513	1	1	Hypma_002631,Hypma_002688,Hypma_006755,Hypma_007440,Hypma_007467,Hypma_007514,Hypma_016069,Hypma_016079	Hypma_000340,Hypma_000506,Hypma_002245,Hypma_004976,Hypma_005009,Hypma_005689,Hypma_005690,Hypma_006203,Hypma_009768,Hypma_013929,Hypma_014891,Hypma_015393,Hypma_016056
MF	GO:0016772	transferase activity, transferring phosphorus-containing groups	3	3	6	271	1	1	Hypma_002631,Hypma_011637,Hypma_016069	Hypma_002245,Hypma_014891,Hypma_015393
MF	GO:0032553	ribonucleotide binding	6	13	19	505	1	1	Hypma_002631,Hypma_002688,Hypma_006755,Hypma_007514,Hypma_016069,Hypma_016079	Hypma_000340,Hypma_000506,Hypma_002245,Hypma_004976,Hypma_005009,Hypma_005689,Hypma_005690,Hypma_006203,Hypma_009768,Hypma_013929,Hypma_014891,Hypma_015393,Hypma_016056
MF	GO:0035639	purine ribonucleoside triphosphate binding	5	11	16	478	1	1	Hypma_002631,Hypma_002688,Hypma_006755,Hypma_007514,Hypma_016069	Hypma_002245,Hypma_004976,Hypma_005009,Hypma_005689,Hypma_005690,Hypma_006203,Hypma_009768,Hypma_013929,Hypma_014891,Hypma_015393,Hypma_016056
MF	GO:0032555	purine ribonucleotide binding	5	11	16	479	1	1	Hypma_002631,Hypma_002688,Hypma_006755,Hypma_007514,Hypma_016069	Hypma_002245,Hypma_004976,Hypma_005009,Hypma_005689,Hypma_005690,Hypma_006203,Hypma_009768,Hypma_013929,Hypma_014891,Hypma_015393,Hypma_016056
MF	GO:0017076	purine nucleotide binding	5	11	16	484	1	1	Hypma_002631,Hypma_002688,Hypma_006755,Hypma_007514,Hypma_016069	Hypma_002245,Hypma_004976,Hypma_005009,Hypma_005689,Hypma_005690,Hypma_006203,Hypma_009768,Hypma_013929,Hypma_014891,Hypma_015393,Hypma_016056
MF	GO:0005515	protein binding	1	1	2	236	1	1	Hypma_010816	Hypma_010889
MF	GO:0003676	nucleic acid binding	8	5	13	517	1	1	Hypma_001180,Hypma_001292,Hypma_002688,Hypma_003856,Hypma_003959,Hypma_006291,Hypma_010846,Hypma_012452	Hypma_001175,Hypma_005689,Hypma_005690,Hypma_009768,Hypma_014928
MF	GO:0003674	molecular_function	129	217	346	3692	1	1	Hypma_000068,Hypma_000222,Hypma_000517,Hypma_000532,Hypma_000774,Hypma_000886,Hypma_001039,Hypma_001180,Hypma_001215,Hypma_001216,Hypma_001237,Hypma_001250,Hypma_001292,Hypma_001427,Hypma_001465,Hypma_001474,Hypma_001728,Hypma_001744,Hypma_001822,Hypma_002213,Hypma_002471,Hypma_002513,Hypma_002531,Hypma_002585,Hypma_002631,Hypma_002688,Hypma_002741,Hypma_002909,Hypma_002917,Hypma_003158,Hypma_003…	Hypma_000044,Hypma_000228,Hypma_000230,Hypma_000264,Hypma_000340,Hypma_000387,Hypma_000506,Hypma_000510,Hypma_000531,Hypma_000751,Hypma_000808,Hypma_000863,Hypma_000991,Hypma_001054,Hypma_001175,Hypma_001789,Hypma_001793,Hypma_001795,Hypma_001824,Hypma_001970,Hypma_002091,Hypma_002106,Hypma_002222,Hypma_002245,Hypma_002563,Hypma_002566,Hypma_002573,Hypma_002686,Hypma_002792,Hypma_002826,Hypma_002…
BP	GO:0016070	RNA metabolic process	7	11	18	508	1	1	Hypma_000879,Hypma_001292,Hypma_006291,Hypma_009571,Hypma_012425,Hypma_012452,Hypma_012544	Hypma_000340,Hypma_001789,Hypma_005689,Hypma_005690,Hypma_007486,Hypma_008873,Hypma_011540,Hypma_012389,Hypma_014260,Hypma_014960,Hypma_016551
BP	GO:0015833	peptide transport	1	0	1	150	1	1	Hypma_002741	-
BP	GO:0042886	amide transport	1	0	1	153	1	1	Hypma_002741	-
BP	GO:0071704	organic substance metabolic process	52	70	122	1955	1	1	Hypma_000222,Hypma_000879,Hypma_001039,Hypma_001180,Hypma_001250,Hypma_001292,Hypma_001427,Hypma_001744,Hypma_002513,Hypma_002531,Hypma_002585,Hypma_002688,Hypma_004042,Hypma_004313,Hypma_004346,Hypma_004470,Hypma_004489,Hypma_004830,Hypma_005763,Hypma_006216,Hypma_006261,Hypma_006291,Hypma_006332,Hypma_006418,Hypma_006713,Hypma_007377,Hypma_007440,Hypma_007467,Hypma_007653,Hypma_007911,Hypma_008…	Hypma_000228,Hypma_000230,Hypma_000340,Hypma_000387,Hypma_000863,Hypma_000991,Hypma_001175,Hypma_001789,Hypma_002091,Hypma_002106,Hypma_002245,Hypma_002563,Hypma_002573,Hypma_003453,Hypma_003557,Hypma_003799,Hypma_004428,Hypma_005049,Hypma_005058,Hypma_005066,Hypma_005133,Hypma_005307,Hypma_005689,Hypma_005690,Hypma_005776,Hypma_005956,Hypma_006319,Hypma_006684,Hypma_007486,Hypma_007750,Hypma_008…
BP	GO:0006518	peptide metabolic process	3	1	4	254	1	1	Hypma_001180,Hypma_007653,Hypma_015552	Hypma_001175
BP	GO:0009059	macromolecule biosynthetic process	8	12	20	576	1	1	Hypma_000879,Hypma_001180,Hypma_001292,Hypma_002688,Hypma_006291,Hypma_012452,Hypma_012544,Hypma_016299	Hypma_000340,Hypma_001175,Hypma_007486,Hypma_008873,Hypma_010889,Hypma_011540,Hypma_011614,Hypma_012389,Hypma_013835,Hypma_014260,Hypma_014960,Hypma_016551
BP	GO:1901564	organonitrogen compound metabolic process	18	28	46	991	1	1	Hypma_001180,Hypma_002531,Hypma_004470,Hypma_004830,Hypma_006291,Hypma_006332,Hypma_007440,Hypma_007467,Hypma_007653,Hypma_009915,Hypma_011637,Hypma_014675,Hypma_014679,Hypma_015552,Hypma_015692,Hypma_016069,Hypma_016254,Hypma_016299	Hypma_000387,Hypma_001175,Hypma_002106,Hypma_005049,Hypma_005307,Hypma_005956,Hypma_008426,Hypma_009053,Hypma_009059,Hypma_009313,Hypma_009587,Hypma_009605,Hypma_009919,Hypma_009929,Hypma_011614,Hypma_011825,Hypma_012577,Hypma_012871,Hypma_013449,Hypma_013800,Hypma_013835,Hypma_014143,Hypma_014717,Hypma_015393,Hypma_015544,Hypma_015590,Hypma_015595,Hypma_015938
BP	GO:0034645	cellular macromolecule biosynthetic process	8	11	19	568	1	1	Hypma_000879,Hypma_001180,Hypma_001292,Hypma_002688,Hypma_006291,Hypma_012452,Hypma_012544,Hypma_016299	Hypma_000340,Hypma_001175,Hypma_007486,Hypma_008873,Hypma_010889,Hypma_011540,Hypma_011614,Hypma_012389,Hypma_014260,Hypma_014960,Hypma_016551
BP	GO:0043043	peptide biosynthetic process	2	1	3	243	1	1	Hypma_001180,Hypma_007653	Hypma_001175
BP	GO:0090304	nucleic acid metabolic process	10	15	25	674	1	1	Hypma_000879,Hypma_001292,Hypma_002688,Hypma_006291,Hypma_007911,Hypma_009571,Hypma_012425,Hypma_012452,Hypma_012544,Hypma_015158	Hypma_000340,Hypma_001789,Hypma_002573,Hypma_005066,Hypma_005689,Hypma_005690,Hypma_007486,Hypma_008873,Hypma_010889,Hypma_011540,Hypma_012389,Hypma_014260,Hypma_014960,Hypma_016407,Hypma_016551
BP	GO:0043603	cellular amide metabolic process	3	1	4	273	1	1	Hypma_001180,Hypma_007653,Hypma_015552	Hypma_001175
BP	GO:0050794	regulation of cellular process	6	7	13	467	1	1	Hypma_000879,Hypma_001292,Hypma_006291,Hypma_011637,Hypma_012452,Hypma_012544	Hypma_000340,Hypma_005922,Hypma_008873,Hypma_012389,Hypma_013437,Hypma_014960,Hypma_015393
BP	GO:0019538	protein metabolic process	11	15	26	697	1	1	Hypma_001180,Hypma_002531,Hypma_004470,Hypma_004830,Hypma_006291,Hypma_006332,Hypma_011637,Hypma_014675,Hypma_014679,Hypma_016069,Hypma_016299	Hypma_001175,Hypma_002106,Hypma_008426,Hypma_009053,Hypma_009059,Hypma_009313,Hypma_009587,Hypma_009919,Hypma_009929,Hypma_011614,Hypma_012577,Hypma_012871,Hypma_015393,Hypma_015544,Hypma_015938
BP	GO:0043604	amide biosynthetic process	2	1	3	251	1	1	Hypma_001180,Hypma_007653	Hypma_001175
BP	GO:0044238	primary metabolic process	47	60	107	1840	1	1	Hypma_000222,Hypma_000879,Hypma_001180,Hypma_001250,Hypma_001292,Hypma_001427,Hypma_001744,Hypma_002513,Hypma_002531,Hypma_002585,Hypma_002688,Hypma_004042,Hypma_004313,Hypma_004346,Hypma_004470,Hypma_004489,Hypma_004830,Hypma_005763,Hypma_006216,Hypma_006291,Hypma_006332,Hypma_006418,Hypma_006713,Hypma_007377,Hypma_007440,Hypma_007467,Hypma_007911,Hypma_008444,Hypma_009046,Hypma_009071,Hypma_009…	Hypma_000228,Hypma_000230,Hypma_000340,Hypma_000387,Hypma_000991,Hypma_001175,Hypma_001789,Hypma_002106,Hypma_002245,Hypma_002563,Hypma_002573,Hypma_003453,Hypma_004428,Hypma_005049,Hypma_005058,Hypma_005066,Hypma_005133,Hypma_005307,Hypma_005689,Hypma_005690,Hypma_005956,Hypma_006319,Hypma_006684,Hypma_007486,Hypma_008426,Hypma_008873,Hypma_009053,Hypma_009059,Hypma_009313,Hypma_009587,Hypma_009…
BP	GO:1901576	organic substance biosynthetic process	14	20	34	845	1	1	Hypma_000879,Hypma_001180,Hypma_001292,Hypma_001744,Hypma_002688,Hypma_004489,Hypma_006291,Hypma_007653,Hypma_009071,Hypma_012452,Hypma_012544,Hypma_015692,Hypma_016254,Hypma_016299	Hypma_000340,Hypma_000387,Hypma_001175,Hypma_002245,Hypma_003557,Hypma_005956,Hypma_007486,Hypma_008873,Hypma_009605,Hypma_010889,Hypma_011540,Hypma_011602,Hypma_011614,Hypma_012389,Hypma_013835,Hypma_014260,Hypma_014960,Hypma_015590,Hypma_015595,Hypma_016551
BP	GO:0006725	cellular aromatic compound metabolic process	13	22	35	861	1	1	Hypma_000879,Hypma_001292,Hypma_002688,Hypma_006291,Hypma_007377,Hypma_007911,Hypma_009571,Hypma_009915,Hypma_012425,Hypma_012452,Hypma_012544,Hypma_015158,Hypma_016254	Hypma_000340,Hypma_000387,Hypma_001789,Hypma_002573,Hypma_003799,Hypma_005049,Hypma_005066,Hypma_005689,Hypma_005690,Hypma_005956,Hypma_007486,Hypma_008873,Hypma_009605,Hypma_010889,Hypma_011421,Hypma_011540,Hypma_012389,Hypma_013800,Hypma_014260,Hypma_014960,Hypma_016407,Hypma_016551
BP	GO:0009058	biosynthetic process	16	20	36	877	1	1	Hypma_000879,Hypma_001180,Hypma_001292,Hypma_001474,Hypma_001744,Hypma_002688,Hypma_004489,Hypma_006291,Hypma_007653,Hypma_009071,Hypma_011772,Hypma_012452,Hypma_012544,Hypma_015692,Hypma_016254,Hypma_016299	Hypma_000340,Hypma_000387,Hypma_001175,Hypma_002245,Hypma_003557,Hypma_005956,Hypma_007486,Hypma_008873,Hypma_009605,Hypma_010889,Hypma_011540,Hypma_011602,Hypma_011614,Hypma_012389,Hypma_013835,Hypma_014260,Hypma_014960,Hypma_015590,Hypma_015595,Hypma_016551
BP	GO:0044271	cellular nitrogen compound biosynthetic process	8	11	19	598	1	1	Hypma_000879,Hypma_001180,Hypma_001292,Hypma_006291,Hypma_007653,Hypma_012452,Hypma_012544,Hypma_016254	Hypma_000340,Hypma_001175,Hypma_005956,Hypma_007486,Hypma_008873,Hypma_009605,Hypma_011540,Hypma_012389,Hypma_014260,Hypma_014960,Hypma_016551
BP	GO:0006996	organelle organization	3	2	5	318	1	1	Hypma_006291,Hypma_012544,Hypma_015158	Hypma_000896,Hypma_012389
BP	GO:0033036	macromolecule localization	0	1	1	203	1	1	-	Hypma_010720
BP	GO:0006412	translation	1	1	2	240	1	1	Hypma_001180	Hypma_001175
BP	GO:1901566	organonitrogen compound biosynthetic process	4	7	11	459	1	1	Hypma_001180,Hypma_007653,Hypma_015692,Hypma_016254	Hypma_001175,Hypma_005956,Hypma_009605,Hypma_011614,Hypma_013835,Hypma_015590,Hypma_015595
BP	GO:0050789	regulation of biological process	6	7	13	502	1	1	Hypma_000879,Hypma_001292,Hypma_006291,Hypma_011637,Hypma_012452,Hypma_012544	Hypma_000340,Hypma_005922,Hypma_008873,Hypma_012389,Hypma_013437,Hypma_014960,Hypma_015393
BP	GO:0006139	nucleobase-containing compound metabolic process	12	18	30	804	1	1	Hypma_000879,Hypma_001292,Hypma_002688,Hypma_006291,Hypma_007377,Hypma_007911,Hypma_009571,Hypma_009915,Hypma_012425,Hypma_012452,Hypma_012544,Hypma_015158	Hypma_000340,Hypma_000387,Hypma_001789,Hypma_002573,Hypma_005066,Hypma_005689,Hypma_005690,Hypma_005956,Hypma_007486,Hypma_008873,Hypma_010889,Hypma_011540,Hypma_012389,Hypma_013800,Hypma_014260,Hypma_014960,Hypma_016407,Hypma_016551
BP	GO:0046483	heterocycle metabolic process	13	20	33	865	1	1	Hypma_000879,Hypma_001292,Hypma_002688,Hypma_006291,Hypma_007377,Hypma_007911,Hypma_009571,Hypma_009915,Hypma_012425,Hypma_012452,Hypma_012544,Hypma_015158,Hypma_016254	Hypma_000340,Hypma_000387,Hypma_001789,Hypma_002573,Hypma_005049,Hypma_005066,Hypma_005689,Hypma_005690,Hypma_005956,Hypma_007486,Hypma_008873,Hypma_009605,Hypma_010889,Hypma_011540,Hypma_012389,Hypma_013800,Hypma_014260,Hypma_014960,Hypma_016407,Hypma_016551
BP	GO:1901360	organic cyclic compound metabolic process	13	21	34	887	1	1	Hypma_000879,Hypma_001292,Hypma_002688,Hypma_006291,Hypma_007377,Hypma_007911,Hypma_009571,Hypma_009915,Hypma_012425,Hypma_012452,Hypma_012544,Hypma_015158,Hypma_016254	Hypma_000340,Hypma_000387,Hypma_001789,Hypma_002573,Hypma_003799,Hypma_005049,Hypma_005066,Hypma_005689,Hypma_005690,Hypma_005956,Hypma_007486,Hypma_008873,Hypma_009605,Hypma_010889,Hypma_011540,Hypma_012389,Hypma_013800,Hypma_014260,Hypma_014960,Hypma_016407,Hypma_016551
BP	GO:0044249	cellular biosynthetic process	14	16	30	833	1	1	Hypma_000879,Hypma_001180,Hypma_001292,Hypma_001744,Hypma_002688,Hypma_004489,Hypma_006291,Hypma_007653,Hypma_009071,Hypma_012452,Hypma_012544,Hypma_015692,Hypma_016254,Hypma_016299	Hypma_000340,Hypma_001175,Hypma_003557,Hypma_005956,Hypma_007486,Hypma_008873,Hypma_009605,Hypma_010889,Hypma_011540,Hypma_011614,Hypma_012389,Hypma_014260,Hypma_014960,Hypma_015590,Hypma_015595,Hypma_016551
BP	GO:0044267	cellular protein metabolic process	6	10	16	591	1	1	Hypma_001180,Hypma_004470,Hypma_006291,Hypma_011637,Hypma_016069,Hypma_016299	Hypma_001175,Hypma_002106,Hypma_008426,Hypma_009053,Hypma_009059,Hypma_009587,Hypma_009919,Hypma_009929,Hypma_011614,Hypma_015393
BP	GO:0010467	gene expression	8	12	20	691	1	1	Hypma_000879,Hypma_001180,Hypma_001292,Hypma_006291,Hypma_009571,Hypma_012425,Hypma_012452,Hypma_012544	Hypma_000340,Hypma_001175,Hypma_001789,Hypma_005689,Hypma_005690,Hypma_007486,Hypma_008873,Hypma_011540,Hypma_012389,Hypma_014260,Hypma_014960,Hypma_016551
BP	GO:0044085	cellular component biogenesis	1	0	1	267	1	1	Hypma_009571	-
BP	GO:0065007	biological regulation	6	7	13	579	1	1	Hypma_000879,Hypma_001292,Hypma_006291,Hypma_011637,Hypma_012452,Hypma_012544	Hypma_000340,Hypma_005922,Hypma_008873,Hypma_012389,Hypma_013437,Hypma_014960,Hypma_015393
BP	GO:0043170	macromolecule metabolic process	23	35	58	1315	1	1	Hypma_000879,Hypma_001180,Hypma_001292,Hypma_002531,Hypma_002688,Hypma_004470,Hypma_004830,Hypma_006216,Hypma_006291,Hypma_006332,Hypma_007440,Hypma_007467,Hypma_007911,Hypma_009571,Hypma_011637,Hypma_012425,Hypma_012452,Hypma_012544,Hypma_014675,Hypma_014679,Hypma_015158,Hypma_016069,Hypma_016299	Hypma_000340,Hypma_001175,Hypma_001789,Hypma_002106,Hypma_002573,Hypma_005066,Hypma_005307,Hypma_005689,Hypma_005690,Hypma_007486,Hypma_008426,Hypma_008873,Hypma_009053,Hypma_009059,Hypma_009313,Hypma_009587,Hypma_009919,Hypma_009929,Hypma_010889,Hypma_011540,Hypma_011614,Hypma_011825,Hypma_012216,Hypma_012389,Hypma_012577,Hypma_012871,Hypma_013835,Hypma_014143,Hypma_014260,Hypma_014960,Hypma_015…
BP	GO:0016043	cellular component organization	3	2	5	430	1	1	Hypma_006291,Hypma_012544,Hypma_015158	Hypma_000896,Hypma_012389
BP	GO:0006807	nitrogen compound metabolic process	28	44	72	1564	1	1	Hypma_000879,Hypma_001180,Hypma_001292,Hypma_002531,Hypma_002688,Hypma_004470,Hypma_004830,Hypma_006291,Hypma_006332,Hypma_007377,Hypma_007440,Hypma_007467,Hypma_007653,Hypma_007911,Hypma_009571,Hypma_009915,Hypma_011637,Hypma_012425,Hypma_012452,Hypma_012544,Hypma_014675,Hypma_014679,Hypma_015158,Hypma_015552,Hypma_015692,Hypma_016069,Hypma_016254,Hypma_016299	Hypma_000340,Hypma_000387,Hypma_001175,Hypma_001789,Hypma_002106,Hypma_002573,Hypma_005049,Hypma_005066,Hypma_005307,Hypma_005689,Hypma_005690,Hypma_005776,Hypma_005956,Hypma_007486,Hypma_008426,Hypma_008873,Hypma_009053,Hypma_009059,Hypma_009313,Hypma_009587,Hypma_009605,Hypma_009919,Hypma_009929,Hypma_010889,Hypma_011540,Hypma_011614,Hypma_011825,Hypma_012389,Hypma_012577,Hypma_012871,Hypma_013…
BP	GO:0034641	cellular nitrogen compound metabolic process	16	21	37	1059	1	1	Hypma_000879,Hypma_001180,Hypma_001292,Hypma_002688,Hypma_006291,Hypma_007377,Hypma_007653,Hypma_007911,Hypma_009571,Hypma_009915,Hypma_012425,Hypma_012452,Hypma_012544,Hypma_015158,Hypma_015552,Hypma_016254	Hypma_000340,Hypma_000387,Hypma_001175,Hypma_001789,Hypma_002573,Hypma_005049,Hypma_005066,Hypma_005689,Hypma_005690,Hypma_005956,Hypma_007486,Hypma_008873,Hypma_009605,Hypma_010889,Hypma_011540,Hypma_012389,Hypma_013800,Hypma_014260,Hypma_014960,Hypma_016407,Hypma_016551
BP	GO:0044260	cellular macromolecule metabolic process	16	27	43	1163	1	1	Hypma_000879,Hypma_001180,Hypma_001292,Hypma_002688,Hypma_004470,Hypma_006216,Hypma_006291,Hypma_007911,Hypma_009571,Hypma_011637,Hypma_012425,Hypma_012452,Hypma_012544,Hypma_015158,Hypma_016069,Hypma_016299	Hypma_000340,Hypma_001175,Hypma_001789,Hypma_002106,Hypma_002573,Hypma_005066,Hypma_005689,Hypma_005690,Hypma_007486,Hypma_008426,Hypma_008873,Hypma_009053,Hypma_009059,Hypma_009587,Hypma_009919,Hypma_009929,Hypma_010889,Hypma_011540,Hypma_011614,Hypma_012216,Hypma_012389,Hypma_014143,Hypma_014260,Hypma_014960,Hypma_015393,Hypma_016407,Hypma_016551
BP	GO:0071840	cellular component organization or biogenesis	4	2	6	513	1	1	Hypma_006291,Hypma_009571,Hypma_012544,Hypma_015158	Hypma_000896,Hypma_012389
BP	GO:0044237	cellular metabolic process	28	50	78	1730	1	1	Hypma_000879,Hypma_001180,Hypma_001292,Hypma_001744,Hypma_002631,Hypma_002688,Hypma_004470,Hypma_004489,Hypma_006216,Hypma_006261,Hypma_006291,Hypma_007377,Hypma_007653,Hypma_007911,Hypma_008464,Hypma_009071,Hypma_009571,Hypma_009915,Hypma_011637,Hypma_012425,Hypma_012452,Hypma_012544,Hypma_015158,Hypma_015552,Hypma_015692,Hypma_016069,Hypma_016254,Hypma_016299	Hypma_000340,Hypma_000387,Hypma_000863,Hypma_001175,Hypma_001789,Hypma_002091,Hypma_002106,Hypma_002245,Hypma_002563,Hypma_002573,Hypma_003557,Hypma_003799,Hypma_005049,Hypma_005058,Hypma_005066,Hypma_005309,Hypma_005689,Hypma_005690,Hypma_005776,Hypma_005956,Hypma_007486,Hypma_007750,Hypma_008426,Hypma_008873,Hypma_009053,Hypma_009059,Hypma_009587,Hypma_009605,Hypma_009919,Hypma_009929,Hypma_010…
BP	GO:0008150	biological_process	111	168	279	3439	1	1	Hypma_000068,Hypma_000222,Hypma_000517,Hypma_000772,Hypma_000774,Hypma_000879,Hypma_000886,Hypma_001039,Hypma_001180,Hypma_001215,Hypma_001237,Hypma_001250,Hypma_001292,Hypma_001383,Hypma_001427,Hypma_001474,Hypma_001728,Hypma_001744,Hypma_001822,Hypma_002155,Hypma_002213,Hypma_002425,Hypma_002471,Hypma_002513,Hypma_002531,Hypma_002585,Hypma_002631,Hypma_002688,Hypma_002741,Hypma_002909,Hypma_003…	Hypma_000228,Hypma_000230,Hypma_000340,Hypma_000387,Hypma_000454,Hypma_000506,Hypma_000531,Hypma_000808,Hypma_000863,Hypma_000896,Hypma_000991,Hypma_001175,Hypma_001535,Hypma_001789,Hypma_001824,Hypma_001970,Hypma_001995,Hypma_002091,Hypma_002106,Hypma_002222,Hypma_002245,Hypma_002552,Hypma_002563,Hypma_002573,Hypma_002686,Hypma_002826,Hypma_002922,Hypma_003178,Hypma_003186,Hypma_003205,Hypma_003…
BP	GO:0009987	cellular process	29	54	83	2157	1	1	Hypma_000879,Hypma_001180,Hypma_001292,Hypma_001383,Hypma_001744,Hypma_002631,Hypma_002688,Hypma_004470,Hypma_004489,Hypma_006216,Hypma_006261,Hypma_006291,Hypma_007377,Hypma_007653,Hypma_007911,Hypma_008464,Hypma_009071,Hypma_009571,Hypma_009915,Hypma_011637,Hypma_012425,Hypma_012452,Hypma_012544,Hypma_015158,Hypma_015552,Hypma_015692,Hypma_016069,Hypma_016254,Hypma_016299	Hypma_000340,Hypma_000387,Hypma_000863,Hypma_000896,Hypma_001175,Hypma_001789,Hypma_002091,Hypma_002106,Hypma_002245,Hypma_002563,Hypma_002573,Hypma_003557,Hypma_003799,Hypma_005049,Hypma_005058,Hypma_005066,Hypma_005309,Hypma_005689,Hypma_005690,Hypma_005776,Hypma_005922,Hypma_005956,Hypma_007486,Hypma_007750,Hypma_008426,Hypma_008873,Hypma_009053,Hypma_009059,Hypma_009587,Hypma_009605,Hypma_009…
CC	GO:0031090	organelle membrane	0	1	1	184	1	1	-	Hypma_000896
CC	GO:0044428	nuclear part	3	0	3	271	1	1	Hypma_006291,Hypma_009571,Hypma_012544	-
CC	GO:0030529	intracellular ribonucleoprotein complex	1	0	1	258	1	1	Hypma_009571	-
CC	GO:1990904	ribonucleoprotein complex	1	0	1	258	1	1	Hypma_009571	-
CC	GO:0005634	nucleus	7	8	15	688	1	1	Hypma_001292,Hypma_006291,Hypma_009571,Hypma_009915,Hypma_012452,Hypma_012544,Hypma_016299	Hypma_008414,Hypma_008550,Hypma_010889,Hypma_011421,Hypma_011602,Hypma_012389,Hypma_014098,Hypma_014315
CC	GO:0043228	non-membrane-bounded organelle	2	1	3	426	1	1	Hypma_009571,Hypma_012544	Hypma_003557
CC	GO:0043232	intracellular non-membrane-bounded organelle	2	1	3	426	1	1	Hypma_009571,Hypma_012544	Hypma_003557
CC	GO:0044444	cytoplasmic part	7	22	29	1029	1	1	Hypma_001474,Hypma_002909,Hypma_004470,Hypma_009915,Hypma_015692,Hypma_016254,Hypma_016299	Hypma_000896,Hypma_002245,Hypma_002686,Hypma_003557,Hypma_007750,Hypma_007837,Hypma_008414,Hypma_008550,Hypma_009048,Hypma_009587,Hypma_009919,Hypma_009929,Hypma_010889,Hypma_011421,Hypma_011558,Hypma_011602,Hypma_014098,Hypma_014315,Hypma_014717,Hypma_014891,Hypma_015338,Hypma_015590
CC	GO:0043234	protein complex	1	0	1	392	1	1	Hypma_006291	-
CC	GO:0005737	cytoplasm	10	25	35	1210	1	1	Hypma_001474,Hypma_002909,Hypma_004470,Hypma_006291,Hypma_006418,Hypma_009915,Hypma_011952,Hypma_015692,Hypma_016254,Hypma_016299	Hypma_000863,Hypma_000896,Hypma_002245,Hypma_002686,Hypma_003557,Hypma_005058,Hypma_007750,Hypma_007837,Hypma_008414,Hypma_008550,Hypma_009048,Hypma_009587,Hypma_009919,Hypma_009929,Hypma_010889,Hypma_011421,Hypma_011558,Hypma_011602,Hypma_014098,Hypma_014314,Hypma_014315,Hypma_014717,Hypma_014891,Hypma_015338,Hypma_015590
CC	GO:0044422	organelle part	5	5	10	733	1	1	Hypma_004470,Hypma_006291,Hypma_009571,Hypma_012544,Hypma_015692	Hypma_000896,Hypma_003557,Hypma_009919,Hypma_009929,Hypma_012389
CC	GO:0044446	intracellular organelle part	5	5	10	732	1	1	Hypma_004470,Hypma_006291,Hypma_009571,Hypma_012544,Hypma_015692	Hypma_000896,Hypma_003557,Hypma_009919,Hypma_009929,Hypma_012389
CC	GO:0005575	cellular_component	83	138	221	3132	1	1	Hypma_000772,Hypma_000774,Hypma_001215,Hypma_001292,Hypma_001474,Hypma_001728,Hypma_001766,Hypma_002155,Hypma_002394,Hypma_002425,Hypma_002531,Hypma_002585,Hypma_002588,Hypma_002741,Hypma_002909,Hypma_003158,Hypma_003292,Hypma_003909,Hypma_004042,Hypma_004351,Hypma_004426,Hypma_004470,Hypma_005327,Hypma_005482,Hypma_005829,Hypma_006291,Hypma_006332,Hypma_006418,Hypma_006424,Hypma_006462,Hypma_006…	Hypma_000044,Hypma_000226,Hypma_000227,Hypma_000251,Hypma_000264,Hypma_000350,Hypma_000454,Hypma_000510,Hypma_000516,Hypma_000808,Hypma_000863,Hypma_000895,Hypma_000896,Hypma_001225,Hypma_001535,Hypma_001601,Hypma_001627,Hypma_001701,Hypma_001789,Hypma_001833,Hypma_001995,Hypma_002091,Hypma_002245,Hypma_002519,Hypma_002552,Hypma_002605,Hypma_002686,Hypma_002826,Hypma_002886,Hypma_003229,Hypma_003…
CC	GO:0005622	intracellular	17	27	44	1807	1	1	Hypma_000774,Hypma_001292,Hypma_001474,Hypma_002588,Hypma_002909,Hypma_004470,Hypma_006291,Hypma_006418,Hypma_007836,Hypma_009571,Hypma_009915,Hypma_011952,Hypma_012452,Hypma_012544,Hypma_015692,Hypma_016254,Hypma_016299	Hypma_000863,Hypma_000896,Hypma_002245,Hypma_002686,Hypma_003557,Hypma_005058,Hypma_007750,Hypma_007837,Hypma_008414,Hypma_008550,Hypma_009048,Hypma_009587,Hypma_009919,Hypma_009929,Hypma_010889,Hypma_011421,Hypma_011558,Hypma_011602,Hypma_012389,Hypma_014098,Hypma_014314,Hypma_014315,Hypma_014717,Hypma_014891,Hypma_015338,Hypma_015393,Hypma_015590
CC	GO:0005623	cell	19	32	51	1862	1	1	Hypma_000774,Hypma_001292,Hypma_001474,Hypma_002531,Hypma_002588,Hypma_002909,Hypma_004470,Hypma_006291,Hypma_006418,Hypma_007836,Hypma_009571,Hypma_009915,Hypma_011637,Hypma_011952,Hypma_012452,Hypma_012544,Hypma_015692,Hypma_016254,Hypma_016299	Hypma_000863,Hypma_000896,Hypma_002245,Hypma_002686,Hypma_003557,Hypma_005058,Hypma_007750,Hypma_007837,Hypma_008414,Hypma_008550,Hypma_009048,Hypma_009587,Hypma_009919,Hypma_009929,Hypma_010889,Hypma_010895,Hypma_011148,Hypma_011421,Hypma_011558,Hypma_011602,Hypma_012389,Hypma_013437,Hypma_014098,Hypma_014183,Hypma_014184,Hypma_014314,Hypma_014315,Hypma_014717,Hypma_014891,Hypma_015338,Hypma_015…
CC	GO:0032991	macromolecular complex	4	1	5	744	1	1	Hypma_006291,Hypma_009571,Hypma_012544,Hypma_016299	Hypma_003557
CC	GO:0043226	organelle	10	18	28	1345	1	1	Hypma_001292,Hypma_002909,Hypma_004470,Hypma_006291,Hypma_009571,Hypma_009915,Hypma_012452,Hypma_012544,Hypma_015692,Hypma_016299	Hypma_000896,Hypma_002686,Hypma_003557,Hypma_007837,Hypma_008414,Hypma_008550,Hypma_009048,Hypma_009587,Hypma_009919,Hypma_009929,Hypma_010889,Hypma_011421,Hypma_011558,Hypma_011602,Hypma_012389,Hypma_014098,Hypma_014315,Hypma_015338
CC	GO:0043227	membrane-bounded organelle	10	18	28	1163	1	1	Hypma_001292,Hypma_002909,Hypma_004470,Hypma_006291,Hypma_009571,Hypma_009915,Hypma_012452,Hypma_012544,Hypma_015692,Hypma_016299	Hypma_000896,Hypma_002686,Hypma_003557,Hypma_007837,Hypma_008414,Hypma_008550,Hypma_009048,Hypma_009587,Hypma_009919,Hypma_009929,Hypma_010889,Hypma_011421,Hypma_011558,Hypma_011602,Hypma_012389,Hypma_014098,Hypma_014315,Hypma_015338
CC	GO:0043229	intracellular organelle	10	18	28	1344	1	1	Hypma_001292,Hypma_002909,Hypma_004470,Hypma_006291,Hypma_009571,Hypma_009915,Hypma_012452,Hypma_012544,Hypma_015692,Hypma_016299	Hypma_000896,Hypma_002686,Hypma_003557,Hypma_007837,Hypma_008414,Hypma_008550,Hypma_009048,Hypma_009587,Hypma_009919,Hypma_009929,Hypma_010889,Hypma_011421,Hypma_011558,Hypma_011602,Hypma_012389,Hypma_014098,Hypma_014315,Hypma_015338
CC	GO:0043231	intracellular membrane-bounded organelle	10	18	28	1150	1	1	Hypma_001292,Hypma_002909,Hypma_004470,Hypma_006291,Hypma_009571,Hypma_009915,Hypma_012452,Hypma_012544,Hypma_015692,Hypma_016299	Hypma_000896,Hypma_002686,Hypma_003557,Hypma_007837,Hypma_008414,Hypma_008550,Hypma_009048,Hypma_009587,Hypma_009919,Hypma_009929,Hypma_010889,Hypma_011421,Hypma_011558,Hypma_011602,Hypma_012389,Hypma_014098,Hypma_014315,Hypma_015338
CC	GO:0044424	intracellular part	16	26	42	1720	1	1	Hypma_001292,Hypma_001474,Hypma_002588,Hypma_002909,Hypma_004470,Hypma_006291,Hypma_006418,Hypma_007836,Hypma_009571,Hypma_009915,Hypma_011952,Hypma_012452,Hypma_012544,Hypma_015692,Hypma_016254,Hypma_016299	Hypma_000863,Hypma_000896,Hypma_002245,Hypma_002686,Hypma_003557,Hypma_005058,Hypma_007750,Hypma_007837,Hypma_008414,Hypma_008550,Hypma_009048,Hypma_009587,Hypma_009919,Hypma_009929,Hypma_010889,Hypma_011421,Hypma_011558,Hypma_011602,Hypma_012389,Hypma_014098,Hypma_014314,Hypma_014315,Hypma_014717,Hypma_014891,Hypma_015338,Hypma_015590
CC	GO:0044464	cell part	19	31	50	1849	1	1	Hypma_000774,Hypma_001292,Hypma_001474,Hypma_002531,Hypma_002588,Hypma_002909,Hypma_004470,Hypma_006291,Hypma_006418,Hypma_007836,Hypma_009571,Hypma_009915,Hypma_011637,Hypma_011952,Hypma_012452,Hypma_012544,Hypma_015692,Hypma_016254,Hypma_016299	Hypma_000863,Hypma_000896,Hypma_002245,Hypma_002686,Hypma_003557,Hypma_005058,Hypma_007750,Hypma_007837,Hypma_008414,Hypma_008550,Hypma_009048,Hypma_009587,Hypma_009919,Hypma_009929,Hypma_010889,Hypma_010895,Hypma_011148,Hypma_011421,Hypma_011558,Hypma_011602,Hypma_012389,Hypma_014098,Hypma_014183,Hypma_014184,Hypma_014314,Hypma_014315,Hypma_014717,Hypma_014891,Hypma_015338,Hypma_015393,Hypma_015…

## Sheet: 50 vs 100
Category	GO.ID	Term	Up	Down	DEG	Total	Pvalue	FDR	Up_Gene	Down_Gene
BP	GO:0055114	oxidation-reduction process	26	64	90	528	1.1e-17	1.2056e-14	Hypma_000068,Hypma_000517,Hypma_000755,Hypma_003158,Hypma_003573,Hypma_005364,Hypma_005756,Hypma_006418,Hypma_007393,Hypma_007396,Hypma_008464,Hypma_009046,Hypma_009136,Hypma_009500,Hypma_009729,Hypma_011163,Hypma_011952,Hypma_012154,Hypma_012178,Hypma_013088,Hypma_013260,Hypma_013322,Hypma_014944,Hypma_015185,Hypma_016079,Hypma_016266	Hypma_000307,Hypma_000340,Hypma_000531,Hypma_000910,Hypma_001218,Hypma_001809,Hypma_001823,Hypma_001824,Hypma_002091,Hypma_002222,Hypma_002563,Hypma_002955,Hypma_003186,Hypma_003217,Hypma_003453,Hypma_003799,Hypma_004016,Hypma_004027,Hypma_004621,Hypma_005024,Hypma_005050,Hypma_005051,Hypma_005296,Hypma_005309,Hypma_005776,Hypma_006178,Hypma_006475,Hypma_006491,Hypma_006500,Hypma_006545,Hypma_006…
MF	GO:0016491	oxidoreductase activity	32	76	108	644	3e-16	1.644e-13	Hypma_000068,Hypma_000517,Hypma_000532,Hypma_000755,Hypma_003158,Hypma_003300,Hypma_003573,Hypma_005364,Hypma_005579,Hypma_005756,Hypma_006418,Hypma_006555,Hypma_007393,Hypma_007396,Hypma_008464,Hypma_009046,Hypma_009136,Hypma_009500,Hypma_009729,Hypma_011163,Hypma_011952,Hypma_012154,Hypma_012178,Hypma_013088,Hypma_013260,Hypma_013322,Hypma_013537,Hypma_014944,Hypma_015185,Hypma_016079,Hypma_016…	Hypma_000307,Hypma_000340,Hypma_000531,Hypma_000910,Hypma_001218,Hypma_001793,Hypma_001809,Hypma_001823,Hypma_001824,Hypma_002091,Hypma_002222,Hypma_002893,Hypma_002955,Hypma_003025,Hypma_003186,Hypma_003217,Hypma_003453,Hypma_003799,Hypma_004016,Hypma_004027,Hypma_004172,Hypma_004182,Hypma_004183,Hypma_004621,Hypma_005024,Hypma_005050,Hypma_005051,Hypma_005296,Hypma_005309,Hypma_005776,Hypma_006…
CC	GO:0016020	membrane	52	86	138	1648	8.6e-09	3.14187e-06	Hypma_000772,Hypma_001728,Hypma_001766,Hypma_002155,Hypma_002394,Hypma_002425,Hypma_002531,Hypma_002741,Hypma_003158,Hypma_003292,Hypma_003714,Hypma_003909,Hypma_004042,Hypma_004470,Hypma_005327,Hypma_005364,Hypma_005829,Hypma_006418,Hypma_006462,Hypma_006538,Hypma_006711,Hypma_006812,Hypma_006925,Hypma_007926,Hypma_008199,Hypma_008225,Hypma_008848,Hypma_008859,Hypma_009108,Hypma_009572,Hypma_009…	Hypma_000144,Hypma_000213,Hypma_000251,Hypma_000264,Hypma_000454,Hypma_000516,Hypma_000808,Hypma_000895,Hypma_000896,Hypma_001601,Hypma_001612,Hypma_001627,Hypma_001630,Hypma_001701,Hypma_001833,Hypma_002091,Hypma_002193,Hypma_002552,Hypma_002605,Hypma_002637,Hypma_003021,Hypma_003229,Hypma_003453,Hypma_003563,Hypma_004016,Hypma_004027,Hypma_004912,Hypma_004975,Hypma_005024,Hypma_005034,Hypma_005…
MF	GO:0003824	catalytic activity	90	158	248	2588	4.5e-08	1.233e-05	Hypma_000068,Hypma_000222,Hypma_000517,Hypma_000532,Hypma_000755,Hypma_000774,Hypma_000898,Hypma_001039,Hypma_001216,Hypma_001427,Hypma_001465,Hypma_001474,Hypma_001744,Hypma_002213,Hypma_002214,Hypma_002471,Hypma_002513,Hypma_002531,Hypma_002585,Hypma_002631,Hypma_003158,Hypma_003300,Hypma_003573,Hypma_003862,Hypma_004042,Hypma_004313,Hypma_004470,Hypma_004830,Hypma_005364,Hypma_005579,Hypma_005…	Hypma_000228,Hypma_000230,Hypma_000264,Hypma_000307,Hypma_000340,Hypma_000531,Hypma_000863,Hypma_000910,Hypma_001054,Hypma_001218,Hypma_001793,Hypma_001809,Hypma_001823,Hypma_001824,Hypma_001970,Hypma_002091,Hypma_002106,Hypma_002222,Hypma_002427,Hypma_002563,Hypma_002566,Hypma_002573,Hypma_002637,Hypma_002792,Hypma_002815,Hypma_002893,Hypma_002922,Hypma_002955,Hypma_003025,Hypma_003156,Hypma_003…
CC	GO:0016021	integral component of membrane	38	54	92	1000	1e-06	0.000200933	Hypma_000772,Hypma_001728,Hypma_002155,Hypma_002425,Hypma_002741,Hypma_003158,Hypma_003292,Hypma_004042,Hypma_004470,Hypma_005364,Hypma_005829,Hypma_006418,Hypma_006462,Hypma_006711,Hypma_006812,Hypma_006925,Hypma_007926,Hypma_008199,Hypma_008225,Hypma_008848,Hypma_008859,Hypma_009572,Hypma_009765,Hypma_010022,Hypma_010638,Hypma_010878,Hypma_011160,Hypma_011952,Hypma_012196,Hypma_012424,Hypma_012…	Hypma_000213,Hypma_000264,Hypma_000454,Hypma_000808,Hypma_000896,Hypma_001601,Hypma_001630,Hypma_002091,Hypma_002193,Hypma_002552,Hypma_002637,Hypma_003453,Hypma_004016,Hypma_004027,Hypma_004912,Hypma_004975,Hypma_005024,Hypma_005034,Hypma_005035,Hypma_005051,Hypma_005393,Hypma_006564,Hypma_006919,Hypma_006995,Hypma_007088,Hypma_007837,Hypma_007917,Hypma_007931,Hypma_008402,Hypma_009048,Hypma_009…
CC	GO:0031224	intrinsic component of membrane	38	54	92	1002	1.1e-06	0.000200933	Hypma_000772,Hypma_001728,Hypma_002155,Hypma_002425,Hypma_002741,Hypma_003158,Hypma_003292,Hypma_004042,Hypma_004470,Hypma_005364,Hypma_005829,Hypma_006418,Hypma_006462,Hypma_006711,Hypma_006812,Hypma_006925,Hypma_007926,Hypma_008199,Hypma_008225,Hypma_008848,Hypma_008859,Hypma_009572,Hypma_009765,Hypma_010022,Hypma_010638,Hypma_010878,Hypma_011160,Hypma_011952,Hypma_012196,Hypma_012424,Hypma_012…	Hypma_000213,Hypma_000264,Hypma_000454,Hypma_000808,Hypma_000896,Hypma_001601,Hypma_001630,Hypma_002091,Hypma_002193,Hypma_002552,Hypma_002637,Hypma_003453,Hypma_004016,Hypma_004027,Hypma_004912,Hypma_004975,Hypma_005024,Hypma_005034,Hypma_005035,Hypma_005051,Hypma_005393,Hypma_006564,Hypma_006919,Hypma_006995,Hypma_007088,Hypma_007837,Hypma_007917,Hypma_007931,Hypma_008402,Hypma_009048,Hypma_009…
MF	GO:0048037	cofactor binding	9	26	35	189	1.6e-06	0.000250514	Hypma_000898,Hypma_001474,Hypma_003573,Hypma_007396,Hypma_008464,Hypma_011772,Hypma_013322,Hypma_015777,Hypma_016079	Hypma_000340,Hypma_000531,Hypma_001054,Hypma_001218,Hypma_003156,Hypma_003217,Hypma_004368,Hypma_005051,Hypma_005296,Hypma_005776,Hypma_006158,Hypma_006491,Hypma_006995,Hypma_007750,Hypma_008963,Hypma_009007,Hypma_009587,Hypma_009605,Hypma_010183,Hypma_010308,Hypma_010797,Hypma_011943,Hypma_013449,Hypma_013837,Hypma_015590,Hypma_016469
MF	GO:0050662	coenzyme binding	6	19	25	125	1.3e-05	0.001781	Hypma_000898,Hypma_003573,Hypma_007396,Hypma_008464,Hypma_013322,Hypma_015777	Hypma_000531,Hypma_001218,Hypma_003217,Hypma_004368,Hypma_005051,Hypma_005296,Hypma_005776,Hypma_006491,Hypma_006995,Hypma_007750,Hypma_008963,Hypma_009007,Hypma_009587,Hypma_010183,Hypma_010797,Hypma_011943,Hypma_013837,Hypma_015590,Hypma_016469
MF	GO:0010340	carboxyl-O-methyltransferase activity	1	3	4	4	4.2e-05	0.0046032	Hypma_004470	Hypma_002106,Hypma_009919,Hypma_009929
MF	GO:0051998	protein carboxyl O-methyltransferase activity	1	3	4	4	4.2e-05	0.0046032	Hypma_004470	Hypma_002106,Hypma_009919,Hypma_009929
CC	GO:0044425	membrane part	39	54	93	1108	6.6e-05	0.006576	Hypma_000772,Hypma_001728,Hypma_002155,Hypma_002425,Hypma_002741,Hypma_003158,Hypma_003292,Hypma_003714,Hypma_004042,Hypma_004470,Hypma_005364,Hypma_005829,Hypma_006418,Hypma_006462,Hypma_006711,Hypma_006812,Hypma_006925,Hypma_007926,Hypma_008199,Hypma_008225,Hypma_008848,Hypma_008859,Hypma_009572,Hypma_009765,Hypma_010022,Hypma_010638,Hypma_010878,Hypma_011160,Hypma_011952,Hypma_012196,Hypma_012…	Hypma_000213,Hypma_000264,Hypma_000454,Hypma_000808,Hypma_000896,Hypma_001601,Hypma_001630,Hypma_002091,Hypma_002193,Hypma_002552,Hypma_002637,Hypma_003453,Hypma_004016,Hypma_004027,Hypma_004912,Hypma_004975,Hypma_005024,Hypma_005034,Hypma_005035,Hypma_005051,Hypma_005393,Hypma_006564,Hypma_006919,Hypma_006995,Hypma_007088,Hypma_007837,Hypma_007917,Hypma_007931,Hypma_008402,Hypma_009048,Hypma_009…
MF	GO:0016701	oxidoreductase activity, acting on single donors with incorporation of molecular oxygen	0	6	6	12	0.00016	0.0146133	-	Hypma_000910,Hypma_003799,Hypma_008236,Hypma_011421,Hypma_011424,Hypma_014222
MF	GO:0003880	protein C-terminal carboxyl O-methyltransferase activity	1	2	3	3	0.00052	0.0407086	Hypma_004470	Hypma_009919,Hypma_009929
MF	GO:0004671	protein C-terminal S-isoprenylcysteine carboxyl O-methyltransferase activity	1	2	3	3	0.00052	0.0407086	Hypma_004470	Hypma_009919,Hypma_009929
MF	GO:0005506	iron ion binding	4	12	16	82	0.00067	0.0489547	Hypma_000755,Hypma_003158,Hypma_009500,Hypma_013088	Hypma_001823,Hypma_001824,Hypma_003799,Hypma_004016,Hypma_004027,Hypma_005024,Hypma_005050,Hypma_007088,Hypma_011421,Hypma_013902,Hypma_014222,Hypma_016543
MF	GO:0015035	protein disulfide oxidoreductase activity	0	5	5	11	0.00102	0.0683388	-	Hypma_002955,Hypma_006178,Hypma_006475,Hypma_009917,Hypma_013437
MF	GO:0050660	flavin adenine dinucleotide binding	3	10	13	62	0.00106	0.0683388	Hypma_003573,Hypma_007396,Hypma_013322	Hypma_000531,Hypma_001218,Hypma_003217,Hypma_005051,Hypma_005296,Hypma_006491,Hypma_006995,Hypma_010797,Hypma_011943,Hypma_016469
BP	GO:0006481	C-terminal protein methylation	1	2	3	4	0.0014	0.0852444	Hypma_004470	Hypma_009919,Hypma_009929
MF	GO:0004497	monooxygenase activity	4	10	14	72	0.00149	0.0859495	Hypma_003158,Hypma_003573,Hypma_009046,Hypma_013088	Hypma_000910,Hypma_004016,Hypma_004027,Hypma_005050,Hypma_007088,Hypma_008236,Hypma_011424,Hypma_012995,Hypma_013902,Hypma_016543
MF	GO:0046914	transition metal ion binding	12	24	36	272	0.00163	0.0861143	Hypma_000517,Hypma_000755,Hypma_001292,Hypma_003158,Hypma_006332,Hypma_009500,Hypma_009729,Hypma_012154,Hypma_012452,Hypma_013088,Hypma_014675,Hypma_014679	Hypma_000307,Hypma_001823,Hypma_001824,Hypma_003186,Hypma_003799,Hypma_004016,Hypma_004027,Hypma_005024,Hypma_005050,Hypma_005776,Hypma_006545,Hypma_007088,Hypma_007173,Hypma_009587,Hypma_011263,Hypma_011421,Hypma_012153,Hypma_013449,Hypma_013902,Hypma_014174,Hypma_014222,Hypma_015595,Hypma_016543,Hypma_016546
MF	GO:0016667	oxidoreductase activity, acting on a sulfur group of donors	0	7	7	23	0.00165	0.0861143	-	Hypma_002955,Hypma_006178,Hypma_006475,Hypma_009007,Hypma_009053,Hypma_009917,Hypma_013437
MF	GO:0016614	oxidoreductase activity, acting on CH-OH group of donors	3	9	12	61	0.0029	0.140288	Hypma_007396,Hypma_008464,Hypma_013322	Hypma_000531,Hypma_005296,Hypma_006995,Hypma_007750,Hypma_010183,Hypma_010797,Hypma_011943,Hypma_015590,Hypma_016469
CC	GO:0005576	extracellular region	8	1	9	51	0.0031	0.140288	Hypma_002585,Hypma_006332,Hypma_008444,Hypma_008699,Hypma_009046,Hypma_014675,Hypma_014679,Hypma_015311	Hypma_004428
BP	GO:0018410	C-terminal protein amino acid modification	1	2	3	5	0.0032	0.140288	Hypma_004470	Hypma_009919,Hypma_009929
BP	GO:0043687	post-translational protein modification	1	2	3	5	0.0032	0.140288	Hypma_004470	Hypma_009919,Hypma_009929
MF	GO:0015036	disulfide oxidoreductase activity	0	5	5	14	0.00361	0.152175	-	Hypma_002955,Hypma_006178,Hypma_006475,Hypma_009917,Hypma_013437
MF	GO:0008171	O-methyltransferase activity	1	3	4	9	0.00378	0.15344	Hypma_004470	Hypma_002106,Hypma_009919,Hypma_009929
BP	GO:0006592	ornithine biosynthetic process	2	0	2	2	0.0051	0.199629	Hypma_002214,Hypma_015692	-
MF	GO:0008198	ferrous iron binding	1	1	2	2	0.00649	0.245277	Hypma_000755	Hypma_011421
BP	GO:0045454	cell redox homeostasis	0	5	5	18	0.0071	0.259387	-	Hypma_002955,Hypma_006178,Hypma_009917,Hypma_010135,Hypma_013437
MF	GO:0016703	oxidoreductase activity, acting on single donors with incorporation of molecular oxygen, incorporation of one atom of oxygen (internal monooxygenases or internal mixed function oxidases)	0	3	3	6	0.00866	0.296605	-	Hypma_000910,Hypma_008236,Hypma_011424
MF	GO:0018580	nitronate monooxygenase activity	0	3	3	6	0.00866	0.296605	-	Hypma_000910,Hypma_008236,Hypma_011424
CC	GO:0005615	extracellular space	3	0	3	8	0.01	0.322353	Hypma_006332,Hypma_014675,Hypma_014679	-
CC	GO:0044421	extracellular region part	3	0	3	8	0.01	0.322353	Hypma_006332,Hypma_014675,Hypma_014679	-
BP	GO:0008152	metabolic process	74	125	199	2570	0.0112	0.35072	Hypma_000068,Hypma_000222,Hypma_000517,Hypma_000755,Hypma_001039,Hypma_001292,Hypma_001427,Hypma_001474,Hypma_001744,Hypma_002213,Hypma_002214,Hypma_002471,Hypma_002513,Hypma_002531,Hypma_002585,Hypma_002631,Hypma_003158,Hypma_003573,Hypma_004042,Hypma_004313,Hypma_004470,Hypma_004830,Hypma_005364,Hypma_005756,Hypma_006216,Hypma_006261,Hypma_006291,Hypma_006299,Hypma_006332,Hypma_006418,Hypma_006…	Hypma_000228,Hypma_000230,Hypma_000307,Hypma_000340,Hypma_000531,Hypma_000799,Hypma_000863,Hypma_000910,Hypma_001175,Hypma_001218,Hypma_001809,Hypma_001823,Hypma_001824,Hypma_001970,Hypma_002091,Hypma_002106,Hypma_002222,Hypma_002427,Hypma_002563,Hypma_002573,Hypma_002637,Hypma_002922,Hypma_002955,Hypma_003156,Hypma_003186,Hypma_003217,Hypma_003429,Hypma_003453,Hypma_003799,Hypma_004016,Hypma_004…
MF	GO:0008276	protein methyltransferase activity	1	3	4	12	0.01224	0.37264	Hypma_004470	Hypma_002106,Hypma_009919,Hypma_009929
MF	GO:0016705	oxidoreductase activity, acting on paired donors, with incorporation or reduction of molecular oxygen	3	9	12	74	0.01417	0.416761	Hypma_003158,Hypma_003573,Hypma_013088	Hypma_003453,Hypma_004016,Hypma_004027,Hypma_005024,Hypma_005050,Hypma_007088,Hypma_013902,Hypma_014463,Hypma_016543
BP	GO:0006591	ornithine metabolic process	2	0	2	3	0.0146	0.416761	Hypma_002214,Hypma_015692	-
MF	GO:0019842	vitamin binding	3	6	9	49	0.01483	0.416761	Hypma_000898,Hypma_001474,Hypma_011772	Hypma_001054,Hypma_003156,Hypma_006158,Hypma_009605,Hypma_010308,Hypma_012162
MF	GO:0030248	cellulose binding	5	1	6	27	0.01824	0.474084	Hypma_002585,Hypma_008444,Hypma_008699,Hypma_009046,Hypma_015311	Hypma_004428
MF	GO:0004525	ribonuclease III activity	0	2	2	3	0.01844	0.474084	-	Hypma_005689,Hypma_005690
MF	GO:0032296	double-stranded RNA-specific ribonuclease activity	0	2	2	3	0.01844	0.474084	-	Hypma_005689,Hypma_005690
BP	GO:0009308	amine metabolic process	1	3	4	15	0.0186	0.474084	Hypma_016254	Hypma_005049,Hypma_012594,Hypma_013449
MF	GO:0030170	pyridoxal phosphate binding	2	5	7	36	0.02262	0.53704	Hypma_001474,Hypma_011772	Hypma_001054,Hypma_003156,Hypma_006158,Hypma_009605,Hypma_010308
MF	GO:0070279	vitamin B6 binding	2	5	7	36	0.02262	0.53704	Hypma_001474,Hypma_011772	Hypma_001054,Hypma_003156,Hypma_006158,Hypma_009605,Hypma_010308
MF	GO:0020037	heme binding	2	10	12	79	0.02303	0.53704	Hypma_003158,Hypma_013088	Hypma_004016,Hypma_004027,Hypma_005024,Hypma_005050,Hypma_005309,Hypma_005776,Hypma_007088,Hypma_009007,Hypma_013902,Hypma_016543
MF	GO:0046906	tetrapyrrole binding	2	10	12	79	0.02303	0.53704	Hypma_003158,Hypma_013088	Hypma_004016,Hypma_004027,Hypma_005024,Hypma_005050,Hypma_005309,Hypma_005776,Hypma_007088,Hypma_009007,Hypma_013902,Hypma_016543
BP	GO:0006857	oligopeptide transport	1	1	2	4	0.0278	0.585938	Hypma_002741	Hypma_013084
BP	GO:0010410	hemicellulose metabolic process	2	0	2	4	0.0278	0.585938	Hypma_006216,Hypma_008699	-
BP	GO:0019441	tryptophan catabolic process to kynurenine	0	2	2	4	0.0278	0.585938	-	Hypma_005049,Hypma_012594
BP	GO:0045491	xylan metabolic process	2	0	2	4	0.0278	0.585938	Hypma_006216,Hypma_008699	-
BP	GO:0045493	xylan catabolic process	2	0	2	4	0.0278	0.585938	Hypma_006216,Hypma_008699	-
BP	GO:0044036	cell wall macromolecule metabolic process	2	1	3	10	0.0298	0.594829	Hypma_006216,Hypma_008699	Hypma_002427
MF	GO:0001871	pattern binding	5	1	6	30	0.02985	0.594829	Hypma_002585,Hypma_008444,Hypma_008699,Hypma_009046,Hypma_015311	Hypma_004428
MF	GO:0030247	polysaccharide binding	5	1	6	30	0.02985	0.594829	Hypma_002585,Hypma_008444,Hypma_008699,Hypma_009046,Hypma_015311	Hypma_004428
MF	GO:0004061	arylformamidase activity	0	2	2	4	0.03493	0.597764	-	Hypma_005049,Hypma_012594
MF	GO:0016702	oxidoreductase activity, acting on single donors with incorporation of molecular oxygen, incorporation of two atoms of oxygen	0	2	2	4	0.03493	0.597764	-	Hypma_003799,Hypma_014222
BP	GO:0006479	protein methylation	1	3	4	18	0.0352	0.597764	Hypma_004470	Hypma_002106,Hypma_009919,Hypma_009929
BP	GO:0008213	protein alkylation	1	3	4	18	0.0352	0.597764	Hypma_004470	Hypma_002106,Hypma_009919,Hypma_009929
BP	GO:0071554	cell wall organization or biogenesis	3	2	5	27	0.0396	0.597764	Hypma_002214,Hypma_006216,Hypma_008699	Hypma_002427,Hypma_009007
MF	GO:0016846	carbon-sulfur lyase activity	0	3	3	10	0.04078	0.597764	-	Hypma_005109,Hypma_005110,Hypma_016552
MF	GO:0016891	endoribonuclease activity, producing 5'-phosphomonoesters	1	2	3	10	0.04078	0.597764	Hypma_008646	Hypma_005689,Hypma_005690
MF	GO:0005507	copper ion binding	1	3	4	17	0.04272	0.597764	Hypma_012154	Hypma_003186,Hypma_012153,Hypma_013449
BP	GO:0010383	cell wall polysaccharide metabolic process	2	0	2	5	0.0441	0.597764	Hypma_006216,Hypma_008699	-
BP	GO:0006568	tryptophan metabolic process	1	2	3	12	0.0491	0.597764	Hypma_016254	Hypma_005049,Hypma_012594
BP	GO:0006586	indolalkylamine metabolic process	1	2	3	12	0.0491	0.597764	Hypma_016254	Hypma_005049,Hypma_012594
BP	GO:0042430	indole-containing compound metabolic process	1	2	3	12	0.0491	0.597764	Hypma_016254	Hypma_005049,Hypma_012594
MF	GO:0016811	hydrolase activity, acting on carbon-nitrogen (but not peptide) bonds, in linear amides	0	4	4	18	0.05156	0.597764	-	Hypma_005049,Hypma_009587,Hypma_011213,Hypma_012594
MF	GO:0008757	S-adenosylmethionine-dependent methyltransferase activity	1	4	5	26	0.05339	0.597764	Hypma_004470	Hypma_002106,Hypma_003429,Hypma_009919,Hypma_009929
BP	GO:0005975	carbohydrate metabolic process	15	9	24	240	0.0549	0.597764	Hypma_001427,Hypma_002513,Hypma_002585,Hypma_004042,Hypma_004313,Hypma_006216,Hypma_006299,Hypma_006713,Hypma_007440,Hypma_008444,Hypma_008699,Hypma_009046,Hypma_011054,Hypma_015311,Hypma_016299	Hypma_002563,Hypma_004428,Hypma_010183,Hypma_011119,Hypma_011602,Hypma_012762,Hypma_013378,Hypma_014891,Hypma_015512
BP	GO:0006576	cellular biogenic amine metabolic process	1	2	3	13	0.0606	0.597764	Hypma_016254	Hypma_005049,Hypma_012594
CC	GO:0005828	kinetochore microtubule	1	0	1	1	0.061	0.597764	Hypma_008200	-
CC	GO:0005953	CAAX-protein geranylgeranyltransferase complex	1	0	1	1	0.061	0.597764	Hypma_016299	-
CC	GO:0009316	3-isopropylmalate dehydratase complex	0	1	1	1	0.061	0.597764	-	Hypma_009550
CC	GO:0009337	sulfite reductase complex (NADPH)	0	1	1	1	0.061	0.597764	-	Hypma_009007
CC	GO:0032133	chromosome passenger complex	1	0	1	1	0.061	0.597764	Hypma_008200	-
CC	GO:0042597	periplasmic space	0	1	1	1	0.061	0.597764	-	Hypma_011602
BP	GO:0006569	tryptophan catabolic process	0	2	2	6	0.0631	0.597764	-	Hypma_005049,Hypma_012594
BP	GO:0042402	cellular biogenic amine catabolic process	0	2	2	6	0.0631	0.597764	-	Hypma_005049,Hypma_012594
BP	GO:0042436	indole-containing compound catabolic process	0	2	2	6	0.0631	0.597764	-	Hypma_005049,Hypma_012594
BP	GO:0046218	indolalkylamine catabolic process	0	2	2	6	0.0631	0.597764	-	Hypma_005049,Hypma_012594
BP	GO:0070189	kynurenine metabolic process	0	2	2	6	0.0631	0.597764	-	Hypma_005049,Hypma_012594
MF	GO:0043169	cation binding	21	36	57	588	0.07007	0.597764	Hypma_000517,Hypma_000755,Hypma_000898,Hypma_001292,Hypma_003158,Hypma_004313,Hypma_006332,Hypma_007167,Hypma_008464,Hypma_009500,Hypma_009729,Hypma_010354,Hypma_012154,Hypma_012178,Hypma_012452,Hypma_013088,Hypma_013190,Hypma_014077,Hypma_014078,Hypma_014675,Hypma_014679	Hypma_000307,Hypma_001823,Hypma_001824,Hypma_002893,Hypma_003186,Hypma_003799,Hypma_004016,Hypma_004027,Hypma_004820,Hypma_005024,Hypma_005050,Hypma_005051,Hypma_005309,Hypma_005776,Hypma_006545,Hypma_007088,Hypma_007173,Hypma_008873,Hypma_009258,Hypma_009587,Hypma_009840,Hypma_010733,Hypma_011263,Hypma_011421,Hypma_012153,Hypma_012416,Hypma_012647,Hypma_013449,Hypma_013902,Hypma_014174,Hypma_014…
BP	GO:0006097	glyoxylate cycle	0	1	1	1	0.0715	0.597764	-	Hypma_002563
BP	GO:0006740	NADPH regeneration	0	1	1	1	0.0715	0.597764	-	Hypma_010183
BP	GO:0006863	purine nucleobase transport	1	0	1	1	0.0715	0.597764	Hypma_010878	-
BP	GO:0007000	nucleolus organization	1	0	1	1	0.0715	0.597764	Hypma_008200	-
BP	GO:0009712	catechol-containing compound metabolic process	0	1	1	1	0.0715	0.597764	-	Hypma_003799
BP	GO:0015851	nucleobase transport	1	0	1	1	0.0715	0.597764	Hypma_010878	-
BP	GO:0015942	formate metabolic process	0	1	1	1	0.0715	0.597764	-	Hypma_007750
BP	GO:0016572	histone phosphorylation	1	0	1	1	0.0715	0.597764	Hypma_008200	-
BP	GO:0018131	oxazole or thiazole biosynthetic process	1	0	1	1	0.0715	0.597764	Hypma_000755	-
BP	GO:0018958	phenol-containing compound metabolic process	0	1	1	1	0.0715	0.597764	-	Hypma_003799
BP	GO:0019405	alditol catabolic process	0	1	1	1	0.0715	0.597764	-	Hypma_011602
BP	GO:0019563	glycerol catabolic process	0	1	1	1	0.0715	0.597764	-	Hypma_011602
BP	GO:0034503	protein localization to nucleolar rDNA repeats	1	0	1	1	0.0715	0.597764	Hypma_008200	-
BP	GO:0035404	histone-serine phosphorylation	1	0	1	1	0.0715	0.597764	Hypma_008200	-
BP	GO:0042149	cellular response to glucose starvation	0	1	1	1	0.0715	0.597764	-	Hypma_011602
BP	GO:0042183	formate catabolic process	0	1	1	1	0.0715	0.597764	-	Hypma_007750
BP	GO:0043987	histone H3-S10 phosphorylation	1	0	1	1	0.0715	0.597764	Hypma_008200	-
BP	GO:0046484	oxazole or thiazole metabolic process	1	0	1	1	0.0715	0.597764	Hypma_000755	-
BP	GO:0046487	glyoxylate metabolic process	0	1	1	1	0.0715	0.597764	-	Hypma_002563
BP	GO:0052837	thiazole biosynthetic process	1	0	1	1	0.0715	0.597764	Hypma_000755	-
BP	GO:0052838	thiazole metabolic process	1	0	1	1	0.0715	0.597764	Hypma_000755	-
BP	GO:0072414	response to mitotic cell cycle checkpoint signaling	1	0	1	1	0.0715	0.597764	Hypma_008200	-
BP	GO:0072417	response to spindle checkpoint signaling	1	0	1	1	0.0715	0.597764	Hypma_008200	-
BP	GO:0072476	response to mitotic spindle checkpoint signaling	1	0	1	1	0.0715	0.597764	Hypma_008200	-
BP	GO:0072479	response to mitotic cell cycle spindle assembly checkpoint signaling	1	0	1	1	0.0715	0.597764	Hypma_008200	-
BP	GO:0072485	response to spindle assembly checkpoint signaling	1	0	1	1	0.0715	0.597764	Hypma_008200	-
BP	GO:0090232	positive regulation of spindle checkpoint	1	0	1	1	0.0715	0.597764	Hypma_008200	-
BP	GO:0098783	correction of merotelic kinetochore attachment, mitotic	1	0	1	1	0.0715	0.597764	Hypma_008200	-
BP	GO:1901925	negative regulation of protein import into nucleus during spindle assembly checkpoint	1	0	1	1	0.0715	0.597764	Hypma_008200	-
BP	GO:1901978	positive regulation of cell cycle checkpoint	1	0	1	1	0.0715	0.597764	Hypma_008200	-
BP	GO:1904823	purine nucleobase transmembrane transport	1	0	1	1	0.0715	0.597764	Hypma_010878	-
BP	GO:2000775	histone H3-S10 phosphorylation involved in chromosome condensation	1	0	1	1	0.0715	0.597764	Hypma_008200	-
BP	GO:0006022	aminoglycan metabolic process	1	2	3	14	0.0731	0.597764	Hypma_007440	Hypma_002427,Hypma_013835
BP	GO:0044106	cellular amine metabolic process	1	2	3	14	0.0731	0.597764	Hypma_016254	Hypma_005049,Hypma_012594
MF	GO:0008375	acetylglucosaminyltransferase activity	0	2	2	6	0.07838	0.597764	-	Hypma_007931,Hypma_013835
MF	GO:0016717	oxidoreductase activity, acting on paired donors, with oxidation of a pair of donors resulting in the reduction of molecular oxygen to two molecules of water	0	2	2	6	0.07838	0.597764	-	Hypma_003453,Hypma_014463
MF	GO:0004519	endonuclease activity	2	3	5	29	0.07926	0.597764	Hypma_007911,Hypma_008646	Hypma_005066,Hypma_005689,Hypma_005690
MF	GO:0003830	beta-1,4-mannosylglycoprotein 4-beta-N-acetylglucosaminyltransferase activity	0	1	1	1	0.08072	0.597764	-	Hypma_007931
MF	GO:0003861	3-isopropylmalate dehydratase activity	0	1	1	1	0.08072	0.597764	-	Hypma_009550
MF	GO:0003870	5-aminolevulinate synthase activity	0	1	1	1	0.08072	0.597764	-	Hypma_009605
MF	GO:0003997	acyl-CoA oxidase activity	0	1	1	1	0.08072	0.597764	-	Hypma_001218
MF	GO:0004048	anthranilate phosphoribosyltransferase activity	1	0	1	1	0.08072	0.597764	Hypma_016254	-
MF	GO:0004335	galactokinase activity	0	1	1	1	0.08072	0.597764	-	Hypma_014891
MF	GO:0004345	glucose-6-phosphate dehydrogenase activity	0	1	1	1	0.08072	0.597764	-	Hypma_010183
MF	GO:0004358	glutamate N-acetyltransferase activity	1	0	1	1	0.08072	0.597764	Hypma_002214	-
MF	GO:0004474	malate synthase activity	0	1	1	1	0.08072	0.597764	-	Hypma_002563
MF	GO:0004587	ornithine-oxo-acid transaminase activity	0	1	1	1	0.08072	0.597764	-	Hypma_001054
MF	GO:0004617	phosphoglycerate dehydrogenase activity	0	1	1	1	0.08072	0.597764	-	Hypma_015590
MF	GO:0004631	phosphomevalonate kinase activity	1	0	1	1	0.08072	0.597764	Hypma_002631	-
MF	GO:0004662	CAAX-protein geranylgeranyltransferase activity	1	0	1	1	0.08072	0.597764	Hypma_016299	-
MF	GO:0004719	protein-L-isoaspartate (D-aspartate) O-methyltransferase activity	0	1	1	1	0.08072	0.597764	-	Hypma_002106
MF	GO:0004783	sulfite reductase (NADPH) activity	0	1	1	1	0.08072	0.597764	-	Hypma_009007
MF	GO:0005345	purine nucleobase transmembrane transporter activity	1	0	1	1	0.08072	0.597764	Hypma_010878	-
MF	GO:0008131	primary amine oxidase activity	0	1	1	1	0.08072	0.597764	-	Hypma_013449
MF	GO:0008863	formate dehydrogenase (NAD+) activity	0	1	1	1	0.08072	0.597764	-	Hypma_007750
MF	GO:0015205	nucleobase transmembrane transporter activity	1	0	1	1	0.08072	0.597764	Hypma_010878	-
MF	GO:0016749	N-succinyltransferase activity	0	1	1	1	0.08072	0.597764	-	Hypma_009605
MF	GO:0018576	catechol 1,2-dioxygenase activity	0	1	1	1	0.08072	0.597764	-	Hypma_003799
MF	GO:0019114	catechol dioxygenase activity	0	1	1	1	0.08072	0.597764	-	Hypma_003799
MF	GO:0033743	peptide-methionine (R)-S-oxide reductase activity	0	1	1	1	0.08072	0.597764	-	Hypma_009053
MF	GO:0042132	fructose 1,6-bisphosphate 1-phosphatase activity	0	1	1	1	0.08072	0.597764	-	Hypma_011602
MF	GO:0043546	molybdopterin cofactor binding	0	1	1	1	0.08072	0.597764	-	Hypma_005776
MF	GO:0050105	L-gulonolactone oxidase activity	1	0	1	1	0.08072	0.597764	Hypma_013322	-
MF	GO:0052861	glucan endo-1,3-beta-glucanase activity, C-3 substituted reducing group	1	0	1	1	0.08072	0.597764	Hypma_007401	-
MF	GO:0140103	catalytic activity, acting on a glycoprotein	0	1	1	1	0.08072	0.597764	-	Hypma_007931
BP	GO:0009310	amine catabolic process	0	2	2	7	0.0843	0.607847	-	Hypma_005049,Hypma_012594
BP	GO:0031505	fungal-type cell wall organization	1	1	2	7	0.0843	0.607847	Hypma_002214	Hypma_009007
BP	GO:0072329	monocarboxylic acid catabolic process	0	2	2	7	0.0843	0.607847	-	Hypma_001218,Hypma_007750
BP	GO:0072593	reactive oxygen species metabolic process	0	2	2	7	0.0843	0.607847	-	Hypma_005309,Hypma_011602
BP	GO:0015698	inorganic anion transport	1	2	3	15	0.0868	0.621783	Hypma_006925	Hypma_000808,Hypma_007837
MF	GO:0016810	hydrolase activity, acting on carbon-nitrogen (but not peptide) bonds	3	4	7	49	0.09577	0.681584	Hypma_010022,Hypma_011054,Hypma_012425	Hypma_005049,Hypma_009587,Hypma_011213,Hypma_012594
MF	GO:0016893	endonuclease activity, active with either ribo- or deoxyribonucleic acids and producing 5'-phosphomonoesters	1	2	3	14	0.09748	0.689278	Hypma_008646	Hypma_005689,Hypma_005690
MF	GO:0030246	carbohydrate binding	6	2	8	59	0.09906	0.69596	Hypma_002513,Hypma_002585,Hypma_008444,Hypma_008699,Hypma_009046,Hypma_015311	Hypma_004428,Hypma_015512
MF	GO:0046872	metal ion binding	20	35	55	579	0.10011	0.698857	Hypma_000517,Hypma_000755,Hypma_000898,Hypma_001292,Hypma_003158,Hypma_006332,Hypma_007167,Hypma_008464,Hypma_009500,Hypma_009729,Hypma_010354,Hypma_012154,Hypma_012178,Hypma_012452,Hypma_013088,Hypma_013190,Hypma_014077,Hypma_014078,Hypma_014675,Hypma_014679	Hypma_000307,Hypma_001823,Hypma_001824,Hypma_002893,Hypma_003186,Hypma_003799,Hypma_004016,Hypma_004027,Hypma_005024,Hypma_005050,Hypma_005051,Hypma_005309,Hypma_005776,Hypma_006545,Hypma_007088,Hypma_007173,Hypma_008873,Hypma_009258,Hypma_009587,Hypma_009840,Hypma_010733,Hypma_011263,Hypma_011421,Hypma_012153,Hypma_012416,Hypma_012647,Hypma_013449,Hypma_013902,Hypma_014174,Hypma_014222,Hypma_014…
BP	GO:0006081	cellular aldehyde metabolic process	0	3	3	16	0.1014	0.703382	-	Hypma_002091,Hypma_002563,Hypma_010183
MF	GO:0016798	hydrolase activity, acting on glycosyl bonds	14	5	19	174	0.1051	0.704623	Hypma_001039,Hypma_001427,Hypma_002585,Hypma_004042,Hypma_004313,Hypma_006216,Hypma_007401,Hypma_007440,Hypma_008444,Hypma_008699,Hypma_009046,Hypma_014077,Hypma_014078,Hypma_015311	Hypma_002427,Hypma_004428,Hypma_011119,Hypma_011596,Hypma_012762
BP	GO:0006026	aminoglycan catabolic process	1	1	2	8	0.1072	0.704623	Hypma_007440	Hypma_002427
BP	GO:0015914	phospholipid transport	0	2	2	8	0.1072	0.704623	-	Hypma_009840,Hypma_010733
MF	GO:0008236	serine-type peptidase activity	3	3	6	41	0.10832	0.704623	Hypma_002531,Hypma_004830,Hypma_012872	Hypma_012577,Hypma_012871,Hypma_013988
MF	GO:0017171	serine hydrolase activity	3	3	6	41	0.10832	0.704623	Hypma_002531,Hypma_004830,Hypma_012872	Hypma_012577,Hypma_012871,Hypma_013988
MF	GO:0004222	metalloendopeptidase activity	3	1	4	23	0.10906	0.704623	Hypma_006332,Hypma_014675,Hypma_014679	Hypma_015938
MF	GO:0051213	dioxygenase activity	1	3	4	23	0.10906	0.704623	Hypma_015185	Hypma_003799,Hypma_011421,Hypma_014222
BP	GO:0044282	small molecule catabolic process	0	6	6	48	0.1247	0.704623	-	Hypma_001218,Hypma_005049,Hypma_007750,Hypma_008671,Hypma_011602,Hypma_012594
BP	GO:0009074	aromatic amino acid family catabolic process	0	2	2	9	0.1315	0.704623	-	Hypma_005049,Hypma_012594
BP	GO:0042537	benzene-containing compound metabolic process	0	2	2	9	0.1315	0.704623	-	Hypma_005049,Hypma_012594
MF	GO:0004559	alpha-mannosidase activity	2	0	2	8	0.13154	0.704623	Hypma_014077,Hypma_014078	-
MF	GO:0004571	mannosyl-oligosaccharide 1,2-alpha-mannosidase activity	2	0	2	8	0.13154	0.704623	Hypma_014077,Hypma_014078	-
MF	GO:0015923	mannosidase activity	2	0	2	8	0.13154	0.704623	Hypma_014077,Hypma_014078	-
MF	GO:0015924	mannosyl-oligosaccharide mannosidase activity	2	0	2	8	0.13154	0.704623	Hypma_014077,Hypma_014078	-
MF	GO:0051539	4 iron, 4 sulfur cluster binding	0	3	3	16	0.13337	0.704623	-	Hypma_009007,Hypma_009550,Hypma_015759
MF	GO:0004553	hydrolase activity, hydrolyzing O-glycosyl compounds	12	4	16	148	0.13783	0.704623	Hypma_001039,Hypma_001427,Hypma_002585,Hypma_004042,Hypma_007401,Hypma_007440,Hypma_008444,Hypma_008699,Hypma_009046,Hypma_014077,Hypma_014078,Hypma_015311	Hypma_002427,Hypma_004428,Hypma_011119,Hypma_012762
BP	GO:0000270	peptidoglycan metabolic process	0	1	1	2	0.138	0.704623	-	Hypma_002427
BP	GO:0006027	glycosaminoglycan catabolic process	0	1	1	2	0.138	0.704623	-	Hypma_002427
BP	GO:0006071	glycerol metabolic process	0	1	1	2	0.138	0.704623	-	Hypma_011602
BP	GO:0006564	L-serine biosynthetic process	0	1	1	2	0.138	0.704623	-	Hypma_015590
BP	GO:0007135	meiosis II	1	0	1	2	0.138	0.704623	Hypma_008200	-
BP	GO:0009051	pentose-phosphate shunt, oxidative branch	0	1	1	2	0.138	0.704623	-	Hypma_010183
BP	GO:0009228	thiamine biosynthetic process	1	0	1	2	0.138	0.704623	Hypma_000755	-
BP	GO:0009253	peptidoglycan catabolic process	0	1	1	2	0.138	0.704623	-	Hypma_002427
BP	GO:0019400	alditol metabolic process	0	1	1	2	0.138	0.704623	-	Hypma_011602
BP	GO:0030091	protein repair	0	1	1	2	0.138	0.704623	-	Hypma_009053
BP	GO:0030203	glycosaminoglycan metabolic process	0	1	1	2	0.138	0.704623	-	Hypma_002427
BP	GO:0033609	oxalate metabolic process	1	0	1	2	0.138	0.704623	Hypma_006261	-
BP	GO:0034501	protein localization to kinetochore	1	0	1	2	0.138	0.704623	Hypma_008200	-
BP	GO:0036046	protein demalonylation	0	1	1	2	0.138	0.704623	-	Hypma_009587
BP	GO:0036047	peptidyl-lysine demalonylation	0	1	1	2	0.138	0.704623	-	Hypma_009587
BP	GO:0036048	protein desuccinylation	0	1	1	2	0.138	0.704623	-	Hypma_009587
BP	GO:0036049	peptidyl-lysine desuccinylation	0	1	1	2	0.138	0.704623	-	Hypma_009587
BP	GO:0042724	thiamine-containing compound biosynthetic process	1	0	1	2	0.138	0.704623	Hypma_000755	-
BP	GO:0042743	hydrogen peroxide metabolic process	0	1	1	2	0.138	0.704623	-	Hypma_005309
BP	GO:0042744	hydrogen peroxide catabolic process	0	1	1	2	0.138	0.704623	-	Hypma_005309
BP	GO:0045144	meiotic sister chromatid segregation	1	0	1	2	0.138	0.704623	Hypma_008200	-
BP	GO:0046950	cellular ketone body metabolic process	0	1	1	2	0.138	0.704623	-	Hypma_008671
BP	GO:0046952	ketone body catabolic process	0	1	1	2	0.138	0.704623	-	Hypma_008671
BP	GO:0051228	mitotic spindle disassembly	1	0	1	2	0.138	0.704623	Hypma_008200	-
BP	GO:0051230	spindle disassembly	1	0	1	2	0.138	0.704623	Hypma_008200	-
BP	GO:0060236	regulation of mitotic spindle organization	1	0	1	2	0.138	0.704623	Hypma_008200	-
BP	GO:0070813	hydrogen sulfide metabolic process	0	1	1	2	0.138	0.704623	-	Hypma_009007
BP	GO:0070814	hydrogen sulfide biosynthetic process	0	1	1	2	0.138	0.704623	-	Hypma_009007
BP	GO:0071459	protein localization to chromosome, centromeric region	1	0	1	2	0.138	0.704623	Hypma_008200	-
BP	GO:0090169	regulation of spindle assembly	1	0	1	2	0.138	0.704623	Hypma_008200	-
BP	GO:0090224	regulation of spindle organization	1	0	1	2	0.138	0.704623	Hypma_008200	-
BP	GO:0090231	regulation of spindle checkpoint	1	0	1	2	0.138	0.704623	Hypma_008200	-
BP	GO:1901568	fatty acid derivative metabolic process	0	1	1	2	0.138	0.704623	-	Hypma_008671
BP	GO:1901569	fatty acid derivative catabolic process	0	1	1	2	0.138	0.704623	-	Hypma_008671
BP	GO:1901673	regulation of mitotic spindle assembly	1	0	1	2	0.138	0.704623	Hypma_008200	-
BP	GO:1901976	regulation of cell cycle checkpoint	1	0	1	2	0.138	0.704623	Hypma_008200	-
BP	GO:1902115	regulation of organelle assembly	1	0	1	2	0.138	0.704623	Hypma_008200	-
BP	GO:1902224	ketone body metabolic process	0	1	1	2	0.138	0.704623	-	Hypma_008671
MF	GO:0008483	transaminase activity	1	2	3	17	0.15279	0.704623	Hypma_011772	Hypma_001054,Hypma_006158
MF	GO:0016769	transferase activity, transferring nitrogenous groups	1	2	3	17	0.15279	0.704623	Hypma_011772	Hypma_001054,Hypma_006158
MF	GO:0050661	NADP binding	1	2	3	17	0.15279	0.704623	Hypma_003573	Hypma_009007,Hypma_010183
MF	GO:0003796	lysozyme activity	0	1	1	2	0.15494	0.704623	-	Hypma_002427
MF	GO:0003871	5-methyltetrahydropteroyltriglutamate-homocysteine S-methyltransferase activity	0	1	1	2	0.15494	0.704623	-	Hypma_015595
MF	GO:0003885	D-arabinono-1,4-lactone oxidase activity	1	0	1	2	0.15494	0.704623	Hypma_013322	-
MF	GO:0004000	adenosine deaminase activity	1	0	1	2	0.15494	0.704623	Hypma_012425	-
MF	GO:0004030	aldehyde dehydrogenase [NAD(P)+] activity	0	1	1	2	0.15494	0.704623	-	Hypma_002091
MF	GO:0004042	acetyl-CoA:L-glutamate N-acetyltransferase activity	1	0	1	2	0.15494	0.704623	Hypma_002214	-
MF	GO:0004451	isocitrate lyase activity	0	1	1	2	0.15494	0.704623	-	Hypma_000863
MF	GO:0004489	methylenetetrahydrofolate reductase (NAD(P)H) activity	1	0	1	2	0.15494	0.704623	Hypma_009136	-
MF	GO:0004526	ribonuclease P activity	1	0	1	2	0.15494	0.704623	Hypma_008646	-
MF	GO:0004661	protein geranylgeranyltransferase activity	1	0	1	2	0.15494	0.704623	Hypma_016299	-
MF	GO:0005452	inorganic anion exchanger activity	0	1	1	2	0.15494	0.704623	-	Hypma_000808
MF	GO:0008061	chitin binding	1	0	1	2	0.15494	0.704623	Hypma_007440	-
MF	GO:0008172	S-methyltransferase activity	0	1	1	2	0.15494	0.704623	-	Hypma_015595
MF	GO:0008199	ferric iron binding	0	1	1	2	0.15494	0.704623	-	Hypma_003799
MF	GO:0008260	3-oxoacid CoA-transferase activity	0	1	1	2	0.15494	0.704623	-	Hypma_008671
MF	GO:0008410	CoA-transferase activity	0	1	1	2	0.15494	0.704623	-	Hypma_008671
MF	GO:0016748	succinyltransferase activity	0	1	1	2	0.15494	0.704623	-	Hypma_009605
MF	GO:0016899	oxidoreductase activity, acting on the CH-OH group of donors, oxygen as acceptor	1	0	1	2	0.15494	0.704623	Hypma_013322	-
MF	GO:0031177	phosphopantetheine binding	0	1	1	2	0.15494	0.704623	-	Hypma_012162
MF	GO:0036054	protein-malonyllysine demalonylase activity	0	1	1	2	0.15494	0.704623	-	Hypma_009587
MF	GO:0036055	protein-succinyllysine desuccinylase activity	0	1	1	2	0.15494	0.704623	-	Hypma_009587
MF	GO:0042085	5-methyltetrahydropteroyltri-L-glutamate-dependent methyltransferase activity	0	1	1	2	0.15494	0.704623	-	Hypma_015595
MF	GO:0045735	nutrient reservoir activity	1	0	1	2	0.15494	0.704623	Hypma_006261	-
MF	GO:0050308	sugar-phosphatase activity	0	1	1	2	0.15494	0.704623	-	Hypma_011602
MF	GO:0052736	beta-glucanase activity	1	0	1	2	0.15494	0.704623	Hypma_007401	-
MF	GO:0061783	peptidoglycan muralytic activity	0	1	1	2	0.15494	0.704623	-	Hypma_002427
BP	GO:0043414	macromolecule methylation	1	3	4	30	0.163	0.73441	Hypma_004470	Hypma_002106,Hypma_009919,Hypma_009929
CC	GO:0005618	cell wall	1	1	2	12	0.1635	0.73441	Hypma_002531	Hypma_014184
CC	GO:0030312	external encapsulating structure	1	1	2	12	0.1635	0.73441	Hypma_002531	Hypma_014184
BP	GO:0055085	transmembrane transport	18	11	29	338	0.1677	0.750201	Hypma_000772,Hypma_001728,Hypma_002155,Hypma_002425,Hypma_003714,Hypma_005829,Hypma_006812,Hypma_006925,Hypma_008199,Hypma_008848,Hypma_009765,Hypma_010878,Hypma_011160,Hypma_012813,Hypma_013570,Hypma_014752,Hypma_016069,Hypma_016321	Hypma_000454,Hypma_002552,Hypma_004975,Hypma_005035,Hypma_010216,Hypma_011558,Hypma_012159,Hypma_013521,Hypma_014036,Hypma_015660,Hypma_016102
CC	GO:0000112	nucleotide-excision repair factor 3 complex	1	0	1	3	0.1721	0.766754	Hypma_006291	-
MF	GO:0004521	endoribonuclease activity	1	2	3	18	0.17304	0.767821	Hypma_008646	Hypma_005689,Hypma_005690
BP	GO:0006284	base-excision repair	0	2	2	11	0.1832	0.804674	-	Hypma_002573,Hypma_005066
BP	GO:0019725	cellular homeostasis	0	5	5	43	0.1905	0.804674	-	Hypma_002955,Hypma_006178,Hypma_009917,Hypma_010135,Hypma_013437
BP	GO:0016054	organic acid catabolic process	0	4	4	32	0.1921	0.804674	-	Hypma_001218,Hypma_005049,Hypma_007750,Hypma_012594
BP	GO:0046395	carboxylic acid catabolic process	0	4	4	32	0.1921	0.804674	-	Hypma_001218,Hypma_005049,Hypma_007750,Hypma_012594
BP	GO:0006012	galactose metabolic process	0	1	1	3	0.1997	0.804674	-	Hypma_014891
BP	GO:0006635	fatty acid beta-oxidation	0	1	1	3	0.1997	0.804674	-	Hypma_001218
BP	GO:0006662	glycerol ether metabolic process	0	1	1	3	0.1997	0.804674	-	Hypma_013437
BP	GO:0006817	phosphate ion transport	1	0	1	3	0.1997	0.804674	Hypma_006925	-
BP	GO:0007080	mitotic metaphase plate congression	1	0	1	3	0.1997	0.804674	Hypma_008200	-
BP	GO:0009607	response to biotic stimulus	1	0	1	3	0.1997	0.804674	Hypma_008200	-
BP	GO:0009719	response to endogenous stimulus	1	0	1	3	0.1997	0.804674	Hypma_008200	-
BP	GO:0016998	cell wall macromolecule catabolic process	0	1	1	3	0.1997	0.804674	-	Hypma_002427
BP	GO:0018344	protein geranylgeranylation	1	0	1	3	0.1997	0.804674	Hypma_016299	-
BP	GO:0018904	ether metabolic process	0	1	1	3	0.1997	0.804674	-	Hypma_013437
BP	GO:0035999	tetrahydrofolate interconversion	1	0	1	3	0.1997	0.804674	Hypma_009136	-
BP	GO:0046164	alcohol catabolic process	0	1	1	3	0.1997	0.804674	-	Hypma_011602
BP	GO:0046174	polyol catabolic process	0	1	1	3	0.1997	0.804674	-	Hypma_011602
BP	GO:0051303	establishment of chromosome localization	1	0	1	3	0.1997	0.804674	Hypma_008200	-
BP	GO:0051310	metaphase plate congression	1	0	1	3	0.1997	0.804674	Hypma_008200	-
BP	GO:0070192	chromosome organization involved in meiotic cell cycle	1	0	1	3	0.1997	0.804674	Hypma_008200	-
BP	GO:0071216	cellular response to biotic stimulus	1	0	1	3	0.1997	0.804674	Hypma_008200	-
BP	GO:0071495	cellular response to endogenous stimulus	1	0	1	3	0.1997	0.804674	Hypma_008200	-
BP	GO:0072396	response to cell cycle checkpoint signaling	1	0	1	3	0.1997	0.804674	Hypma_008200	-
BP	GO:0072530	purine-containing compound transmembrane transport	1	0	1	3	0.1997	0.804674	Hypma_010878	-
BP	GO:1901616	organic hydroxy compound catabolic process	0	1	1	3	0.1997	0.804674	-	Hypma_011602
BP	GO:0000096	sulfur amino acid metabolic process	1	2	3	22	0.2052	0.815351	Hypma_009136	Hypma_009007,Hypma_015595
BP	GO:0009072	aromatic amino acid family metabolic process	1	2	3	22	0.2052	0.815351	Hypma_016254	Hypma_005049,Hypma_012594
BP	GO:0019318	hexose metabolic process	0	3	3	22	0.2052	0.815351	-	Hypma_010183,Hypma_011602,Hypma_014891
BP	GO:0006030	chitin metabolic process	1	1	2	12	0.21	0.815351	Hypma_007440	Hypma_013835
BP	GO:0045229	external encapsulating structure organization	1	1	2	12	0.21	0.815351	Hypma_002214	Hypma_009007
BP	GO:0071555	cell wall organization	1	1	2	12	0.21	0.815351	Hypma_002214	Hypma_009007
BP	GO:0006820	anion transport	2	5	7	68	0.2103	0.815351	Hypma_001728,Hypma_006925	Hypma_000808,Hypma_007837,Hypma_009840,Hypma_010733,Hypma_011558
MF	GO:0004185	serine-type carboxypeptidase activity	1	1	2	11	0.22097	0.815351	Hypma_004830	Hypma_012577
CC	GO:0001405	presequence translocase-associated import motor	1	0	1	4	0.2226	0.815351	Hypma_003714	-
CC	GO:0005876	spindle microtubule	1	0	1	4	0.2226	0.815351	Hypma_008200	-
CC	GO:0051233	spindle midzone	1	0	1	4	0.2226	0.815351	Hypma_008200	-
CC	GO:1990023	mitotic spindle midzone	1	0	1	4	0.2226	0.815351	Hypma_008200	-
MF	GO:0003756	protein disulfide isomerase activity	0	1	1	3	0.22318	0.815351	-	Hypma_010135
MF	GO:0004089	carbonate dehydratase activity	0	1	1	3	0.22318	0.815351	-	Hypma_014174
MF	GO:0004096	catalase activity	0	1	1	3	0.22318	0.815351	-	Hypma_005309
MF	GO:0004470	malic enzyme activity	1	0	1	3	0.22318	0.815351	Hypma_008464	-
MF	GO:0004471	malate dehydrogenase (decarboxylating) (NAD+) activity	1	0	1	3	0.22318	0.815351	Hypma_008464	-
MF	GO:0004702	signal transducer, downstream of receptor, with serine/threonine kinase activity	0	1	1	3	0.22318	0.815351	-	Hypma_015393
MF	GO:0004707	MAP kinase activity	0	1	1	3	0.22318	0.815351	-	Hypma_015393
MF	GO:0005057	signal transducer activity, downstream of receptor	0	1	1	3	0.22318	0.815351	-	Hypma_015393
MF	GO:0005315	inorganic phosphate transmembrane transporter activity	1	0	1	3	0.22318	0.815351	Hypma_006925	-
MF	GO:0016634	oxidoreductase activity, acting on the CH-CH group of donors, oxygen as acceptor	0	1	1	3	0.22318	0.815351	-	Hypma_001218
MF	GO:0016641	oxidoreductase activity, acting on the CH-NH2 group of donors, oxygen as acceptor	0	1	1	3	0.22318	0.815351	-	Hypma_013449
MF	GO:0016864	intramolecular oxidoreductase activity, transposing S-S bonds	0	1	1	3	0.22318	0.815351	-	Hypma_010135
MF	GO:0030151	molybdenum ion binding	0	1	1	3	0.22318	0.815351	-	Hypma_005776
MF	GO:0034979	NAD-dependent protein deacetylase activity	0	1	1	3	0.22318	0.815351	-	Hypma_009587
MF	GO:0048038	quinone binding	0	1	1	3	0.22318	0.815351	-	Hypma_013449
MF	GO:0072341	modified amino acid binding	0	1	1	3	0.22318	0.815351	-	Hypma_012162
BP	GO:1901605	alpha-amino acid metabolic process	4	5	9	95	0.2365	0.845862	Hypma_002214,Hypma_009136,Hypma_015692,Hypma_016254	Hypma_005049,Hypma_009550,Hypma_012594,Hypma_015590,Hypma_015595
BP	GO:0071852	fungal-type cell wall organization or biogenesis	1	1	2	13	0.2372	0.845862	Hypma_002214	Hypma_009007
BP	GO:1901071	glucosamine-containing compound metabolic process	1	1	2	13	0.2372	0.845862	Hypma_007440	Hypma_013835
MF	GO:0004252	serine-type endopeptidase activity	2	1	3	21	0.23752	0.845862	Hypma_002531,Hypma_012872	Hypma_012871
MF	GO:0016410	N-acyltransferase activity	1	2	3	21	0.23752	0.845862	Hypma_002214	Hypma_009605,Hypma_014098
MF	GO:0008270	zinc ion binding	7	9	16	164	0.24681	0.845862	Hypma_000517,Hypma_001292,Hypma_006332,Hypma_009729,Hypma_012452,Hypma_014675,Hypma_014679	Hypma_000307,Hypma_006545,Hypma_007173,Hypma_009587,Hypma_011263,Hypma_011421,Hypma_014174,Hypma_015595,Hypma_016546
MF	GO:0008237	metallopeptidase activity	3	2	5	42	0.24822	0.845862	Hypma_006332,Hypma_014675,Hypma_014679	Hypma_014725,Hypma_015938
MF	GO:0070008	serine-type exopeptidase activity	1	1	2	12	0.25189	0.845862	Hypma_004830	Hypma_012577
BP	GO:0000162	tryptophan biosynthetic process	1	0	1	4	0.257	0.845862	Hypma_016254	-
BP	GO:0006551	leucine metabolic process	0	1	1	4	0.257	0.845862	-	Hypma_009550
BP	GO:0006772	thiamine metabolic process	1	0	1	4	0.257	0.845862	Hypma_000755	-
BP	GO:0006821	chloride transport	0	1	1	4	0.257	0.845862	-	Hypma_007837
BP	GO:0007094	mitotic spindle assembly checkpoint	1	0	1	4	0.257	0.845862	Hypma_008200	-
BP	GO:0009098	leucine biosynthetic process	0	1	1	4	0.257	0.845862	-	Hypma_009550
BP	GO:0009314	response to radiation	1	0	1	4	0.257	0.845862	Hypma_007911	-
BP	GO:0009411	response to UV	1	0	1	4	0.257	0.845862	Hypma_007911	-
BP	GO:0009416	response to light stimulus	1	0	1	4	0.257	0.845862	Hypma_007911	-
BP	GO:0019395	fatty acid oxidation	0	1	1	4	0.257	0.845862	-	Hypma_001218
BP	GO:0032886	regulation of microtubule-based process	1	0	1	4	0.257	0.845862	Hypma_008200	-
BP	GO:0034440	lipid oxidation	0	1	1	4	0.257	0.845862	-	Hypma_001218
BP	GO:0034502	protein localization to chromosome	1	0	1	4	0.257	0.845862	Hypma_008200	-
BP	GO:0042126	nitrate metabolic process	0	1	1	4	0.257	0.845862	-	Hypma_005776
BP	GO:0042128	nitrate assimilation	0	1	1	4	0.257	0.845862	-	Hypma_005776
BP	GO:0042435	indole-containing compound biosynthetic process	1	0	1	4	0.257	0.845862	Hypma_016254	-
BP	GO:0042542	response to hydrogen peroxide	0	1	1	4	0.257	0.845862	-	Hypma_010183
BP	GO:0042723	thiamine-containing compound metabolic process	1	0	1	4	0.257	0.845862	Hypma_000755	-
BP	GO:0045143	homologous chromosome segregation	1	0	1	4	0.257	0.845862	Hypma_008200	-
BP	GO:0046219	indolalkylamine biosynthetic process	1	0	1	4	0.257	0.845862	Hypma_016254	-
BP	GO:0046653	tetrahydrofolate metabolic process	1	0	1	4	0.257	0.845862	Hypma_009136	-
BP	GO:0050000	chromosome localization	1	0	1	4	0.257	0.845862	Hypma_008200	-
BP	GO:0070507	regulation of microtubule cytoskeleton organization	1	0	1	4	0.257	0.845862	Hypma_008200	-
BP	GO:0071173	spindle assembly checkpoint	1	0	1	4	0.257	0.845862	Hypma_008200	-
BP	GO:2001057	reactive nitrogen species metabolic process	0	1	1	4	0.257	0.845862	-	Hypma_005776
MF	GO:0016620	oxidoreductase activity, acting on the aldehyde or oxo group of donors, NAD or NADP as acceptor	0	3	3	22	0.25988	0.85278	-	Hypma_002091,Hypma_007750,Hypma_012533
BP	GO:0006040	amino sugar metabolic process	1	1	2	14	0.2646	0.860539	Hypma_007440	Hypma_013835
BP	GO:0006555	methionine metabolic process	1	1	2	14	0.2646	0.860539	Hypma_009136	Hypma_015595
BP	GO:0006869	lipid transport	0	2	2	14	0.2646	0.860539	-	Hypma_009840,Hypma_010733
CC	GO:0000439	core TFIIH complex	1	0	1	5	0.2701	0.873244	Hypma_006291	-
CC	GO:0005675	holo TFIIH complex	1	0	1	5	0.2701	0.873244	Hypma_006291	-
BP	GO:0008652	cellular amino acid biosynthetic process	3	4	7	74	0.2763	0.890282	Hypma_002214,Hypma_015692,Hypma_016254	Hypma_009007,Hypma_009550,Hypma_015590,Hypma_015595
BP	GO:0006790	sulfur compound metabolic process	3	3	6	62	0.2813	0.890282	Hypma_000755,Hypma_009136,Hypma_015552	Hypma_009007,Hypma_015595,Hypma_015759
BP	GO:1901607	alpha-amino acid biosynthetic process	3	3	6	62	0.2813	0.890282	Hypma_002214,Hypma_015692,Hypma_016254	Hypma_009550,Hypma_015590,Hypma_015595
MF	GO:0004540	ribonuclease activity	1	2	3	23	0.28251	0.890282	Hypma_008646	Hypma_005689,Hypma_005690
MF	GO:0008194	UDP-glycosyltransferase activity	0	2	2	13	0.28292	0.890282	-	Hypma_007931,Hypma_013835
BP	GO:0005996	monosaccharide metabolic process	0	3	3	26	0.2837	0.890282	-	Hypma_010183,Hypma_011602,Hypma_014891
MF	GO:0004029	aldehyde dehydrogenase (NAD) activity	0	1	1	4	0.28593	0.890282	-	Hypma_012533
MF	GO:0030674	protein binding, bridging	1	0	1	4	0.28593	0.890282	Hypma_003714	-
MF	GO:0030976	thiamine pyrophosphate binding	1	0	1	4	0.28593	0.890282	Hypma_000898	-
MF	GO:0031176	endo-1,4-beta-xylanase activity	1	0	1	4	0.28593	0.890282	Hypma_008699	-
MF	GO:0033961	cis-stilbene-oxide hydrolase activity	1	0	1	4	0.28593	0.890282	Hypma_001465	-
MF	GO:0060090	molecular adaptor activity	1	0	1	4	0.28593	0.890282	Hypma_003714	-
MF	GO:0097599	xylanase activity	1	0	1	4	0.28593	0.890282	Hypma_008699	-
BP	GO:0010876	lipid localization	0	2	2	15	0.2919	0.901802	-	Hypma_009840,Hypma_010733
MF	GO:0016627	oxidoreductase activity, acting on the CH-CH group of donors	2	3	5	45	0.29602	0.901802	Hypma_006418,Hypma_011952	Hypma_001218,Hypma_005051,Hypma_006491
CC	GO:0005874	microtubule	2	0	2	18	0.3012	0.901802	Hypma_008200,Hypma_014188	-
BP	GO:0000103	sulfate assimilation	0	1	1	5	0.3102	0.901802	-	Hypma_009007
BP	GO:0002943	tRNA dihydrouridine synthesis	0	1	1	5	0.3102	0.901802	-	Hypma_005051
BP	GO:0006023	aminoglycan biosynthetic process	0	1	1	5	0.3102	0.901802	-	Hypma_013835
BP	GO:0006031	chitin biosynthetic process	0	1	1	5	0.3102	0.901802	-	Hypma_013835
BP	GO:0006108	malate metabolic process	1	0	1	5	0.3102	0.901802	Hypma_008464	-
BP	GO:0009062	fatty acid catabolic process	0	1	1	5	0.3102	0.901802	-	Hypma_001218
BP	GO:0009309	amine biosynthetic process	1	0	1	5	0.3102	0.901802	Hypma_016254	-
BP	GO:0018342	protein prenylation	1	0	1	5	0.3102	0.901802	Hypma_016299	-
BP	GO:0019751	polyol metabolic process	0	1	1	5	0.3102	0.901802	-	Hypma_011602
BP	GO:0031577	spindle checkpoint	1	0	1	5	0.3102	0.901802	Hypma_008200	-
BP	GO:0033048	negative regulation of mitotic sister chromatid segregation	1	0	1	5	0.3102	0.901802	Hypma_008200	-
BP	GO:0042401	cellular biogenic amine biosynthetic process	1	0	1	5	0.3102	0.901802	Hypma_016254	-
BP	GO:0045839	negative regulation of mitotic nuclear division	1	0	1	5	0.3102	0.901802	Hypma_008200	-
BP	GO:0045841	negative regulation of mitotic metaphase/anaphase transition	1	0	1	5	0.3102	0.901802	Hypma_008200	-
BP	GO:0051225	spindle assembly	1	0	1	5	0.3102	0.901802	Hypma_008200	-
BP	GO:0071174	mitotic spindle checkpoint	1	0	1	5	0.3102	0.901802	Hypma_008200	-
BP	GO:0090307	mitotic spindle assembly	1	0	1	5	0.3102	0.901802	Hypma_008200	-
BP	GO:0097354	prenylation	1	0	1	5	0.3102	0.901802	Hypma_016299	-
BP	GO:1901073	glucosamine-containing compound biosynthetic process	0	1	1	5	0.3102	0.901802	-	Hypma_013835
BP	GO:1902100	negative regulation of metaphase/anaphase transition of cell cycle	1	0	1	5	0.3102	0.901802	Hypma_008200	-
BP	GO:1905819	negative regulation of chromosome separation	1	0	1	5	0.3102	0.901802	Hypma_008200	-
BP	GO:2000816	negative regulation of mitotic sister chromatid separation	1	0	1	5	0.3102	0.901802	Hypma_008200	-
MF	GO:0051287	NAD binding	1	3	4	35	0.31153	0.903272	Hypma_008464	Hypma_007750,Hypma_009587,Hypma_015590
MF	GO:0016884	carbon-nitrogen ligase activity, with glutamine as amido-N-donor	1	1	2	14	0.31383	0.90754	Hypma_003862	Hypma_013202
CC	GO:0032806	carboxy-terminal domain protein kinase complex	1	0	1	6	0.3147	0.907661	Hypma_006291	-
BP	GO:0015748	organophosphate ester transport	0	2	2	16	0.3191	0.915533	-	Hypma_009840,Hypma_010733
BP	GO:0042180	cellular ketone metabolic process	0	2	2	16	0.3191	0.915533	-	Hypma_005049,Hypma_012594
MF	GO:0010181	FMN binding	1	2	3	25	0.32815	0.937308	Hypma_016079	Hypma_000340,Hypma_009007
BP	GO:0042592	homeostatic process	0	5	5	53	0.3284	0.937308	-	Hypma_002955,Hypma_006178,Hypma_009917,Hypma_010135,Hypma_013437
MF	GO:0016616	oxidoreductase activity, acting on the CH-OH group of donors, NAD or NADP as acceptor	1	3	4	36	0.33042	0.938385	Hypma_008464	Hypma_007750,Hypma_010183,Hypma_015590
MF	GO:0004100	chitin synthase activity	0	1	1	5	0.34363	0.938385	-	Hypma_013835
MF	GO:0004499	N,N-dimethylaniline monooxygenase activity	1	0	1	5	0.34363	0.938385	Hypma_003573	-
MF	GO:0004549	tRNA-specific ribonuclease activity	1	0	1	5	0.34363	0.938385	Hypma_008646	-
MF	GO:0008318	protein prenyltransferase activity	1	0	1	5	0.34363	0.938385	Hypma_016299	-
MF	GO:0016615	malate dehydrogenase activity	1	0	1	5	0.34363	0.938385	Hypma_008464	-
MF	GO:0016668	oxidoreductase activity, acting on a sulfur group of donors, NAD(P) as acceptor	0	1	1	5	0.34363	0.938385	-	Hypma_009007
MF	GO:0016803	ether hydrolase activity	1	0	1	5	0.34363	0.938385	Hypma_001465	-
MF	GO:0017150	tRNA dihydrouridine synthase activity	0	1	1	5	0.34363	0.938385	-	Hypma_005051
MF	GO:0019203	carbohydrate phosphatase activity	0	1	1	5	0.34363	0.938385	-	Hypma_011602
MF	GO:0019213	deacetylase activity	0	1	1	5	0.34363	0.938385	-	Hypma_009587
MF	GO:0033558	protein deacetylase activity	0	1	1	5	0.34363	0.938385	-	Hypma_009587
MF	GO:0004180	carboxypeptidase activity	1	1	2	15	0.34443	0.938385	Hypma_004830	Hypma_012577
BP	GO:0006006	glucose metabolic process	0	2	2	17	0.3461	0.938385	-	Hypma_010183,Hypma_011602
BP	GO:1901136	carbohydrate derivative catabolic process	1	1	2	17	0.3461	0.938385	Hypma_007440	Hypma_002427
CC	GO:0005777	peroxisome	0	2	2	20	0.3471	0.938385	-	Hypma_000896,Hypma_001218
CC	GO:0042579	microbody	0	2	2	20	0.3471	0.938385	-	Hypma_000896,Hypma_001218
CC	GO:0099080	supramolecular complex	2	0	2	20	0.3471	0.938385	Hypma_008200,Hypma_014188	-
CC	GO:0099081	supramolecular polymer	2	0	2	20	0.3471	0.938385	Hypma_008200,Hypma_014188	-
CC	GO:0099512	supramolecular fiber	2	0	2	20	0.3471	0.938385	Hypma_008200,Hypma_014188	-
CC	GO:0099513	polymeric cytoskeletal fiber	2	0	2	20	0.3471	0.938385	Hypma_008200,Hypma_014188	-
CC	GO:0000109	nucleotide-excision repair complex	1	0	1	7	0.3565	0.938385	Hypma_006291	-
BP	GO:0002098	tRNA wobble uridine modification	0	1	1	6	0.3596	0.938385	-	Hypma_015759
BP	GO:0006032	chitin catabolic process	1	0	1	6	0.3596	0.938385	Hypma_007440	-
BP	GO:0006526	arginine biosynthetic process	1	0	1	6	0.3596	0.938385	Hypma_002214	-
BP	GO:0006563	L-serine metabolic process	0	1	1	6	0.3596	0.938385	-	Hypma_015590
BP	GO:0016559	peroxisome fission	0	1	1	6	0.3596	0.938385	-	Hypma_000896
BP	GO:0018105	peptidyl-serine phosphorylation	1	0	1	6	0.3596	0.938385	Hypma_008200	-
BP	GO:0018209	peptidyl-serine modification	1	0	1	6	0.3596	0.938385	Hypma_008200	-
BP	GO:0033046	negative regulation of sister chromatid segregation	1	0	1	6	0.3596	0.938385	Hypma_008200	-
BP	GO:0045132	meiotic chromosome segregation	1	0	1	6	0.3596	0.938385	Hypma_008200	-
BP	GO:0046348	amino sugar catabolic process	1	0	1	6	0.3596	0.938385	Hypma_007440	-
BP	GO:0046349	amino sugar biosynthetic process	0	1	1	6	0.3596	0.938385	-	Hypma_013835
BP	GO:0051985	negative regulation of chromosome segregation	1	0	1	6	0.3596	0.938385	Hypma_008200	-
BP	GO:0071941	nitrogen cycle metabolic process	0	1	1	6	0.3596	0.938385	-	Hypma_005776
BP	GO:1901072	glucosamine-containing compound catabolic process	1	0	1	6	0.3596	0.938385	Hypma_007440	-
MF	GO:0008233	peptidase activity	6	9	15	167	0.3706	0.964792	Hypma_002531,Hypma_004830,Hypma_006332,Hypma_012872,Hypma_014675,Hypma_014679	Hypma_002815,Hypma_003586,Hypma_012577,Hypma_012871,Hypma_013988,Hypma_014725,Hypma_015173,Hypma_015938,Hypma_016320
BP	GO:0000097	sulfur amino acid biosynthetic process	0	2	2	18	0.3727	0.96796	-	Hypma_009007,Hypma_015595
CC	GO:0005875	microtubule associated complex	1	0	1	8	0.3959	0.987618	Hypma_008200	-
CC	GO:1990391	DNA repair complex	1	0	1	8	0.3959	0.987618	Hypma_006291	-
MF	GO:0004568	chitinase activity	1	0	1	6	0.39668	0.987618	Hypma_007440	-
MF	GO:0004650	polygalacturonase activity	1	0	1	6	0.39668	0.987618	Hypma_001427	-
MF	GO:0005199	structural constituent of cell wall	0	1	1	6	0.39668	0.987618	-	Hypma_014184
MF	GO:0008138	protein tyrosine/serine/threonine phosphatase activity	0	1	1	6	0.39668	0.987618	-	Hypma_008426
MF	GO:0016671	oxidoreductase activity, acting on a sulfur group of donors, disulfide as acceptor	0	1	1	6	0.39668	0.987618	-	Hypma_009053
MF	GO:0016801	hydrolase activity, acting on ether bonds	1	0	1	6	0.39668	0.987618	Hypma_001465	-
MF	GO:0016833	oxo-acid-lyase activity	0	1	1	6	0.39668	0.987618	-	Hypma_000863
MF	GO:0071949	FAD binding	0	1	1	6	0.39668	0.987618	-	Hypma_003217
MF	GO:0004175	endopeptidase activity	5	2	7	75	0.40254	0.987618	Hypma_002531,Hypma_006332,Hypma_012872,Hypma_014675,Hypma_014679	Hypma_012871,Hypma_015938
BP	GO:0044262	cellular carbohydrate metabolic process	1	3	4	45	0.4037	0.987618	Hypma_016299	Hypma_002563,Hypma_011602,Hypma_014891
BP	GO:0090502	RNA phosphodiester bond hydrolysis, endonucleolytic	1	2	3	32	0.4041	0.987618	Hypma_008646	Hypma_005689,Hypma_005690
BP	GO:0000271	polysaccharide biosynthetic process	1	0	1	7	0.4055	0.987618	Hypma_016299	-
BP	GO:0002097	tRNA wobble base modification	0	1	1	7	0.4055	0.987618	-	Hypma_015759
BP	GO:0006098	pentose-phosphate shunt	0	1	1	7	0.4055	0.987618	-	Hypma_010183
BP	GO:0006476	protein deacetylation	0	1	1	7	0.4055	0.987618	-	Hypma_009587
BP	GO:0006730	one-carbon metabolic process	1	0	1	7	0.4055	0.987618	Hypma_009136	-
BP	GO:0006997	nucleus organization	1	0	1	7	0.4055	0.987618	Hypma_008200	-
BP	GO:0009166	nucleotide catabolic process	1	0	1	7	0.4055	0.987618	Hypma_007377	-
BP	GO:0009250	glucan biosynthetic process	1	0	1	7	0.4055	0.987618	Hypma_016299	-
BP	GO:0019682	glyceraldehyde-3-phosphate metabolic process	0	1	1	7	0.4055	0.987618	-	Hypma_010183
BP	GO:0033692	cellular polysaccharide biosynthetic process	1	0	1	7	0.4055	0.987618	Hypma_016299	-
BP	GO:0035335	peptidyl-tyrosine dephosphorylation	0	1	1	7	0.4055	0.987618	-	Hypma_008426
BP	GO:0046835	carbohydrate phosphorylation	0	1	1	7	0.4055	0.987618	-	Hypma_014891
BP	GO:0051784	negative regulation of nuclear division	1	0	1	7	0.4055	0.987618	Hypma_008200	-
BP	GO:0070816	phosphorylation of RNA polymerase II C-terminal domain	1	0	1	7	0.4055	0.987618	Hypma_006291	-
BP	GO:1903008	organelle disassembly	1	0	1	7	0.4055	0.987618	Hypma_008200	-
MF	GO:0070011	peptidase activity, acting on L-amino acid peptides	6	6	12	135	0.40734	0.989899	Hypma_002531,Hypma_004830,Hypma_006332,Hypma_012872,Hypma_014675,Hypma_014679	Hypma_003586,Hypma_012577,Hypma_012871,Hypma_013988,Hypma_014725,Hypma_015938
MF	GO:0016903	oxidoreductase activity, acting on the aldehyde or oxo group of donors	0	3	3	29	0.41874	1	-	Hypma_002091,Hypma_007750,Hypma_012533
BP	GO:0032259	methylation	1	5	6	73	0.4246	1	Hypma_004470	Hypma_002106,Hypma_003429,Hypma_009919,Hypma_009929,Hypma_015595
MF	GO:0004518	nuclease activity	2	3	5	53	0.42778	1	Hypma_007911,Hypma_008646	Hypma_005066,Hypma_005689,Hypma_005690
MF	GO:0016829	lyase activity	2	7	9	101	0.42966	1	Hypma_000898,Hypma_010059	Hypma_000863,Hypma_003156,Hypma_005109,Hypma_005110,Hypma_009550,Hypma_014174,Hypma_016552
CC	GO:0005744	mitochondrial inner membrane presequence translocase complex	1	0	1	9	0.4328	1	Hypma_003714	-
CC	GO:0005779	integral component of peroxisomal membrane	0	1	1	9	0.4328	1	-	Hypma_000896
CC	GO:0009277	fungal-type cell wall	0	1	1	9	0.4328	1	-	Hypma_014184
CC	GO:0031231	intrinsic component of peroxisomal membrane	0	1	1	9	0.4328	1	-	Hypma_000896
BP	GO:0006979	response to oxidative stress	0	3	3	34	0.4433	1	-	Hypma_005309,Hypma_009053,Hypma_010183
BP	GO:0044272	sulfur compound biosynthetic process	1	2	3	34	0.4433	1	Hypma_000755	Hypma_009007,Hypma_015595
MF	GO:0004725	protein tyrosine phosphatase activity	0	1	1	7	0.44546	1	-	Hypma_008426
MF	GO:0008017	microtubule binding	1	0	1	7	0.44546	1	Hypma_014188	-
MF	GO:0070403	NAD+ binding	0	1	1	7	0.44546	1	-	Hypma_009587
BP	GO:0006525	arginine metabolic process	1	0	1	8	0.4481	1	Hypma_002214	-
BP	GO:0006739	NADP metabolic process	0	1	1	8	0.4481	1	-	Hypma_010183
BP	GO:0006749	glutathione metabolic process	1	0	1	8	0.4481	1	Hypma_015552	-
BP	GO:0006760	folic acid-containing compound metabolic process	1	0	1	8	0.4481	1	Hypma_009136	-
BP	GO:0009070	serine family amino acid biosynthetic process	0	1	1	8	0.4481	1	-	Hypma_015590
BP	GO:0030150	protein import into mitochondrial matrix	1	0	1	8	0.4481	1	Hypma_003714	-
BP	GO:0032465	regulation of cytokinesis	1	0	1	8	0.4481	1	Hypma_008200	-
BP	GO:0042558	pteridine-containing compound metabolic process	1	0	1	8	0.4481	1	Hypma_009136	-
BP	GO:0044242	cellular lipid catabolic process	0	1	1	8	0.4481	1	-	Hypma_001218
BP	GO:0051156	glucose 6-phosphate metabolic process	0	1	1	8	0.4481	1	-	Hypma_010183
BP	GO:1901292	nucleoside phosphate catabolic process	1	0	1	8	0.4481	1	Hypma_007377	-
MF	GO:0000981	RNA polymerase II transcription factor activity, sequence-specific DNA binding	2	0	2	19	0.46117	1	Hypma_001292,Hypma_012452	-
MF	GO:0008080	N-acetyltransferase activity	1	1	2	19	0.46117	1	Hypma_002214	Hypma_014098
MF	GO:0042802	identical protein binding	2	0	2	19	0.46117	1	Hypma_000755,Hypma_010816	-
MF	GO:0009055	electron transfer activity	0	3	3	31	0.46261	1	-	Hypma_002955,Hypma_006178,Hypma_009917
CC	GO:0000777	condensed chromosome kinetochore	1	0	1	10	0.4675	1	Hypma_008200	-
CC	GO:0000778	condensed nuclear chromosome kinetochore	1	0	1	10	0.4675	1	Hypma_008200	-
CC	GO:0005778	peroxisomal membrane	0	1	1	10	0.4675	1	-	Hypma_000896
CC	GO:0030687	preribosome, large subunit precursor	1	0	1	10	0.4675	1	Hypma_009571	-
CC	GO:0031903	microbody membrane	0	1	1	10	0.4675	1	-	Hypma_000896
CC	GO:1902554	serine/threonine protein kinase complex	1	0	1	10	0.4675	1	Hypma_006291	-
BP	GO:1901606	alpha-amino acid catabolic process	0	2	2	22	0.474	1	-	Hypma_005049,Hypma_012594
BP	GO:0000302	response to reactive oxygen species	0	1	1	9	0.4877	1	-	Hypma_010183
BP	GO:0000463	maturation of LSU-rRNA from tricistronic rRNA transcript (SSU-rRNA, 5.8S rRNA, LSU-rRNA)	1	0	1	9	0.4877	1	Hypma_009571	-
BP	GO:0000470	maturation of LSU-rRNA	1	0	1	9	0.4877	1	Hypma_009571	-
BP	GO:0006487	protein N-linked glycosylation	0	1	1	9	0.4877	1	-	Hypma_007931
BP	GO:0007052	mitotic spindle organization	1	0	1	9	0.4877	1	Hypma_008200	-
BP	GO:0007091	metaphase/anaphase transition of mitotic cell cycle	1	0	1	9	0.4877	1	Hypma_008200	-
BP	GO:0008608	attachment of spindle microtubules to kinetochore	1	0	1	9	0.4877	1	Hypma_008200	-
BP	GO:0010965	regulation of mitotic sister chromatid separation	1	0	1	9	0.4877	1	Hypma_008200	-
BP	GO:0016226	iron-sulfur cluster assembly	0	1	1	9	0.4877	1	-	Hypma_015759
BP	GO:0030071	regulation of mitotic metaphase/anaphase transition	1	0	1	9	0.4877	1	Hypma_008200	-
BP	GO:0030261	chromosome condensation	1	0	1	9	0.4877	1	Hypma_008200	-
BP	GO:0031163	metallo-sulfur cluster assembly	0	1	1	9	0.4877	1	-	Hypma_015759
BP	GO:0035601	protein deacylation	0	1	1	9	0.4877	1	-	Hypma_009587
BP	GO:0044784	metaphase/anaphase transition of cell cycle	1	0	1	9	0.4877	1	Hypma_008200	-
BP	GO:0051302	regulation of cell division	1	0	1	9	0.4877	1	Hypma_008200	-
BP	GO:0051304	chromosome separation	1	0	1	9	0.4877	1	Hypma_008200	-
BP	GO:0051306	mitotic sister chromatid separation	1	0	1	9	0.4877	1	Hypma_008200	-
BP	GO:0097502	mannosylation	0	1	1	9	0.4877	1	-	Hypma_011614
BP	GO:0098732	macromolecule deacylation	0	1	1	9	0.4877	1	-	Hypma_009587
BP	GO:1902099	regulation of metaphase/anaphase transition of cell cycle	1	0	1	9	0.4877	1	Hypma_008200	-
BP	GO:1905818	regulation of chromosome separation	1	0	1	9	0.4877	1	Hypma_008200	-
BP	GO:2001251	negative regulation of chromosome organization	1	0	1	9	0.4877	1	Hypma_008200	-
MF	GO:0016836	hydro-lyase activity	0	2	2	20	0.48847	1	-	Hypma_009550,Hypma_014174
MF	GO:0016638	oxidoreductase activity, acting on the CH-NH2 group of donors	0	1	1	8	0.4903	1	-	Hypma_013449
MF	GO:0016814	hydrolase activity, acting on carbon-nitrogen (but not peptide) bonds, in cyclic amidines	1	0	1	8	0.4903	1	Hypma_012425	-
MF	GO:0019200	carbohydrate kinase activity	0	1	1	8	0.4903	1	-	Hypma_014891
MF	GO:0019239	deaminase activity	1	0	1	8	0.4903	1	Hypma_012425	-
MF	GO:0033218	amide binding	0	1	1	8	0.4903	1	-	Hypma_012162
MF	GO:0051087	chaperone binding	1	0	1	8	0.4903	1	Hypma_003714	-
MF	GO:1901681	sulfur compound binding	1	0	1	8	0.4903	1	Hypma_000898	-
BP	GO:0006486	protein glycosylation	0	2	2	23	0.4978	1	-	Hypma_007931,Hypma_011614
BP	GO:0006575	cellular modified amino acid metabolic process	2	0	2	23	0.4978	1	Hypma_009136,Hypma_015552	-
BP	GO:0009066	aspartate family amino acid metabolic process	1	1	2	23	0.4978	1	Hypma_009136	Hypma_015595
BP	GO:0009101	glycoprotein biosynthetic process	0	2	2	23	0.4978	1	-	Hypma_007931,Hypma_011614
BP	GO:0043413	macromolecule glycosylation	0	2	2	23	0.4978	1	-	Hypma_007931,Hypma_011614
CC	GO:0000780	condensed nuclear chromosome, centromeric region	1	0	1	11	0.5001	1	Hypma_008200	-
CC	GO:0044438	microbody part	0	1	1	11	0.5001	1	-	Hypma_000896
CC	GO:0044439	peroxisomal part	0	1	1	11	0.5001	1	-	Hypma_000896
CC	GO:1902911	protein kinase complex	1	0	1	11	0.5001	1	Hypma_006291	-
MF	GO:0043167	ion binding	34	61	95	1175	0.51497	1	Hypma_000517,Hypma_000755,Hypma_000898,Hypma_001292,Hypma_001474,Hypma_002631,Hypma_003158,Hypma_003573,Hypma_004313,Hypma_006332,Hypma_006755,Hypma_007167,Hypma_007396,Hypma_007514,Hypma_008200,Hypma_008464,Hypma_009500,Hypma_009729,Hypma_010354,Hypma_011028,Hypma_011772,Hypma_012154,Hypma_012178,Hypma_012452,Hypma_013088,Hypma_013190,Hypma_013322,Hypma_014077,Hypma_014078,Hypma_014188,Hypma_014…	Hypma_000307,Hypma_000340,Hypma_000531,Hypma_001054,Hypma_001218,Hypma_001823,Hypma_001824,Hypma_002893,Hypma_003156,Hypma_003186,Hypma_003217,Hypma_003799,Hypma_004016,Hypma_004027,Hypma_004820,Hypma_004975,Hypma_005024,Hypma_005050,Hypma_005051,Hypma_005296,Hypma_005309,Hypma_005689,Hypma_005690,Hypma_005776,Hypma_006158,Hypma_006491,Hypma_006545,Hypma_006995,Hypma_007088,Hypma_007173,Hypma_008…
BP	GO:0009100	glycoprotein metabolic process	0	2	2	24	0.5209	1	-	Hypma_007931,Hypma_011614
BP	GO:1901615	organic hydroxy compound metabolic process	0	2	2	24	0.5209	1	-	Hypma_003799,Hypma_011602
BP	GO:0007051	spindle organization	1	0	1	10	0.5244	1	Hypma_008200	-
CC	GO:0000776	kinetochore	1	0	1	12	0.5307	1	Hypma_008200	-
CC	GO:0000779	condensed chromosome, centromeric region	1	0	1	12	0.5307	1	Hypma_008200	-
MF	GO:0003777	microtubule motor activity	1	0	1	9	0.53153	1	Hypma_014188	-
MF	GO:0016782	transferase activity, transferring sulfur-containing groups	0	1	1	9	0.53153	1	-	Hypma_008671
BP	GO:0015711	organic anion transport	1	3	4	53	0.5319	1	Hypma_001728	Hypma_009840,Hypma_010733,Hypma_011558
BP	GO:0043436	oxoacid metabolic process	6	12	18	251	0.5337	1	Hypma_002214,Hypma_006261,Hypma_008464,Hypma_009136,Hypma_015692,Hypma_016254	Hypma_000863,Hypma_001218,Hypma_002563,Hypma_003156,Hypma_005049,Hypma_005776,Hypma_007750,Hypma_009007,Hypma_009550,Hypma_012594,Hypma_015590,Hypma_015595
BP	GO:0005976	polysaccharide metabolic process	3	0	3	39	0.5361	1	Hypma_006216,Hypma_008699,Hypma_016299	-
BP	GO:0003333	amino acid transmembrane transport	1	1	2	25	0.5432	1	Hypma_001728	Hypma_011558
BP	GO:0016051	carbohydrate biosynthetic process	1	1	2	25	0.5432	1	Hypma_016299	Hypma_011602
BP	GO:0070085	glycosylation	0	2	2	25	0.5432	1	-	Hypma_007931,Hypma_011614
MF	GO:0051536	iron-sulfur cluster binding	0	3	3	35	0.5456	1	-	Hypma_009007,Hypma_009550,Hypma_015759
MF	GO:0051540	metal cluster binding	0	3	3	35	0.5456	1	-	Hypma_009007,Hypma_009550,Hypma_015759
MF	GO:0016747	transferase activity, transferring acyl groups other than amino-acyl groups	1	3	4	48	0.55012	1	Hypma_002214	Hypma_002922,Hypma_009605,Hypma_014098
MF	GO:0016746	transferase activity, transferring acyl groups	1	5	6	74	0.55812	1	Hypma_002214	Hypma_002563,Hypma_002922,Hypma_009173,Hypma_009605,Hypma_014098
BP	GO:0000165	MAPK cascade	0	1	1	11	0.5585	1	-	Hypma_015393
BP	GO:0006094	gluconeogenesis	0	1	1	11	0.5585	1	-	Hypma_011602
BP	GO:0007018	microtubule-based movement	1	0	1	11	0.5585	1	Hypma_014188	-
BP	GO:0009073	aromatic amino acid family biosynthetic process	1	0	1	11	0.5585	1	Hypma_016254	-
BP	GO:0009267	cellular response to starvation	0	1	1	11	0.5585	1	-	Hypma_011602
BP	GO:0016042	lipid catabolic process	0	1	1	11	0.5585	1	-	Hypma_001218
BP	GO:0019319	hexose biosynthetic process	0	1	1	11	0.5585	1	-	Hypma_011602
BP	GO:0042594	response to starvation	0	1	1	11	0.5585	1	-	Hypma_011602
BP	GO:0046364	monosaccharide biosynthetic process	0	1	1	11	0.5585	1	-	Hypma_011602
BP	GO:0046434	organophosphate catabolic process	1	0	1	11	0.5585	1	Hypma_007377	-
BP	GO:1902850	microtubule cytoskeleton organization involved in mitosis	1	0	1	11	0.5585	1	Hypma_008200	-
BP	GO:0006289	nucleotide-excision repair	2	0	2	26	0.5649	1	Hypma_006291,Hypma_007911	-
BP	GO:0009063	cellular amino acid catabolic process	0	2	2	26	0.5649	1	-	Hypma_005049,Hypma_012594
BP	GO:0043648	dicarboxylic acid metabolic process	2	0	2	26	0.5649	1	Hypma_006261,Hypma_008464	-
MF	GO:0016407	acetyltransferase activity	1	1	2	23	0.56494	1	Hypma_002214	Hypma_014098
BP	GO:0006082	organic acid metabolic process	6	12	18	256	0.5694	1	Hypma_002214,Hypma_006261,Hypma_008464,Hypma_009136,Hypma_015692,Hypma_016254	Hypma_000863,Hypma_001218,Hypma_002563,Hypma_003156,Hypma_005049,Hypma_005776,Hypma_007750,Hypma_009007,Hypma_009550,Hypma_012594,Hypma_015590,Hypma_015595
MF	GO:0000030	mannosyltransferase activity	0	1	1	10	0.56944	1	-	Hypma_011614
MF	GO:0016776	phosphotransferase activity, phosphate group as acceptor	1	0	1	10	0.56944	1	Hypma_002631	-
MF	GO:0046912	transferase activity, transferring acyl groups, acyl groups converted into alkyl on transfer	0	1	1	10	0.56944	1	-	Hypma_002563
BP	GO:0019752	carboxylic acid metabolic process	6	11	17	243	0.5782	1	Hypma_002214,Hypma_006261,Hypma_008464,Hypma_009136,Hypma_015692,Hypma_016254	Hypma_000863,Hypma_001218,Hypma_002563,Hypma_003156,Hypma_005049,Hypma_007750,Hypma_009007,Hypma_009550,Hypma_012594,Hypma_015590,Hypma_015595
BP	GO:0006928	movement of cell or subcellular component	1	0	1	12	0.5902	1	Hypma_014188	-
BP	GO:0009110	vitamin biosynthetic process	1	0	1	12	0.5902	1	Hypma_000755	-
BP	GO:0033013	tetrapyrrole metabolic process	0	1	1	12	0.5902	1	-	Hypma_009605
BP	GO:0033014	tetrapyrrole biosynthetic process	0	1	1	12	0.5902	1	-	Hypma_009605
BP	GO:0033047	regulation of mitotic sister chromatid segregation	1	0	1	12	0.5902	1	Hypma_008200	-
BP	GO:0042364	water-soluble vitamin biosynthetic process	1	0	1	12	0.5902	1	Hypma_000755	-
BP	GO:1901988	negative regulation of cell cycle phase transition	1	0	1	12	0.5902	1	Hypma_008200	-
BP	GO:1901991	negative regulation of mitotic cell cycle phase transition	1	0	1	12	0.5902	1	Hypma_008200	-
MF	GO:0003995	acyl-CoA dehydrogenase activity	0	1	1	11	0.60429	1	-	Hypma_006491
MF	GO:0015103	inorganic anion transmembrane transporter activity	0	1	1	11	0.60429	1	-	Hypma_000808
MF	GO:0016709	oxidoreductase activity, acting on paired donors, with incorporation or reduction of molecular oxygen, NAD(P)H as one donor, and incorporation of one atom of oxygen	1	0	1	11	0.60429	1	Hypma_003573	-
BP	GO:0006520	cellular amino acid metabolic process	4	7	11	161	0.6106	1	Hypma_002214,Hypma_009136,Hypma_015692,Hypma_016254	Hypma_003156,Hypma_005049,Hypma_009007,Hypma_009550,Hypma_012594,Hypma_015590,Hypma_015595
MF	GO:0008168	methyltransferase activity	1	5	6	78	0.61097	1	Hypma_004470	Hypma_002106,Hypma_003429,Hypma_009919,Hypma_009929,Hypma_015595
MF	GO:0015171	amino acid transmembrane transporter activity	1	1	2	25	0.61119	1	Hypma_001728	Hypma_011558
BP	GO:0000002	mitochondrial genome maintenance	1	0	1	13	0.6196	1	Hypma_000755	-
BP	GO:0009086	methionine biosynthetic process	0	1	1	13	0.6196	1	-	Hypma_015595
BP	GO:0009605	response to external stimulus	0	1	1	13	0.6196	1	-	Hypma_011602
BP	GO:0009991	response to extracellular stimulus	0	1	1	13	0.6196	1	-	Hypma_011602
BP	GO:0023014	signal transduction by protein phosphorylation	0	1	1	13	0.6196	1	-	Hypma_015393
BP	GO:0031667	response to nutrient levels	0	1	1	13	0.6196	1	-	Hypma_011602
BP	GO:0031668	cellular response to extracellular stimulus	0	1	1	13	0.6196	1	-	Hypma_011602
BP	GO:0031669	cellular response to nutrient levels	0	1	1	13	0.6196	1	-	Hypma_011602
BP	GO:0033045	regulation of sister chromatid segregation	1	0	1	13	0.6196	1	Hypma_008200	-
BP	GO:0034637	cellular carbohydrate biosynthetic process	1	0	1	13	0.6196	1	Hypma_016299	-
BP	GO:0044774	mitotic DNA integrity checkpoint	1	0	1	13	0.6196	1	Hypma_008200	-
BP	GO:0071496	cellular response to external stimulus	0	1	1	13	0.6196	1	-	Hypma_011602
BP	GO:1901700	response to oxygen-containing compound	0	1	1	13	0.6196	1	-	Hypma_010183
BP	GO:0006400	tRNA modification	0	2	2	29	0.6253	1	-	Hypma_005051,Hypma_015759
BP	GO:0006865	amino acid transport	1	1	2	29	0.6253	1	Hypma_001728	Hypma_011558
MF	GO:0015291	secondary active transmembrane transporter activity	1	1	2	26	0.63287	1	Hypma_006925	Hypma_000808
MF	GO:0003746	translation elongation factor activity	0	1	1	12	0.63632	1	-	Hypma_001175
MF	GO:0004659	prenyltransferase activity	1	0	1	12	0.63632	1	Hypma_016299	-
MF	GO:0016645	oxidoreductase activity, acting on the CH-NH group of donors	1	0	1	12	0.63632	1	Hypma_009136	-
MF	GO:0016646	oxidoreductase activity, acting on the CH-NH group of donors, NAD or NADP as acceptor	1	0	1	12	0.63632	1	Hypma_009136	-
BP	GO:0000272	polysaccharide catabolic process	2	0	2	30	0.6439	1	Hypma_006216,Hypma_008699	-
BP	GO:0006766	vitamin metabolic process	1	0	1	14	0.6469	1	Hypma_000755	-
BP	GO:0006767	water-soluble vitamin metabolic process	1	0	1	14	0.6469	1	Hypma_000755	-
BP	GO:0008299	isoprenoid biosynthetic process	1	0	1	14	0.6469	1	Hypma_001744	-
BP	GO:0009084	glutamine family amino acid biosynthetic process	1	0	1	14	0.6469	1	Hypma_002214	-
BP	GO:0010035	response to inorganic substance	0	1	1	14	0.6469	1	-	Hypma_010183
BP	GO:0031570	DNA integrity checkpoint	1	0	1	14	0.6469	1	Hypma_008200	-
BP	GO:0051983	regulation of chromosome segregation	1	0	1	14	0.6469	1	Hypma_008200	-
CC	GO:0005773	vacuole	0	3	3	54	0.6496	1	-	Hypma_007837,Hypma_007917,Hypma_015173
MF	GO:0016830	carbon-carbon lyase activity	1	1	2	27	0.6536	1	Hypma_000898	Hypma_000863
BP	GO:0016053	organic acid biosynthetic process	3	4	7	107	0.6542	1	Hypma_002214,Hypma_015692,Hypma_016254	Hypma_009007,Hypma_009550,Hypma_015590,Hypma_015595
BP	GO:0046394	carboxylic acid biosynthetic process	3	4	7	107	0.6542	1	Hypma_002214,Hypma_015692,Hypma_016254	Hypma_009007,Hypma_009550,Hypma_015590,Hypma_015595
CC	GO:0000794	condensed nuclear chromosome	1	0	1	17	0.6579	1	Hypma_008200	-
MF	GO:0004003	ATP-dependent DNA helicase activity	1	0	1	13	0.66577	1	Hypma_006291	-
MF	GO:0016860	intramolecular oxidoreductase activity	0	1	1	13	0.66577	1	-	Hypma_010135
BP	GO:0006629	lipid metabolic process	4	6	10	153	0.6662	1	Hypma_000222,Hypma_001744,Hypma_006418,Hypma_011952	Hypma_000228,Hypma_000230,Hypma_001218,Hypma_003453,Hypma_005051,Hypma_014463
BP	GO:0019439	aromatic compound catabolic process	2	2	4	63	0.6705	1	Hypma_007377,Hypma_010059	Hypma_005049,Hypma_012594
BP	GO:0044270	cellular nitrogen compound catabolic process	2	2	4	63	0.6705	1	Hypma_007377,Hypma_010059	Hypma_005049,Hypma_012594
BP	GO:0046700	heterocycle catabolic process	2	2	4	63	0.6705	1	Hypma_007377,Hypma_010059	Hypma_005049,Hypma_012594
BP	GO:0006066	alcohol metabolic process	0	1	1	15	0.6723	1	-	Hypma_011602
BP	GO:0006720	isoprenoid metabolic process	1	0	1	15	0.6723	1	Hypma_001744	-
BP	GO:0007093	mitotic cell cycle checkpoint	1	0	1	15	0.6723	1	Hypma_008200	-
BP	GO:0009082	branched-chain amino acid biosynthetic process	0	1	1	15	0.6723	1	-	Hypma_009550
BP	GO:0016052	carbohydrate catabolic process	2	1	3	48	0.6787	1	Hypma_006216,Hypma_008699	Hypma_011602
MF	GO:0016741	transferase activity, transferring one-carbon groups	1	5	6	84	0.68327	1	Hypma_004470	Hypma_002106,Hypma_003429,Hypma_009919,Hypma_009929,Hypma_015595
BP	GO:1903825	organic acid transmembrane transport	1	1	2	33	0.6955	1	Hypma_001728	Hypma_011558
BP	GO:1905039	carboxylic acid transmembrane transport	1	1	2	33	0.6955	1	Hypma_001728	Hypma_011558
BP	GO:0000075	cell cycle checkpoint	1	0	1	16	0.6958	1	Hypma_008200	-
BP	GO:0007031	peroxisome organization	0	1	1	16	0.6958	1	-	Hypma_000896
BP	GO:0007088	regulation of mitotic nuclear division	1	0	1	16	0.6958	1	Hypma_008200	-
BP	GO:0010639	negative regulation of organelle organization	1	0	1	16	0.6958	1	Hypma_008200	-
BP	GO:0044275	cellular carbohydrate catabolic process	0	1	1	16	0.6958	1	-	Hypma_011602
CC	GO:0005789	endoplasmic reticulum membrane	1	2	3	58	0.6973	1	Hypma_004470	Hypma_009919,Hypma_009929
BP	GO:0044283	small molecule biosynthetic process	4	5	9	142	0.6983	1	Hypma_000755,Hypma_002214,Hypma_015692,Hypma_016254	Hypma_009007,Hypma_009550,Hypma_011602,Hypma_015590,Hypma_015595
CC	GO:0090575	RNA polymerase II transcription factor complex	1	0	1	19	0.6985	1	Hypma_006291	-
BP	GO:0090305	nucleic acid phosphodiester bond hydrolysis	2	3	5	81	0.699	1	Hypma_007911,Hypma_008646	Hypma_005066,Hypma_005689,Hypma_005690
MF	GO:0016758	transferase activity, transferring hexosyl groups	0	3	3	44	0.702	1	-	Hypma_007931,Hypma_011614,Hypma_013835
BP	GO:1901361	organic cyclic compound catabolic process	2	2	4	66	0.7062	1	Hypma_007377,Hypma_010059	Hypma_005049,Hypma_012594
MF	GO:0016765	transferase activity, transferring alkyl or aryl (other than methyl) groups	1	1	2	30	0.71021	1	Hypma_016299	Hypma_003156
MF	GO:0008509	anion transmembrane transporter activity	1	2	3	45	0.71658	1	Hypma_001728	Hypma_000808,Hypma_011558
CC	GO:0072686	mitotic spindle	1	0	1	20	0.717	1	Hypma_008200	-
BP	GO:0006099	tricarboxylic acid cycle	0	1	1	17	0.7177	1	-	Hypma_002563
BP	GO:0006626	protein targeting to mitochondrion	1	0	1	17	0.7177	1	Hypma_003714	-
BP	GO:0009069	serine family amino acid metabolic process	0	1	1	17	0.7177	1	-	Hypma_015590
BP	GO:0009081	branched-chain amino acid metabolic process	0	1	1	17	0.7177	1	-	Hypma_009550
MF	GO:0004601	peroxidase activity	0	1	1	15	0.71773	1	-	Hypma_005309
MF	GO:0015631	tubulin binding	1	0	1	15	0.71773	1	Hypma_014188	-
MF	GO:0016763	transferase activity, transferring pentosyl groups	1	0	1	15	0.71773	1	Hypma_016254	-
BP	GO:0008033	tRNA processing	1	2	3	51	0.7184	1	Hypma_008646	Hypma_005051,Hypma_015759
CC	GO:0098827	endoplasmic reticulum subcompartment	1	2	3	60	0.7193	1	Hypma_004470	Hypma_009919,Hypma_009929
MF	GO:0003700	DNA binding transcription factor activity	2	0	2	31	0.72729	1	Hypma_001292,Hypma_012452	-
CC	GO:0042175	nuclear outer membrane-endoplasmic reticulum membrane network	1	2	3	61	0.7298	1	Hypma_004470	Hypma_009919,Hypma_009929
MF	GO:0016787	hydrolase activity	41	33	74	967	0.73229	1	Hypma_000222,Hypma_000774,Hypma_001039,Hypma_001216,Hypma_001427,Hypma_001465,Hypma_002213,Hypma_002531,Hypma_002585,Hypma_004042,Hypma_004313,Hypma_004830,Hypma_006216,Hypma_006291,Hypma_006299,Hypma_006332,Hypma_007377,Hypma_007401,Hypma_007440,Hypma_007911,Hypma_008444,Hypma_008646,Hypma_008699,Hypma_009046,Hypma_010022,Hypma_010102,Hypma_010695,Hypma_011028,Hypma_011054,Hypma_012425,Hypma_012…	Hypma_000228,Hypma_000230,Hypma_001970,Hypma_002427,Hypma_002815,Hypma_003586,Hypma_004428,Hypma_004975,Hypma_005049,Hypma_005066,Hypma_005278,Hypma_005689,Hypma_005690,Hypma_008414,Hypma_008426,Hypma_009587,Hypma_009840,Hypma_010486,Hypma_010733,Hypma_011119,Hypma_011213,Hypma_011596,Hypma_011602,Hypma_012577,Hypma_012594,Hypma_012762,Hypma_012871,Hypma_013988,Hypma_014725,Hypma_015173,Hypma_015…
CC	GO:0005667	transcription factor complex	1	0	1	21	0.7344	1	Hypma_006291	-
CC	GO:0044798	nuclear transcription factor complex	1	0	1	21	0.7344	1	Hypma_006291	-
BP	GO:0006101	citrate metabolic process	0	1	1	18	0.738	1	-	Hypma_002563
BP	GO:0006414	translational elongation	0	1	1	18	0.738	1	-	Hypma_001175
BP	GO:0007127	meiosis I	1	0	1	18	0.738	1	Hypma_008200	-
BP	GO:0070585	protein localization to mitochondrion	1	0	1	18	0.738	1	Hypma_003714	-
BP	GO:0072350	tricarboxylic acid metabolic process	0	1	1	18	0.738	1	-	Hypma_002563
BP	GO:0072655	establishment of protein localization to mitochondrion	1	0	1	18	0.738	1	Hypma_003714	-
MF	GO:0043021	ribonucleoprotein complex binding	1	0	1	16	0.74061	1	Hypma_009571	-
MF	GO:0140096	catalytic activity, acting on a protein	10	17	27	369	0.7417	1	Hypma_002531,Hypma_004470,Hypma_004830,Hypma_006332,Hypma_008200,Hypma_012872,Hypma_014675,Hypma_014679,Hypma_016069,Hypma_016299	Hypma_002106,Hypma_002815,Hypma_003586,Hypma_007931,Hypma_008426,Hypma_009587,Hypma_009919,Hypma_009929,Hypma_010135,Hypma_012577,Hypma_012871,Hypma_013988,Hypma_014725,Hypma_015173,Hypma_015393,Hypma_015938,Hypma_016320
BP	GO:0090501	RNA phosphodiester bond hydrolysis	1	2	3	53	0.7426	1	Hypma_008646	Hypma_005689,Hypma_005690
MF	GO:0005342	organic acid transmembrane transporter activity	1	1	2	32	0.7435	1	Hypma_001728	Hypma_011558
MF	GO:0016879	ligase activity, forming carbon-nitrogen bonds	1	1	2	32	0.7435	1	Hypma_003862	Hypma_013202
MF	GO:0046943	carboxylic acid transmembrane transporter activity	1	1	2	32	0.7435	1	Hypma_001728	Hypma_011558
CC	GO:0000786	nucleosome	1	0	1	22	0.7507	1	Hypma_012055	-
CC	GO:0000793	condensed chromosome	1	0	1	22	0.7507	1	Hypma_008200	-
BP	GO:0030258	lipid modification	0	1	1	19	0.7568	1	-	Hypma_001218
BP	GO:0032508	DNA duplex unwinding	1	0	1	19	0.7568	1	Hypma_006291	-
BP	GO:0051129	negative regulation of cellular component organization	1	0	1	19	0.7568	1	Hypma_008200	-
MF	GO:0005509	calcium ion binding	2	0	2	33	0.75889	1	Hypma_014077,Hypma_014078	-
MF	GO:0008238	exopeptidase activity	1	1	2	33	0.75889	1	Hypma_004830	Hypma_012577
MF	GO:0016835	carbon-oxygen lyase activity	0	2	2	33	0.75889	1	-	Hypma_009550,Hypma_014174
MF	GO:0003774	motor activity	1	0	1	17	0.76163	1	Hypma_014188	-
MF	GO:0008234	cysteine-type peptidase activity	0	1	1	17	0.76163	1	-	Hypma_003586
MF	GO:0016831	carboxy-lyase activity	1	0	1	17	0.76163	1	Hypma_000898	-
CC	GO:0044432	endoplasmic reticulum part	1	2	3	65	0.7688	1	Hypma_004470	Hypma_009919,Hypma_009929
MF	GO:0008514	organic anion transmembrane transporter activity	1	1	2	34	0.77348	1	Hypma_001728	Hypma_011558
BP	GO:0032392	DNA geometric change	1	0	1	20	0.7743	1	Hypma_006291	-
BP	GO:0044743	protein transmembrane import into intracellular organelle	1	0	1	20	0.7743	1	Hypma_003714	-
BP	GO:0015849	organic acid transport	1	1	2	39	0.7802	1	Hypma_001728	Hypma_011558
BP	GO:0046942	carboxylic acid transport	1	1	2	39	0.7802	1	Hypma_001728	Hypma_011558
CC	GO:0000775	chromosome, centromeric region	1	0	1	24	0.7804	1	Hypma_008200	-
CC	GO:0044815	DNA packaging complex	1	0	1	24	0.7804	1	Hypma_012055	-
MF	GO:0003678	DNA helicase activity	1	0	1	18	0.78096	1	Hypma_006291	-
MF	GO:0016684	oxidoreductase activity, acting on peroxide as acceptor	0	1	1	18	0.78096	1	-	Hypma_005309
CC	GO:0000322	storage vacuole	0	2	2	46	0.7816	1	-	Hypma_007837,Hypma_007917
CC	GO:0000323	lytic vacuole	0	2	2	46	0.7816	1	-	Hypma_007837,Hypma_007917
CC	GO:0000324	fungal-type vacuole	0	2	2	46	0.7816	1	-	Hypma_007837,Hypma_007917
CC	GO:0005759	mitochondrial matrix	2	0	2	46	0.7816	1	Hypma_002214,Hypma_015692	-
BP	GO:0032787	monocarboxylic acid metabolic process	0	3	3	57	0.7862	1	-	Hypma_001218,Hypma_002563,Hypma_007750
BP	GO:0000460	maturation of 5.8S rRNA	1	0	1	21	0.7906	1	Hypma_009571	-
BP	GO:0000466	maturation of 5.8S rRNA from tricistronic rRNA transcript (SSU-rRNA, 5.8S rRNA, LSU-rRNA)	1	0	1	21	0.7906	1	Hypma_009571	-
BP	GO:0006073	cellular glucan metabolic process	1	0	1	21	0.7906	1	Hypma_016299	-
BP	GO:0006839	mitochondrial transport	1	0	1	21	0.7906	1	Hypma_003714	-
BP	GO:0009067	aspartate family amino acid biosynthetic process	0	1	1	21	0.7906	1	-	Hypma_015595
BP	GO:0010948	negative regulation of cell cycle process	1	0	1	21	0.7906	1	Hypma_008200	-
BP	GO:0044042	glucan metabolic process	1	0	1	21	0.7906	1	Hypma_016299	-
BP	GO:0044264	cellular polysaccharide metabolic process	1	0	1	21	0.7906	1	Hypma_016299	-
BP	GO:0045930	negative regulation of mitotic cell cycle	1	0	1	21	0.7906	1	Hypma_008200	-
BP	GO:0051656	establishment of organelle localization	1	0	1	21	0.7906	1	Hypma_008200	-
BP	GO:0051783	regulation of nuclear division	1	0	1	21	0.7906	1	Hypma_008200	-
BP	GO:0072528	pyrimidine-containing compound biosynthetic process	1	0	1	21	0.7906	1	Hypma_000755	-
BP	GO:0140013	meiotic nuclear division	1	0	1	21	0.7906	1	Hypma_008200	-
BP	GO:0044281	small molecule metabolic process	8	18	26	415	0.8008	1	Hypma_000755,Hypma_002214,Hypma_006261,Hypma_007377,Hypma_008464,Hypma_009136,Hypma_015692,Hypma_016254	Hypma_000863,Hypma_001218,Hypma_002563,Hypma_003156,Hypma_005049,Hypma_005776,Hypma_007750,Hypma_008671,Hypma_009007,Hypma_009550,Hypma_010183,Hypma_011602,Hypma_012594,Hypma_013437,Hypma_013800,Hypma_014891,Hypma_015590,Hypma_015595
BP	GO:0007017	microtubule-based process	2	0	2	41	0.8034	1	Hypma_008200,Hypma_014188	-
BP	GO:0033044	regulation of chromosome organization	1	0	1	22	0.8056	1	Hypma_008200	-
BP	GO:0051493	regulation of cytoskeleton organization	1	0	1	22	0.8056	1	Hypma_008200	-
BP	GO:0065002	intracellular protein transmembrane transport	1	0	1	22	0.8056	1	Hypma_003714	-
BP	GO:0071806	protein transmembrane transport	1	0	1	22	0.8056	1	Hypma_003714	-
BP	GO:1903046	meiotic cell cycle process	1	0	1	22	0.8056	1	Hypma_008200	-
CC	GO:0016591	DNA-directed RNA polymerase II, holoenzyme	1	0	1	26	0.8066	1	Hypma_006291	-
CC	GO:0031301	integral component of organelle membrane	0	1	1	26	0.8066	1	-	Hypma_000896
BP	GO:0000281	mitotic cytokinesis	1	0	1	23	0.8196	1	Hypma_008200	-
BP	GO:0061640	cytoskeleton-dependent cytokinesis	1	0	1	23	0.8196	1	Hypma_008200	-
BP	GO:0098869	cellular oxidant detoxification	0	1	1	23	0.8196	1	-	Hypma_005309
BP	GO:1901987	regulation of cell cycle phase transition	1	0	1	23	0.8196	1	Hypma_008200	-
BP	GO:1901990	regulation of mitotic cell cycle phase transition	1	0	1	23	0.8196	1	Hypma_008200	-
BP	GO:0009451	RNA modification	0	2	2	43	0.8245	1	-	Hypma_005051,Hypma_015759
CC	GO:0031300	intrinsic component of organelle membrane	0	1	1	28	0.8296	1	-	Hypma_000896
MF	GO:0008094	DNA-dependent ATPase activity	1	0	1	21	0.83007	1	Hypma_006291	-
BP	GO:0000226	microtubule cytoskeleton organization	1	0	1	24	0.8326	1	Hypma_008200	-
BP	GO:0009064	glutamine family amino acid metabolic process	1	0	1	24	0.8326	1	Hypma_002214	-
BP	GO:0051321	meiotic cell cycle	1	0	1	24	0.8326	1	Hypma_008200	-
BP	GO:0072527	pyrimidine-containing compound metabolic process	1	0	1	24	0.8326	1	Hypma_000755	-
BP	GO:0098656	anion transmembrane transport	1	1	2	44	0.8342	1	Hypma_001728	Hypma_011558
MF	GO:0008092	cytoskeletal protein binding	1	1	2	39	0.83538	1	Hypma_014188	Hypma_010135
CC	GO:0005819	spindle	1	0	1	29	0.8401	1	Hypma_008200	-
BP	GO:0065008	regulation of biological quality	0	5	5	98	0.8418	1	-	Hypma_002955,Hypma_006178,Hypma_009917,Hypma_010135,Hypma_013437
MF	GO:0003779	actin binding	0	1	1	22	0.84386	1	-	Hypma_010135
BP	GO:0000070	mitotic sister chromatid segregation	1	0	1	25	0.8447	1	Hypma_008200	-
BP	GO:0000910	cytokinesis	1	0	1	25	0.8447	1	Hypma_008200	-
BP	GO:0000956	nuclear-transcribed mRNA catabolic process	1	0	1	25	0.8447	1	Hypma_010059	-
BP	GO:0006323	DNA packaging	1	0	1	25	0.8447	1	Hypma_008200	-
BP	GO:0009060	aerobic respiration	0	1	1	25	0.8447	1	-	Hypma_002563
BP	GO:0009636	response to toxic substance	0	1	1	25	0.8447	1	-	Hypma_005309
BP	GO:0022411	cellular component disassembly	1	0	1	25	0.8447	1	Hypma_008200	-
BP	GO:0097237	cellular response to toxic substance	0	1	1	25	0.8447	1	-	Hypma_005309
BP	GO:0098754	detoxification	0	1	1	25	0.8447	1	-	Hypma_005309
BP	GO:1990748	cellular detoxification	0	1	1	25	0.8447	1	-	Hypma_005309
MF	GO:0004386	helicase activity	2	2	4	72	0.84522	1	Hypma_006291,Hypma_015158	Hypma_005689,Hypma_005690
MF	GO:0016757	transferase activity, transferring glycosyl groups	1	3	4	72	0.84522	1	Hypma_016254	Hypma_007931,Hypma_011614,Hypma_013835
BP	GO:0006810	transport	22	19	41	651	0.8476	1	Hypma_000772,Hypma_000774,Hypma_001728,Hypma_002155,Hypma_002425,Hypma_002741,Hypma_003714,Hypma_005829,Hypma_006812,Hypma_006925,Hypma_007926,Hypma_008199,Hypma_008200,Hypma_008848,Hypma_009765,Hypma_010878,Hypma_011160,Hypma_012813,Hypma_013570,Hypma_014752,Hypma_016069,Hypma_016321	Hypma_000454,Hypma_000808,Hypma_002552,Hypma_004975,Hypma_005035,Hypma_006564,Hypma_007837,Hypma_009840,Hypma_010216,Hypma_010733,Hypma_011558,Hypma_012159,Hypma_013084,Hypma_013163,Hypma_013200,Hypma_013521,Hypma_014036,Hypma_015660,Hypma_016102
CC	GO:0098800	inner mitochondrial membrane protein complex	1	0	1	30	0.8499	1	Hypma_003714	-
BP	GO:0071103	DNA conformation change	2	0	2	46	0.8523	1	Hypma_006291,Hypma_008200	-
BP	GO:0018205	peptidyl-lysine modification	0	1	1	26	0.8559	1	-	Hypma_009587
BP	GO:0006631	fatty acid metabolic process	0	1	1	27	0.8663	1	-	Hypma_001218
BP	GO:0016569	covalent chromatin modification	1	0	1	27	0.8663	1	Hypma_008200	-
BP	GO:0016570	histone modification	1	0	1	27	0.8663	1	Hypma_008200	-
BP	GO:0017038	protein import	1	0	1	27	0.8663	1	Hypma_003714	-
MF	GO:0016209	antioxidant activity	0	1	1	24	0.86819	1	-	Hypma_005309
MF	GO:0016651	oxidoreductase activity, acting on NAD(P)H	0	1	1	24	0.86819	1	-	Hypma_009007
BP	GO:0051234	establishment of localization	22	19	41	660	0.8713	1	Hypma_000772,Hypma_000774,Hypma_001728,Hypma_002155,Hypma_002425,Hypma_002741,Hypma_003714,Hypma_005829,Hypma_006812,Hypma_006925,Hypma_007926,Hypma_008199,Hypma_008200,Hypma_008848,Hypma_009765,Hypma_010878,Hypma_011160,Hypma_012813,Hypma_013570,Hypma_014752,Hypma_016069,Hypma_016321	Hypma_000454,Hypma_000808,Hypma_002552,Hypma_004975,Hypma_005035,Hypma_006564,Hypma_007837,Hypma_009840,Hypma_010216,Hypma_010733,Hypma_011558,Hypma_012159,Hypma_013084,Hypma_013163,Hypma_013200,Hypma_013521,Hypma_014036,Hypma_015660,Hypma_016102
MF	GO:0005215	transporter activity	8	8	16	251	0.87569	1	Hypma_000774,Hypma_001728,Hypma_002741,Hypma_006812,Hypma_006925,Hypma_010878,Hypma_012813,Hypma_016069	Hypma_000808,Hypma_004975,Hypma_006564,Hypma_007837,Hypma_011558,Hypma_013084,Hypma_013200,Hypma_016102
BP	GO:0006402	mRNA catabolic process	1	0	1	28	0.8759	1	Hypma_010059	-
BP	GO:0007034	vacuolar transport	1	0	1	28	0.8759	1	Hypma_008200	-
BP	GO:0009116	nucleoside metabolic process	0	1	1	28	0.8759	1	-	Hypma_013800
BP	GO:0019362	pyridine nucleotide metabolic process	0	1	1	28	0.8759	1	-	Hypma_010183
BP	GO:0046496	nicotinamide nucleotide metabolic process	0	1	1	28	0.8759	1	-	Hypma_010183
BP	GO:1901657	glycosyl compound metabolic process	0	1	1	28	0.8759	1	-	Hypma_013800
CC	GO:0000428	DNA-directed RNA polymerase complex	1	0	1	33	0.876	1	Hypma_006291	-
CC	GO:0030880	RNA polymerase complex	1	0	1	33	0.876	1	Hypma_006291	-
CC	GO:0055029	nuclear DNA-directed RNA polymerase complex	1	0	1	33	0.876	1	Hypma_006291	-
BP	GO:0034655	nucleobase-containing compound catabolic process	2	0	2	49	0.8761	1	Hypma_007377,Hypma_010059	-
BP	GO:0006811	ion transport	3	5	8	155	0.8774	1	Hypma_001728,Hypma_006925,Hypma_016069	Hypma_000808,Hypma_007837,Hypma_009840,Hypma_010733,Hypma_011558
CC	GO:0098687	chromosomal region	1	0	1	34	0.8836	1	Hypma_008200	-
BP	GO:0009628	response to abiotic stimulus	1	0	1	29	0.8849	1	Hypma_007911	-
BP	GO:0042273	ribosomal large subunit biogenesis	1	0	1	29	0.8849	1	Hypma_009571	-
BP	GO:0045786	negative regulation of cell cycle	1	0	1	29	0.8849	1	Hypma_008200	-
MF	GO:0046983	protein dimerization activity	1	1	2	45	0.88929	1	Hypma_012055	Hypma_014595
CC	GO:0030684	preribosome	1	0	1	35	0.8908	1	Hypma_009571	-
CC	GO:0031984	organelle subcompartment	1	2	3	83	0.8913	1	Hypma_004470	Hypma_009919,Hypma_009929
BP	GO:0006508	proteolysis	6	4	10	193	0.8967	1	Hypma_002531,Hypma_004830,Hypma_006332,Hypma_012872,Hypma_014675,Hypma_014679	Hypma_012577,Hypma_012871,Hypma_014725,Hypma_015938
CC	GO:0000329	fungal-type vacuole membrane	0	1	1	36	0.8975	1	-	Hypma_007917
CC	GO:0098852	lytic vacuole membrane	0	1	1	36	0.8975	1	-	Hypma_007917
MF	GO:0003690	double-stranded DNA binding	1	0	1	27	0.89779	1	Hypma_006291	-
MF	GO:0004871	signal transducer activity	0	1	1	27	0.89779	1	-	Hypma_015393
MF	GO:0008026	ATP-dependent helicase activity	1	0	1	27	0.89779	1	Hypma_006291	-
MF	GO:0070035	purine NTP-dependent helicase activity	1	0	1	27	0.89779	1	Hypma_006291	-
BP	GO:0044770	cell cycle phase transition	1	0	1	31	0.9009	1	Hypma_008200	-
BP	GO:0044772	mitotic cell cycle phase transition	1	0	1	31	0.9009	1	Hypma_008200	-
BP	GO:0070925	organelle assembly	1	0	1	31	0.9009	1	Hypma_008200	-
CC	GO:0032993	protein-DNA complex	1	0	1	37	0.9039	1	Hypma_012055	-
BP	GO:1901575	organic substance catabolic process	5	7	12	229	0.9072	1	Hypma_006216,Hypma_007377,Hypma_007440,Hypma_008699,Hypma_010059	Hypma_001218,Hypma_002427,Hypma_005049,Hypma_007750,Hypma_008671,Hypma_011602,Hypma_012594
BP	GO:0000819	sister chromatid segregation	1	0	1	32	0.908	1	Hypma_008200	-
BP	GO:0072524	pyridine-containing compound metabolic process	0	1	1	32	0.908	1	-	Hypma_010183
BP	GO:0140014	mitotic nuclear division	1	0	1	32	0.908	1	Hypma_008200	-
MF	GO:0016853	isomerase activity	0	3	3	66	0.91167	1	-	Hypma_010135,Hypma_011831,Hypma_015512
BP	GO:0007346	regulation of mitotic cell cycle	1	0	1	33	0.9147	1	Hypma_008200	-
BP	GO:0045333	cellular respiration	0	1	1	33	0.9147	1	-	Hypma_002563
CC	GO:0098798	mitochondrial protein complex	1	0	1	39	0.9154	1	Hypma_003714	-
CC	GO:0005783	endoplasmic reticulum	1	5	6	154	0.9183	1	Hypma_004470	Hypma_009048,Hypma_009919,Hypma_009929,Hypma_010135,Hypma_011558
BP	GO:0007005	mitochondrion organization	2	0	2	56	0.9185	1	Hypma_000755,Hypma_003714	-
CC	GO:0044445	cytosolic part	0	1	1	40	0.9206	1	-	Hypma_009550
MF	GO:0046982	protein heterodimerization activity	1	0	1	30	0.92075	1	Hypma_012055	-
BP	GO:0045892	negative regulation of transcription, DNA-templated	0	1	1	34	0.9208	1	-	Hypma_000340
BP	GO:1902679	negative regulation of RNA biosynthetic process	0	1	1	34	0.9208	1	-	Hypma_000340
BP	GO:1903507	negative regulation of nucleic acid-templated transcription	0	1	1	34	0.9208	1	-	Hypma_000340
BP	GO:1901135	carbohydrate derivative metabolic process	1	6	7	150	0.9221	1	Hypma_007440	Hypma_002427,Hypma_007931,Hypma_010183,Hypma_011614,Hypma_013800,Hypma_013835
CC	GO:0005774	vacuolar membrane	0	1	1	41	0.9255	1	-	Hypma_007917
BP	GO:0006470	protein dephosphorylation	0	1	1	35	0.9265	1	-	Hypma_008426
BP	GO:0006733	oxidoreduction coenzyme metabolic process	0	1	1	35	0.9265	1	-	Hypma_010183
MF	GO:0051082	unfolded protein binding	0	1	1	31	0.9272	1	-	Hypma_010214
BP	GO:0044248	cellular catabolic process	2	8	10	204	0.9296	1	Hypma_007377,Hypma_010059	Hypma_001218,Hypma_002427,Hypma_005049,Hypma_005309,Hypma_007750,Hypma_008671,Hypma_011602,Hypma_012594
BP	GO:0009056	catabolic process	5	8	13	254	0.9298	1	Hypma_006216,Hypma_007377,Hypma_007440,Hypma_008699,Hypma_010059	Hypma_001218,Hypma_002427,Hypma_005049,Hypma_005309,Hypma_007750,Hypma_008671,Hypma_011602,Hypma_012594
MF	GO:0004674	protein serine/threonine kinase activity	1	1	2	52	0.93137	1	Hypma_008200	Hypma_015393
MF	GO:0140110	transcription regulator activity	2	0	2	52	0.93137	1	Hypma_001292,Hypma_012452	-
BP	GO:0051253	negative regulation of RNA metabolic process	0	1	1	36	0.9319	1	-	Hypma_000340
BP	GO:0048285	organelle fission	1	1	2	59	0.9321	1	Hypma_008200	Hypma_000896
CC	GO:0044437	vacuolar part	0	1	1	43	0.9344	1	-	Hypma_007917
BP	GO:0051179	localization	22	19	41	694	0.9367	1	Hypma_000772,Hypma_000774,Hypma_001728,Hypma_002155,Hypma_002425,Hypma_002741,Hypma_003714,Hypma_005829,Hypma_006812,Hypma_006925,Hypma_007926,Hypma_008199,Hypma_008200,Hypma_008848,Hypma_009765,Hypma_010878,Hypma_011160,Hypma_012813,Hypma_013570,Hypma_014752,Hypma_016069,Hypma_016321	Hypma_000454,Hypma_000808,Hypma_002552,Hypma_004975,Hypma_005035,Hypma_006564,Hypma_007837,Hypma_009840,Hypma_010216,Hypma_010733,Hypma_011558,Hypma_012159,Hypma_013084,Hypma_013163,Hypma_013200,Hypma_013521,Hypma_014036,Hypma_015660,Hypma_016102
BP	GO:0006401	RNA catabolic process	1	0	1	37	0.9368	1	Hypma_010059	-
BP	GO:0010564	regulation of cell cycle process	1	0	1	37	0.9368	1	Hypma_008200	-
BP	GO:0051640	organelle localization	1	0	1	37	0.9368	1	Hypma_008200	-
BP	GO:0006357	regulation of transcription from RNA polymerase II promoter	3	0	3	81	0.9373	1	Hypma_001292,Hypma_006291,Hypma_012452	-
CC	GO:0005730	nucleolus	2	0	2	71	0.9377	1	Hypma_001469,Hypma_009571	-
BP	GO:0098813	nuclear chromosome segregation	1	0	1	38	0.9414	1	Hypma_008200	-
BP	GO:0006468	protein phosphorylation	3	1	4	102	0.9419	1	Hypma_006291,Hypma_008200,Hypma_016069	Hypma_015393
CC	GO:0032153	cell division site	1	0	1	45	0.9423	1	Hypma_010026	-
CC	GO:0061695	transferase complex, transferring phosphorus-containing groups	1	0	1	45	0.9423	1	Hypma_006291	-
MF	GO:0004721	phosphoprotein phosphatase activity	0	1	1	34	0.94357	1	-	Hypma_008426
CC	GO:0015630	microtubule cytoskeleton	2	0	2	73	0.9439	1	Hypma_008200,Hypma_014188	-
BP	GO:0006950	response to stress	4	7	11	228	0.9455	1	Hypma_000755,Hypma_006291,Hypma_007911,Hypma_011737	Hypma_002573,Hypma_005066,Hypma_005309,Hypma_009053,Hypma_010183,Hypma_010214,Hypma_011602
BP	GO:0015980	energy derivation by oxidation of organic compounds	0	1	1	39	0.9456	1	-	Hypma_002563
BP	GO:0044087	regulation of cellular component biogenesis	1	0	1	39	0.9456	1	Hypma_008200	-
MF	GO:0016874	ligase activity	1	2	3	74	0.9458	1	Hypma_003862	Hypma_002637,Hypma_013202
MF	GO:0022804	active transmembrane transporter activity	1	2	3	74	0.9458	1	Hypma_006925	Hypma_000808,Hypma_004975
BP	GO:0010558	negative regulation of macromolecule biosynthetic process	0	1	1	40	0.9495	1	-	Hypma_000340
BP	GO:0045934	negative regulation of nucleobase-containing compound metabolic process	0	1	1	40	0.9495	1	-	Hypma_000340
BP	GO:0051301	cell division	1	0	1	40	0.9495	1	Hypma_008200	-
BP	GO:2000113	negative regulation of cellular macromolecule biosynthetic process	0	1	1	40	0.9495	1	-	Hypma_000340
BP	GO:0018193	peptidyl-amino acid modification	1	1	2	64	0.9502	1	Hypma_008200	Hypma_009587
CC	GO:0071944	cell periphery	1	1	2	76	0.9521	1	Hypma_002531	Hypma_014184
BP	GO:1901137	carbohydrate derivative biosynthetic process	0	3	3	86	0.9524	1	-	Hypma_007931,Hypma_011614,Hypma_013835
BP	GO:0016311	dephosphorylation	0	2	2	65	0.9532	1	-	Hypma_008426,Hypma_011602
MF	GO:0043168	anion binding	15	27	42	643	0.95404	1	Hypma_000898,Hypma_001474,Hypma_002631,Hypma_003573,Hypma_006755,Hypma_007396,Hypma_007514,Hypma_008200,Hypma_011028,Hypma_011772,Hypma_013190,Hypma_013322,Hypma_014188,Hypma_016069,Hypma_016079	Hypma_000340,Hypma_000531,Hypma_001054,Hypma_001218,Hypma_003156,Hypma_003217,Hypma_004975,Hypma_005051,Hypma_005296,Hypma_005689,Hypma_005690,Hypma_006158,Hypma_006491,Hypma_006995,Hypma_009007,Hypma_009587,Hypma_009605,Hypma_010214,Hypma_010308,Hypma_010797,Hypma_011943,Hypma_012162,Hypma_013929,Hypma_014891,Hypma_015393,Hypma_015759,Hypma_016469
BP	GO:0010629	negative regulation of gene expression	1	1	2	66	0.956	1	Hypma_010059	Hypma_000340
BP	GO:0007059	chromosome segregation	1	0	1	42	0.9566	1	Hypma_008200	-
CC	GO:0005654	nucleoplasm	2	0	2	79	0.9592	1	Hypma_006291,Hypma_009571	-
MF	GO:0000287	magnesium ion binding	1	0	1	38	0.95984	1	Hypma_000898	-
BP	GO:0009890	negative regulation of biosynthetic process	0	1	1	44	0.9626	1	-	Hypma_000340
BP	GO:0031327	negative regulation of cellular biosynthetic process	0	1	1	44	0.9626	1	-	Hypma_000340
MF	GO:0022857	transmembrane transporter activity	6	4	10	196	0.96287	1	Hypma_001728,Hypma_006812,Hypma_006925,Hypma_010878,Hypma_012813,Hypma_016069	Hypma_000808,Hypma_004975,Hypma_011558,Hypma_016102
MF	GO:0036094	small molecule binding	19	36	55	826	0.96335	1	Hypma_000898,Hypma_001474,Hypma_002631,Hypma_003573,Hypma_003856,Hypma_006755,Hypma_007396,Hypma_007514,Hypma_008200,Hypma_008464,Hypma_011028,Hypma_011772,Hypma_011919,Hypma_011990,Hypma_013190,Hypma_013322,Hypma_014188,Hypma_016069,Hypma_016079	Hypma_000340,Hypma_000531,Hypma_000751,Hypma_001054,Hypma_001218,Hypma_003156,Hypma_003217,Hypma_004975,Hypma_005051,Hypma_005296,Hypma_005689,Hypma_005690,Hypma_006158,Hypma_006491,Hypma_006995,Hypma_007262,Hypma_007750,Hypma_008963,Hypma_009007,Hypma_009587,Hypma_009605,Hypma_009840,Hypma_010008,Hypma_010183,Hypma_010214,Hypma_010308,Hypma_010733,Hypma_010797,Hypma_011943,Hypma_012162,Hypma_013…
CC	GO:0005794	Golgi apparatus	0	2	2	81	0.9634	1	-	Hypma_007917,Hypma_011558
MF	GO:0016791	phosphatase activity	0	2	2	61	0.9636	1	-	Hypma_008426,Hypma_011602
MF	GO:0140101	catalytic activity, acting on a tRNA	1	1	2	61	0.9636	1	Hypma_008646	Hypma_005051
BP	GO:0022414	reproductive process	1	0	1	45	0.9653	1	Hypma_008200	-
BP	GO:0006732	coenzyme metabolic process	1	1	2	70	0.9658	1	Hypma_009136	Hypma_010183
BP	GO:0051186	cofactor metabolic process	1	2	3	92	0.966	1	Hypma_009136	Hypma_010183,Hypma_015759
BP	GO:0006281	DNA repair	2	2	4	113	0.9669	1	Hypma_006291,Hypma_007911	Hypma_002573,Hypma_005066
CC	GO:0044455	mitochondrial membrane part	1	0	1	54	0.9675	1	Hypma_003714	-
MF	GO:0044877	macromolecular complex binding	1	0	1	41	0.96889	1	Hypma_009571	-
BP	GO:0051172	negative regulation of nitrogen compound metabolic process	0	1	1	47	0.9702	1	-	Hypma_000340
BP	GO:0034470	ncRNA processing	2	2	4	115	0.9702	1	Hypma_008646,Hypma_009571	Hypma_005051,Hypma_015759
BP	GO:0000003	reproduction	1	0	1	48	0.9723	1	Hypma_008200	-
BP	GO:0006605	protein targeting	1	0	1	48	0.9723	1	Hypma_003714	-
BP	GO:0006355	regulation of transcription, DNA-templated	3	4	7	175	0.9732	1	Hypma_001292,Hypma_006291,Hypma_012452	Hypma_000340,Hypma_008873,Hypma_014595,Hypma_014960
BP	GO:0010605	negative regulation of macromolecule metabolic process	1	1	2	74	0.9735	1	Hypma_010059	Hypma_000340
CC	GO:0005829	cytosol	4	12	16	389	0.9736	1	Hypma_000755,Hypma_001474,Hypma_016254,Hypma_016299	Hypma_001181,Hypma_007750,Hypma_008414,Hypma_009007,Hypma_009550,Hypma_010183,Hypma_011421,Hypma_011602,Hypma_014098,Hypma_014891,Hypma_015590,Hypma_015759
MF	GO:0042626	ATPase activity, coupled to transmembrane movement of substances	0	1	1	43	0.97376	1	-	Hypma_004975
BP	GO:1903506	regulation of nucleic acid-templated transcription	3	4	7	177	0.9756	1	Hypma_001292,Hypma_006291,Hypma_012452	Hypma_000340,Hypma_008873,Hypma_014595,Hypma_014960
BP	GO:2001141	regulation of RNA biosynthetic process	3	4	7	177	0.9756	1	Hypma_001292,Hypma_006291,Hypma_012452	Hypma_000340,Hypma_008873,Hypma_014595,Hypma_014960
MF	GO:0022891	substrate-specific transmembrane transporter activity	4	3	7	157	0.97576	1	Hypma_001728,Hypma_010878,Hypma_012813,Hypma_016069	Hypma_000808,Hypma_011558,Hypma_016102
BP	GO:0031324	negative regulation of cellular metabolic process	0	1	1	50	0.9762	1	-	Hypma_000340
BP	GO:0033365	protein localization to organelle	2	0	2	76	0.9767	1	Hypma_003714,Hypma_008200	-
BP	GO:0042221	response to chemical	0	2	2	76	0.9767	1	-	Hypma_005309,Hypma_010183
MF	GO:0016820	hydrolase activity, acting on acid anhydrides, catalyzing transmembrane movement of substances	0	1	1	45	0.97787	1	-	Hypma_004975
BP	GO:0006399	tRNA metabolic process	1	2	3	100	0.9786	1	Hypma_008646	Hypma_005051,Hypma_015759
BP	GO:0051252	regulation of RNA metabolic process	3	4	7	180	0.9787	1	Hypma_001292,Hypma_006291,Hypma_012452	Hypma_000340,Hypma_008873,Hypma_014595,Hypma_014960
CC	GO:0044454	nuclear chromosome part	1	0	1	61	0.9793	1	Hypma_008200	-
BP	GO:0009892	negative regulation of metabolic process	1	1	2	78	0.9795	1	Hypma_010059	Hypma_000340
BP	GO:0000280	nuclear division	1	0	1	52	0.9795	1	Hypma_008200	-
BP	GO:0006091	generation of precursor metabolites and energy	0	1	1	52	0.9795	1	-	Hypma_002563
BP	GO:0051726	regulation of cell cycle	1	0	1	52	0.9795	1	Hypma_008200	-
MF	GO:0016773	phosphotransferase activity, alcohol group as acceptor	2	3	5	126	0.97956	1	Hypma_008200,Hypma_016069	Hypma_013378,Hypma_014891,Hypma_015393
MF	GO:0015399	primary active transmembrane transporter activity	0	1	1	46	0.97968	1	-	Hypma_004975
MF	GO:0015405	P-P-bond-hydrolysis-driven transmembrane transporter activity	0	1	1	46	0.97968	1	-	Hypma_004975
MF	GO:0043492	ATPase activity, coupled to movement of substances	0	1	1	46	0.97968	1	-	Hypma_004975
BP	GO:0006464	cellular protein modification process	5	8	13	289	0.9798	1	Hypma_004470,Hypma_006291,Hypma_008200,Hypma_016069,Hypma_016299	Hypma_002106,Hypma_007931,Hypma_008426,Hypma_009587,Hypma_009919,Hypma_009929,Hypma_011614,Hypma_015393
BP	GO:0036211	protein modification process	5	8	13	289	0.9798	1	Hypma_004470,Hypma_006291,Hypma_008200,Hypma_016069,Hypma_016299	Hypma_002106,Hypma_007931,Hypma_008426,Hypma_009587,Hypma_009919,Hypma_009929,Hypma_011614,Hypma_015393
CC	GO:0098805	whole membrane	0	2	2	93	0.981	1	-	Hypma_000896,Hypma_007917
MF	GO:0016788	hydrolase activity, acting on ester bonds	2	5	7	162	0.98129	1	Hypma_007911,Hypma_008646	Hypma_005066,Hypma_005689,Hypma_005690,Hypma_008426,Hypma_011602
BP	GO:1901565	organonitrogen compound catabolic process	1	3	4	124	0.9816	1	Hypma_007440	Hypma_002427,Hypma_005049,Hypma_012594
BP	GO:0006366	transcription from RNA polymerase II promoter	3	0	3	104	0.9831	1	Hypma_001292,Hypma_006291,Hypma_012452	-
BP	GO:0009057	macromolecule catabolic process	4	1	5	146	0.9831	1	Hypma_006216,Hypma_007440,Hypma_008699,Hypma_010059	Hypma_002427
MF	GO:0004672	protein kinase activity	2	1	3	93	0.98414	1	Hypma_008200,Hypma_016069	Hypma_015393
MF	GO:0005525	GTP binding	3	0	3	93	0.98414	1	Hypma_006755,Hypma_007514,Hypma_011028	-
MF	GO:0032561	guanyl ribonucleotide binding	3	0	3	93	0.98414	1	Hypma_006755,Hypma_007514,Hypma_011028	-
BP	GO:0043412	macromolecule modification	5	10	15	331	0.9848	1	Hypma_004470,Hypma_006291,Hypma_008200,Hypma_016069,Hypma_016299	Hypma_002106,Hypma_005051,Hypma_007931,Hypma_008426,Hypma_009587,Hypma_009919,Hypma_009929,Hypma_011614,Hypma_015393,Hypma_015759
BP	GO:0007010	cytoskeleton organization	1	0	1	56	0.9849	1	Hypma_008200	-
BP	GO:0033043	regulation of organelle organization	1	0	1	56	0.9849	1	Hypma_008200	-
CC	GO:0000228	nuclear chromosome	1	0	1	66	0.985	1	Hypma_008200	-
MF	GO:0001883	purine nucleoside binding	3	0	3	94	0.98516	1	Hypma_006755,Hypma_007514,Hypma_011028	-
MF	GO:0032550	purine ribonucleoside binding	3	0	3	94	0.98516	1	Hypma_006755,Hypma_007514,Hypma_011028	-
MF	GO:0140097	catalytic activity, acting on DNA	1	0	1	50	0.98555	1	Hypma_006291	-
BP	GO:0072594	establishment of protein localization to organelle	1	0	1	57	0.986	1	Hypma_003714	-
BP	GO:0006351	transcription, DNA-templated	3	7	10	245	0.9861	1	Hypma_001292,Hypma_006291,Hypma_012452	Hypma_000340,Hypma_007486,Hypma_008873,Hypma_011540,Hypma_014595,Hypma_014960,Hypma_016551
BP	GO:0019219	regulation of nucleobase-containing compound metabolic process	3	4	7	190	0.9867	1	Hypma_001292,Hypma_006291,Hypma_012452	Hypma_000340,Hypma_008873,Hypma_014595,Hypma_014960
CC	GO:0000785	chromatin	1	0	1	68	0.9868	1	Hypma_012055	-
MF	GO:0005488	binding	56	85	141	1969	0.9871	1	Hypma_000517,Hypma_000755,Hypma_000898,Hypma_001292,Hypma_001474,Hypma_002513,Hypma_002585,Hypma_002631,Hypma_003158,Hypma_003300,Hypma_003573,Hypma_003714,Hypma_003856,Hypma_003959,Hypma_004313,Hypma_006291,Hypma_006332,Hypma_006755,Hypma_007167,Hypma_007396,Hypma_007440,Hypma_007514,Hypma_007685,Hypma_008200,Hypma_008444,Hypma_008464,Hypma_008699,Hypma_009046,Hypma_009500,Hypma_009571,Hypma_009…	Hypma_000307,Hypma_000340,Hypma_000531,Hypma_000751,Hypma_001054,Hypma_001175,Hypma_001218,Hypma_001612,Hypma_001823,Hypma_001824,Hypma_002893,Hypma_003156,Hypma_003186,Hypma_003217,Hypma_003799,Hypma_004016,Hypma_004027,Hypma_004172,Hypma_004368,Hypma_004428,Hypma_004820,Hypma_004975,Hypma_005024,Hypma_005050,Hypma_005051,Hypma_005296,Hypma_005309,Hypma_005689,Hypma_005690,Hypma_005776,Hypma_006…
BP	GO:0097659	nucleic acid-templated transcription	3	7	10	247	0.9872	1	Hypma_001292,Hypma_006291,Hypma_012452	Hypma_000340,Hypma_007486,Hypma_008873,Hypma_011540,Hypma_014595,Hypma_014960,Hypma_016551
BP	GO:0034220	ion transmembrane transport	2	1	3	109	0.9874	1	Hypma_001728,Hypma_016069	Hypma_011558
CC	GO:1990234	transferase complex	2	0	2	101	0.9878	1	Hypma_006291,Hypma_016299	-
BP	GO:0032774	RNA biosynthetic process	3	7	10	249	0.9883	1	Hypma_001292,Hypma_006291,Hypma_012452	Hypma_000340,Hypma_007486,Hypma_008873,Hypma_011540,Hypma_014595,Hypma_014960,Hypma_016551
CC	GO:0044451	nucleoplasm part	1	0	1	70	0.9884	1	Hypma_006291	-
BP	GO:0048523	negative regulation of cellular process	1	1	2	87	0.9886	1	Hypma_008200	Hypma_000340
MF	GO:0019001	guanyl nucleotide binding	3	0	3	98	0.98867	1	Hypma_006755,Hypma_007514,Hypma_011028	-
MF	GO:0032549	ribonucleoside binding	3	0	3	98	0.98867	1	Hypma_006755,Hypma_007514,Hypma_011028	-
BP	GO:0006457	protein folding	0	1	1	60	0.9888	1	-	Hypma_010214
BP	GO:0006974	cellular response to DNA damage stimulus	2	2	4	133	0.9888	1	Hypma_006291,Hypma_007911	Hypma_002573,Hypma_005066
MF	GO:0001882	nucleoside binding	3	0	3	99	0.98941	1	Hypma_006755,Hypma_007514,Hypma_011028	-
MF	GO:0015075	ion transmembrane transporter activity	2	2	4	119	0.98969	1	Hypma_001728,Hypma_016069	Hypma_000808,Hypma_011558
CC	GO:0044430	cytoskeletal part	2	0	2	104	0.9897	1	Hypma_008200,Hypma_014188	-
MF	GO:0003924	GTPase activity	1	0	1	54	0.98973	1	Hypma_011028	-
BP	GO:0006396	RNA processing	3	4	7	196	0.99	1	Hypma_008646,Hypma_009571,Hypma_012425	Hypma_005051,Hypma_005689,Hypma_005690,Hypma_015759
MF	GO:0042578	phosphoric ester hydrolase activity	0	2	2	79	0.99026	1	-	Hypma_008426,Hypma_011602
CC	GO:0098588	bounding membrane of organelle	0	2	2	105	0.9903	1	-	Hypma_000896,Hypma_007917
BP	GO:0070887	cellular response to chemical stimulus	0	1	1	62	0.9904	1	-	Hypma_005309
CC	GO:0005743	mitochondrial inner membrane	1	0	1	74	0.991	1	Hypma_003714	-
BP	GO:0006364	rRNA processing	1	0	1	63	0.9911	1	Hypma_009571	-
BP	GO:0051188	cofactor biosynthetic process	0	1	1	63	0.9911	1	-	Hypma_015759
BP	GO:0048519	negative regulation of biological process	2	1	3	115	0.9912	1	Hypma_008200,Hypma_010059	Hypma_000340
CC	GO:0019866	organelle inner membrane	1	0	1	75	0.9916	1	Hypma_003714	-
BP	GO:0098655	cation transmembrane transport	1	0	1	64	0.9917	1	Hypma_016069	-
MF	GO:0022892	substrate-specific transporter activity	4	3	7	179	0.99253	1	Hypma_001728,Hypma_010878,Hypma_012813,Hypma_016069	Hypma_000808,Hypma_011558,Hypma_016102
CC	GO:0005856	cytoskeleton	2	0	2	110	0.9927	1	Hypma_008200,Hypma_014188	-
BP	GO:0016072	rRNA metabolic process	1	0	1	67	0.9934	1	Hypma_009571	-
MF	GO:0140098	catalytic activity, acting on RNA	1	3	4	126	0.99341	1	Hypma_008646	Hypma_005051,Hypma_005689,Hypma_005690
MF	GO:0003677	DNA binding	5	2	7	183	0.99403	1	Hypma_001292,Hypma_006291,Hypma_007685,Hypma_012055,Hypma_012452	Hypma_014595,Hypma_014928
CC	GO:0044427	chromosomal part	2	0	2	114	0.9942	1	Hypma_008200,Hypma_012055	-
BP	GO:0071702	organic substance transport	4	4	8	227	0.9943	1	Hypma_001728,Hypma_002741,Hypma_003714,Hypma_010878	Hypma_009840,Hypma_010733,Hypma_011558,Hypma_013084
MF	GO:0042623	ATPase activity, coupled	1	1	2	87	0.99466	1	Hypma_006291	Hypma_004975
BP	GO:0008610	lipid biosynthetic process	1	0	1	70	0.9948	1	Hypma_001744	-
BP	GO:0019693	ribose phosphate metabolic process	0	1	1	70	0.9948	1	-	Hypma_010183
BP	GO:0055086	nucleobase-containing small molecule metabolic process	1	2	3	124	0.995	1	Hypma_007377	Hypma_010183,Hypma_013800
BP	GO:0009117	nucleotide metabolic process	1	1	2	100	0.9952	1	Hypma_007377	Hypma_010183
MF	GO:0000166	nucleotide binding	16	30	46	775	0.99542	1	Hypma_002631,Hypma_003573,Hypma_003856,Hypma_006755,Hypma_007396,Hypma_007514,Hypma_008200,Hypma_008464,Hypma_011028,Hypma_011919,Hypma_011990,Hypma_013190,Hypma_013322,Hypma_014188,Hypma_016069,Hypma_016079	Hypma_000340,Hypma_000531,Hypma_000751,Hypma_001218,Hypma_003217,Hypma_004975,Hypma_005051,Hypma_005296,Hypma_005689,Hypma_005690,Hypma_006491,Hypma_006995,Hypma_007262,Hypma_007750,Hypma_008963,Hypma_009007,Hypma_009587,Hypma_009840,Hypma_010008,Hypma_010183,Hypma_010214,Hypma_010733,Hypma_010797,Hypma_011943,Hypma_013929,Hypma_014891,Hypma_015393,Hypma_015590,Hypma_015759,Hypma_016469
MF	GO:1901265	nucleoside phosphate binding	16	30	46	775	0.99542	1	Hypma_002631,Hypma_003573,Hypma_003856,Hypma_006755,Hypma_007396,Hypma_007514,Hypma_008200,Hypma_008464,Hypma_011028,Hypma_011919,Hypma_011990,Hypma_013190,Hypma_013322,Hypma_014188,Hypma_016069,Hypma_016079	Hypma_000340,Hypma_000531,Hypma_000751,Hypma_001218,Hypma_003217,Hypma_004975,Hypma_005051,Hypma_005296,Hypma_005689,Hypma_005690,Hypma_006491,Hypma_006995,Hypma_007262,Hypma_007750,Hypma_008963,Hypma_009007,Hypma_009587,Hypma_009840,Hypma_010008,Hypma_010183,Hypma_010214,Hypma_010733,Hypma_010797,Hypma_011943,Hypma_013929,Hypma_014891,Hypma_015393,Hypma_015590,Hypma_015759,Hypma_016469
MF	GO:0008135	translation factor activity, RNA binding	0	1	1	64	0.99564	1	-	Hypma_001175
BP	GO:0006325	chromatin organization	1	0	1	73	0.9958	1	Hypma_008200	-
BP	GO:2000112	regulation of cellular macromolecule biosynthetic process	3	4	7	215	0.9961	1	Hypma_001292,Hypma_006291,Hypma_012452	Hypma_000340,Hypma_008873,Hypma_014595,Hypma_014960
BP	GO:0071705	nitrogen compound transport	4	2	6	195	0.9962	1	Hypma_001728,Hypma_002741,Hypma_003714,Hypma_010878	Hypma_011558,Hypma_013084
CC	GO:0044429	mitochondrial part	3	0	3	151	0.9962	1	Hypma_002214,Hypma_003714,Hypma_015692	-
BP	GO:0006753	nucleoside phosphate metabolic process	1	1	2	104	0.9964	1	Hypma_007377	Hypma_010183
BP	GO:0044255	cellular lipid metabolic process	1	1	2	105	0.9966	1	Hypma_001744	Hypma_001218
BP	GO:0010468	regulation of gene expression	4	4	8	238	0.9967	1	Hypma_001292,Hypma_006291,Hypma_010059,Hypma_012452	Hypma_000340,Hypma_008873,Hypma_014595,Hypma_014960
BP	GO:0010556	regulation of macromolecule biosynthetic process	3	4	7	218	0.9967	1	Hypma_001292,Hypma_006291,Hypma_012452	Hypma_000340,Hypma_008873,Hypma_014595,Hypma_014960
CC	GO:0005694	chromosome	2	0	2	124	0.9967	1	Hypma_008200,Hypma_012055	-
BP	GO:0051128	regulation of cellular component organization	1	0	1	77	0.9969	1	Hypma_008200	-
BP	GO:0031326	regulation of cellular biosynthetic process	3	4	7	222	0.9973	1	Hypma_001292,Hypma_006291,Hypma_012452	Hypma_000340,Hypma_008873,Hypma_014595,Hypma_014960
BP	GO:0009889	regulation of biosynthetic process	3	4	7	223	0.9974	1	Hypma_001292,Hypma_006291,Hypma_012452	Hypma_000340,Hypma_008873,Hypma_014595,Hypma_014960
CC	GO:0012505	endomembrane system	1	6	7	262	0.9976	1	Hypma_004470	Hypma_007917,Hypma_009048,Hypma_009919,Hypma_009929,Hypma_010135,Hypma_011558
CC	GO:0031966	mitochondrial membrane	1	0	1	95	0.9977	1	Hypma_003714	-
BP	GO:0034660	ncRNA metabolic process	2	2	4	164	0.9982	1	Hypma_008646,Hypma_009571	Hypma_005051,Hypma_015759
BP	GO:1903047	mitotic cell cycle process	1	0	1	85	0.9983	1	Hypma_008200	-
BP	GO:0016310	phosphorylation	4	2	6	211	0.9984	1	Hypma_002631,Hypma_006291,Hypma_008200,Hypma_016069	Hypma_014891,Hypma_015393
MF	GO:0016301	kinase activity	3	3	6	187	0.99841	1	Hypma_002631,Hypma_008200,Hypma_016069	Hypma_013793,Hypma_014891,Hypma_015393
MF	GO:0008324	cation transmembrane transporter activity	1	0	1	76	0.99844	1	Hypma_016069	-
CC	GO:0031981	nuclear lumen	4	0	4	197	0.9986	1	Hypma_001469,Hypma_006291,Hypma_008200,Hypma_009571	-
BP	GO:0016071	mRNA metabolic process	1	0	1	88	0.9987	1	Hypma_010059	-
CC	GO:0098796	membrane protein complex	1	0	1	104	0.9987	1	Hypma_003714	-
BP	GO:0000278	mitotic cell cycle	1	0	1	89	0.9988	1	Hypma_008200	-
BP	GO:0048522	positive regulation of cellular process	1	0	1	91	0.9989	1	Hypma_008200	-
CC	GO:0005740	mitochondrial envelope	1	0	1	106	0.9989	1	Hypma_003714	-
CC	GO:0005739	mitochondrion	3	3	6	255	0.9989	1	Hypma_002214,Hypma_003714,Hypma_015692	Hypma_008671,Hypma_009048,Hypma_009587
BP	GO:0033554	cellular response to stress	2	3	5	197	0.999	1	Hypma_006291,Hypma_007911	Hypma_002573,Hypma_005066,Hypma_011602
BP	GO:0006812	cation transport	1	0	1	92	0.999	1	Hypma_016069	-
BP	GO:0015833	peptide transport	2	1	3	150	0.999	1	Hypma_002741,Hypma_003714	Hypma_013084
CC	GO:0031974	membrane-enclosed lumen	6	0	6	258	0.9991	1	Hypma_001469,Hypma_002214,Hypma_006291,Hypma_008200,Hypma_009571,Hypma_015692	-
CC	GO:0043233	organelle lumen	6	0	6	258	0.9991	1	Hypma_001469,Hypma_002214,Hypma_006291,Hypma_008200,Hypma_009571,Hypma_015692	-
CC	GO:0070013	intracellular organelle lumen	6	0	6	258	0.9991	1	Hypma_001469,Hypma_002214,Hypma_006291,Hypma_008200,Hypma_009571,Hypma_015692	-
BP	GO:0035556	intracellular signal transduction	0	1	1	94	0.9992	1	-	Hypma_015393
BP	GO:0051171	regulation of nitrogen compound metabolic process	3	4	7	244	0.9992	1	Hypma_001292,Hypma_006291,Hypma_012452	Hypma_000340,Hypma_008873,Hypma_014595,Hypma_014960
BP	GO:0042886	amide transport	2	1	3	153	0.9992	1	Hypma_002741,Hypma_003714	Hypma_013084
BP	GO:0051276	chromosome organization	2	0	2	127	0.9992	1	Hypma_006291,Hypma_008200	-
MF	GO:0005515	protein binding	5	3	8	236	0.99922	1	Hypma_000755,Hypma_003714,Hypma_010816,Hypma_012055,Hypma_014188	Hypma_010135,Hypma_010214,Hypma_014595
BP	GO:0006259	DNA metabolic process	3	2	5	202	0.9993	1	Hypma_006291,Hypma_007911,Hypma_015158	Hypma_002573,Hypma_005066
BP	GO:0048518	positive regulation of biological process	1	0	1	96	0.9993	1	Hypma_008200	-
BP	GO:0080090	regulation of primary metabolic process	3	4	7	250	0.9994	1	Hypma_001292,Hypma_006291,Hypma_012452	Hypma_000340,Hypma_008873,Hypma_014595,Hypma_014960
BP	GO:0031323	regulation of cellular metabolic process	3	4	7	251	0.9994	1	Hypma_001292,Hypma_006291,Hypma_012452	Hypma_000340,Hypma_008873,Hypma_014595,Hypma_014960
CC	GO:0031090	organelle membrane	1	2	3	184	0.9994	1	Hypma_003714	Hypma_000896,Hypma_007917
BP	GO:0060255	regulation of macromolecule metabolic process	4	4	8	273	0.9995	1	Hypma_001292,Hypma_006291,Hypma_010059,Hypma_012452	Hypma_000340,Hypma_008873,Hypma_014595,Hypma_014960
BP	GO:0044265	cellular macromolecule catabolic process	1	0	1	100	0.9995	1	Hypma_010059	-
BP	GO:0019438	aromatic compound biosynthetic process	5	8	13	374	0.9995	1	Hypma_000755,Hypma_001292,Hypma_006291,Hypma_012452,Hypma_016254	Hypma_000340,Hypma_007486,Hypma_008873,Hypma_009605,Hypma_011540,Hypma_014595,Hypma_014960,Hypma_016551
MF	GO:0016740	transferase activity	10	24	34	663	0.99953	1	Hypma_001744,Hypma_002214,Hypma_002631,Hypma_004470,Hypma_008200,Hypma_011772,Hypma_015692,Hypma_016069,Hypma_016254,Hypma_016299	Hypma_000264,Hypma_001054,Hypma_002106,Hypma_002563,Hypma_002922,Hypma_003156,Hypma_003429,Hypma_006158,Hypma_007931,Hypma_008671,Hypma_009173,Hypma_009605,Hypma_009919,Hypma_009929,Hypma_010235,Hypma_011614,Hypma_013378,Hypma_013793,Hypma_013835,Hypma_014098,Hypma_014891,Hypma_014954,Hypma_015393,Hypma_015595
MF	GO:0016887	ATPase activity	1	1	2	120	0.99959	1	Hypma_006291	Hypma_004975
BP	GO:0042254	ribosome biogenesis	1	0	1	103	0.9996	1	Hypma_009571	-
BP	GO:0018130	heterocycle biosynthetic process	5	8	13	383	0.9997	1	Hypma_000755,Hypma_001292,Hypma_006291,Hypma_012452,Hypma_016254	Hypma_000340,Hypma_007486,Hypma_008873,Hypma_009605,Hypma_011540,Hypma_014595,Hypma_014960,Hypma_016551
BP	GO:0019222	regulation of metabolic process	4	4	8	284	0.9997	1	Hypma_001292,Hypma_006291,Hypma_010059,Hypma_012452	Hypma_000340,Hypma_008873,Hypma_014595,Hypma_014960
BP	GO:0050896	response to stimulus	5	8	13	387	0.9997	1	Hypma_000755,Hypma_006291,Hypma_007911,Hypma_008200,Hypma_011737	Hypma_002573,Hypma_005066,Hypma_005309,Hypma_009053,Hypma_010183,Hypma_010214,Hypma_011602,Hypma_015393
MF	GO:0017111	nucleoside-triphosphatase activity	4	3	7	233	0.99971	1	Hypma_006291,Hypma_011028,Hypma_014188,Hypma_015158	Hypma_004975,Hypma_005689,Hypma_005690
MF	GO:0097159	organic cyclic compound binding	29	47	76	1267	0.99975	1	Hypma_000898,Hypma_001292,Hypma_001474,Hypma_002631,Hypma_003158,Hypma_003573,Hypma_003856,Hypma_003959,Hypma_006291,Hypma_006755,Hypma_007396,Hypma_007514,Hypma_007685,Hypma_008200,Hypma_008464,Hypma_010846,Hypma_011028,Hypma_011772,Hypma_011919,Hypma_011990,Hypma_012055,Hypma_012452,Hypma_013088,Hypma_013190,Hypma_013322,Hypma_014188,Hypma_015158,Hypma_016069,Hypma_016079	Hypma_000340,Hypma_000531,Hypma_000751,Hypma_001054,Hypma_001175,Hypma_001218,Hypma_003156,Hypma_003217,Hypma_004016,Hypma_004027,Hypma_004975,Hypma_005024,Hypma_005050,Hypma_005051,Hypma_005296,Hypma_005309,Hypma_005689,Hypma_005690,Hypma_005776,Hypma_006158,Hypma_006491,Hypma_006995,Hypma_007088,Hypma_007262,Hypma_007750,Hypma_008963,Hypma_009007,Hypma_009587,Hypma_009605,Hypma_009840,Hypma_010…
MF	GO:1901363	heterocyclic compound binding	29	47	76	1267	0.99975	1	Hypma_000898,Hypma_001292,Hypma_001474,Hypma_002631,Hypma_003158,Hypma_003573,Hypma_003856,Hypma_003959,Hypma_006291,Hypma_006755,Hypma_007396,Hypma_007514,Hypma_007685,Hypma_008200,Hypma_008464,Hypma_010846,Hypma_011028,Hypma_011772,Hypma_011919,Hypma_011990,Hypma_012055,Hypma_012452,Hypma_013088,Hypma_013190,Hypma_013322,Hypma_014188,Hypma_015158,Hypma_016069,Hypma_016079	Hypma_000340,Hypma_000531,Hypma_000751,Hypma_001054,Hypma_001175,Hypma_001218,Hypma_003156,Hypma_003217,Hypma_004016,Hypma_004027,Hypma_004975,Hypma_005024,Hypma_005050,Hypma_005051,Hypma_005296,Hypma_005309,Hypma_005689,Hypma_005690,Hypma_005776,Hypma_006158,Hypma_006491,Hypma_006995,Hypma_007088,Hypma_007262,Hypma_007750,Hypma_008963,Hypma_009007,Hypma_009587,Hypma_009605,Hypma_009840,Hypma_010…
BP	GO:0034654	nucleobase-containing compound biosynthetic process	3	7	10	329	0.9998	1	Hypma_001292,Hypma_006291,Hypma_012452	Hypma_000340,Hypma_007486,Hypma_008873,Hypma_011540,Hypma_014595,Hypma_014960,Hypma_016551
BP	GO:0033036	macromolecule localization	2	2	4	203	0.9998	1	Hypma_003714,Hypma_008200	Hypma_009840,Hypma_010733
CC	GO:1902494	catalytic complex	2	1	3	202	0.9998	1	Hypma_006291,Hypma_016299	Hypma_009550
CC	GO:0005840	ribosome	0	1	1	135	0.9998	1	-	Hypma_007262
CC	GO:0031967	organelle envelope	1	0	1	135	0.9998	1	Hypma_003714	-
CC	GO:0031975	envelope	1	0	1	135	0.9998	1	Hypma_003714	-
MF	GO:0016462	pyrophosphatase activity	4	3	7	241	0.99982	1	Hypma_006291,Hypma_011028,Hypma_014188,Hypma_015158	Hypma_004975,Hypma_005689,Hypma_005690
MF	GO:0016818	hydrolase activity, acting on acid anhydrides, in phosphorus-containing anhydrides	4	3	7	241	0.99982	1	Hypma_006291,Hypma_011028,Hypma_014188,Hypma_015158	Hypma_004975,Hypma_005689,Hypma_005690
MF	GO:0016817	hydrolase activity, acting on acid anhydrides	4	3	7	244	0.99986	1	Hypma_006291,Hypma_011028,Hypma_014188,Hypma_015158	Hypma_004975,Hypma_005689,Hypma_005690
MF	GO:0003735	structural constituent of ribosome	0	1	1	106	0.99988	1	-	Hypma_007262
MF	GO:0005198	structural molecule activity	0	2	2	137	0.99989	1	-	Hypma_007262,Hypma_014184
BP	GO:1901362	organic cyclic compound biosynthetic process	5	8	13	401	0.9999	1	Hypma_000755,Hypma_001292,Hypma_006291,Hypma_012452,Hypma_016254	Hypma_000340,Hypma_007486,Hypma_008873,Hypma_009605,Hypma_011540,Hypma_014595,Hypma_014960,Hypma_016551
BP	GO:0022402	cell cycle process	1	0	1	122	0.9999	1	Hypma_008200	-
BP	GO:0034613	cellular protein localization	2	0	2	156	0.9999	1	Hypma_003714,Hypma_008200	-
BP	GO:0006886	intracellular protein transport	1	0	1	123	0.9999	1	Hypma_003714	-
BP	GO:0007154	cell communication	0	2	2	157	0.9999	1	-	Hypma_011602,Hypma_015393
BP	GO:0070727	cellular macromolecule localization	2	0	2	159	0.9999	1	Hypma_003714,Hypma_008200	-
BP	GO:0016070	RNA metabolic process	7	11	18	508	0.9999	1	Hypma_001292,Hypma_006291,Hypma_008646,Hypma_009571,Hypma_010059,Hypma_012425,Hypma_012452	Hypma_000340,Hypma_005051,Hypma_005689,Hypma_005690,Hypma_007486,Hypma_008873,Hypma_011540,Hypma_014595,Hypma_014960,Hypma_015759,Hypma_016551
BP	GO:0019637	organophosphate metabolic process	1	1	2	162	0.9999	1	Hypma_007377	Hypma_010183
BP	GO:1901564	organonitrogen compound metabolic process	18	28	46	991	0.9999	1	Hypma_000755,Hypma_002214,Hypma_002531,Hypma_004470,Hypma_004830,Hypma_006291,Hypma_006332,Hypma_007440,Hypma_008200,Hypma_009136,Hypma_012872,Hypma_014675,Hypma_014679,Hypma_015552,Hypma_015692,Hypma_016069,Hypma_016254,Hypma_016299	Hypma_001175,Hypma_002106,Hypma_002427,Hypma_003156,Hypma_005049,Hypma_007262,Hypma_007931,Hypma_008426,Hypma_009007,Hypma_009053,Hypma_009550,Hypma_009587,Hypma_009605,Hypma_009919,Hypma_009929,Hypma_010183,Hypma_011614,Hypma_012577,Hypma_012594,Hypma_012871,Hypma_013449,Hypma_013800,Hypma_013835,Hypma_014725,Hypma_015393,Hypma_015590,Hypma_015595,Hypma_015938
MF	GO:0016772	transferase activity, transferring phosphorus-containing groups	3	4	7	271	0.99998	1	Hypma_002631,Hypma_008200,Hypma_016069	Hypma_013378,Hypma_013793,Hypma_014891,Hypma_015393
MF	GO:0005524	ATP binding	5	8	13	387	0.99998	1	Hypma_002631,Hypma_008200,Hypma_013190,Hypma_014188,Hypma_016069	Hypma_004975,Hypma_005689,Hypma_005690,Hypma_010214,Hypma_013929,Hypma_014891,Hypma_015393,Hypma_015759
MF	GO:0030554	adenyl nucleotide binding	5	8	13	388	0.99998	1	Hypma_002631,Hypma_008200,Hypma_013190,Hypma_014188,Hypma_016069	Hypma_004975,Hypma_005689,Hypma_005690,Hypma_010214,Hypma_013929,Hypma_014891,Hypma_015393,Hypma_015759
MF	GO:0032559	adenyl ribonucleotide binding	5	8	13	388	0.99998	1	Hypma_002631,Hypma_008200,Hypma_013190,Hypma_014188,Hypma_016069	Hypma_004975,Hypma_005689,Hypma_005690,Hypma_010214,Hypma_013929,Hypma_014891,Hypma_015393,Hypma_015759
MF	GO:0097367	carbohydrate derivative binding	10	10	20	513	0.99998	1	Hypma_002631,Hypma_006755,Hypma_007440,Hypma_007514,Hypma_008200,Hypma_011028,Hypma_013190,Hypma_014188,Hypma_016069,Hypma_016079	Hypma_000340,Hypma_004975,Hypma_005689,Hypma_005690,Hypma_009007,Hypma_010214,Hypma_013929,Hypma_014891,Hypma_015393,Hypma_015759
MF	GO:0032553	ribonucleotide binding	9	10	19	505	0.99999	1	Hypma_002631,Hypma_006755,Hypma_007514,Hypma_008200,Hypma_011028,Hypma_013190,Hypma_014188,Hypma_016069,Hypma_016079	Hypma_000340,Hypma_004975,Hypma_005689,Hypma_005690,Hypma_009007,Hypma_010214,Hypma_013929,Hypma_014891,Hypma_015393,Hypma_015759
MF	GO:0003723	RNA binding	1	3	4	219	0.99999	1	Hypma_003959	Hypma_001175,Hypma_005689,Hypma_005690
MF	GO:0035639	purine ribonucleoside triphosphate binding	8	8	16	478	1	1	Hypma_002631,Hypma_006755,Hypma_007514,Hypma_008200,Hypma_011028,Hypma_013190,Hypma_014188,Hypma_016069	Hypma_004975,Hypma_005689,Hypma_005690,Hypma_010214,Hypma_013929,Hypma_014891,Hypma_015393,Hypma_015759
MF	GO:0032555	purine ribonucleotide binding	8	8	16	479	1	1	Hypma_002631,Hypma_006755,Hypma_007514,Hypma_008200,Hypma_011028,Hypma_013190,Hypma_014188,Hypma_016069	Hypma_004975,Hypma_005689,Hypma_005690,Hypma_010214,Hypma_013929,Hypma_014891,Hypma_015393,Hypma_015759
MF	GO:0017076	purine nucleotide binding	8	8	16	484	1	1	Hypma_002631,Hypma_006755,Hypma_007514,Hypma_008200,Hypma_011028,Hypma_013190,Hypma_014188,Hypma_016069	Hypma_004975,Hypma_005689,Hypma_005690,Hypma_010214,Hypma_013929,Hypma_014891,Hypma_015393,Hypma_015759
MF	GO:0003676	nucleic acid binding	8	5	13	517	1	1	Hypma_001292,Hypma_003856,Hypma_003959,Hypma_006291,Hypma_007685,Hypma_010846,Hypma_012055,Hypma_012452	Hypma_001175,Hypma_005689,Hypma_005690,Hypma_014595,Hypma_014928
MF	GO:0003674	molecular_function	114	184	298	3692	1	1	Hypma_000068,Hypma_000222,Hypma_000517,Hypma_000532,Hypma_000755,Hypma_000774,Hypma_000898,Hypma_001039,Hypma_001216,Hypma_001292,Hypma_001427,Hypma_001465,Hypma_001474,Hypma_001728,Hypma_001744,Hypma_002213,Hypma_002214,Hypma_002471,Hypma_002513,Hypma_002531,Hypma_002585,Hypma_002631,Hypma_002741,Hypma_003158,Hypma_003300,Hypma_003573,Hypma_003714,Hypma_003856,Hypma_003862,Hypma_003959,Hypma_004…	Hypma_000228,Hypma_000230,Hypma_000264,Hypma_000307,Hypma_000340,Hypma_000531,Hypma_000751,Hypma_000808,Hypma_000863,Hypma_000910,Hypma_001054,Hypma_001175,Hypma_001218,Hypma_001612,Hypma_001793,Hypma_001809,Hypma_001823,Hypma_001824,Hypma_001970,Hypma_002091,Hypma_002106,Hypma_002222,Hypma_002427,Hypma_002563,Hypma_002566,Hypma_002573,Hypma_002637,Hypma_002792,Hypma_002815,Hypma_002893,Hypma_002…
BP	GO:0022613	ribonucleoprotein complex biogenesis	1	0	1	131	1	1	Hypma_009571	-
BP	GO:0046907	intracellular transport	2	0	2	167	1	1	Hypma_003714,Hypma_008200	-
BP	GO:0007049	cell cycle	1	0	1	134	1	1	Hypma_008200	-
BP	GO:0050794	regulation of cellular process	5	10	15	467	1	1	Hypma_001292,Hypma_006291,Hypma_008200,Hypma_010026,Hypma_012452	Hypma_000340,Hypma_002955,Hypma_006178,Hypma_008873,Hypma_009917,Hypma_010135,Hypma_013437,Hypma_014595,Hypma_014960,Hypma_015393
BP	GO:0051649	establishment of localization in cell	2	0	2	176	1	1	Hypma_003714,Hypma_008200	-
BP	GO:0022607	cellular component assembly	1	1	2	178	1	1	Hypma_008200	Hypma_015759
BP	GO:1901566	organonitrogen compound biosynthetic process	4	10	14	459	1	1	Hypma_000755,Hypma_002214,Hypma_015692,Hypma_016254	Hypma_001175,Hypma_007262,Hypma_007931,Hypma_009007,Hypma_009550,Hypma_009605,Hypma_011614,Hypma_013835,Hypma_015590,Hypma_015595
BP	GO:0015031	protein transport	1	0	1	146	1	1	Hypma_003714	-
BP	GO:0050789	regulation of biological process	6	10	16	502	1	1	Hypma_001292,Hypma_006291,Hypma_008200,Hypma_010026,Hypma_010059,Hypma_012452	Hypma_000340,Hypma_002955,Hypma_006178,Hypma_008873,Hypma_009917,Hypma_010135,Hypma_013437,Hypma_014595,Hypma_014960,Hypma_015393
BP	GO:0007165	signal transduction	0	1	1	148	1	1	-	Hypma_015393
BP	GO:0023052	signaling	0	1	1	148	1	1	-	Hypma_015393
BP	GO:0008104	protein localization	2	0	2	184	1	1	Hypma_003714,Hypma_008200	-
BP	GO:0006796	phosphate-containing compound metabolic process	5	5	10	382	1	1	Hypma_002631,Hypma_006291,Hypma_007377,Hypma_008200,Hypma_016069	Hypma_008426,Hypma_010183,Hypma_011602,Hypma_014891,Hypma_015393
BP	GO:0045184	establishment of protein localization	1	0	1	152	1	1	Hypma_003714	-
BP	GO:0019538	protein metabolic process	11	15	26	697	1	1	Hypma_002531,Hypma_004470,Hypma_004830,Hypma_006291,Hypma_006332,Hypma_008200,Hypma_012872,Hypma_014675,Hypma_014679,Hypma_016069,Hypma_016299	Hypma_001175,Hypma_002106,Hypma_007262,Hypma_007931,Hypma_008426,Hypma_009053,Hypma_009587,Hypma_009919,Hypma_009929,Hypma_011614,Hypma_012577,Hypma_012871,Hypma_014725,Hypma_015393,Hypma_015938
BP	GO:0071704	organic substance metabolic process	47	61	108	1955	1	1	Hypma_000222,Hypma_000755,Hypma_001039,Hypma_001292,Hypma_001427,Hypma_001744,Hypma_002214,Hypma_002513,Hypma_002531,Hypma_002585,Hypma_004042,Hypma_004313,Hypma_004470,Hypma_004830,Hypma_006216,Hypma_006261,Hypma_006291,Hypma_006299,Hypma_006332,Hypma_006418,Hypma_006713,Hypma_007377,Hypma_007440,Hypma_007911,Hypma_008200,Hypma_008444,Hypma_008464,Hypma_008646,Hypma_008699,Hypma_009046,Hypma_009…	Hypma_000228,Hypma_000230,Hypma_000340,Hypma_000863,Hypma_001175,Hypma_001218,Hypma_002091,Hypma_002106,Hypma_002427,Hypma_002563,Hypma_002573,Hypma_003156,Hypma_003453,Hypma_003799,Hypma_004428,Hypma_005049,Hypma_005051,Hypma_005066,Hypma_005689,Hypma_005690,Hypma_005776,Hypma_007262,Hypma_007486,Hypma_007750,Hypma_007931,Hypma_008426,Hypma_008671,Hypma_008873,Hypma_009007,Hypma_009053,Hypma_009…
BP	GO:0006793	phosphorus metabolic process	5	5	10	398	1	1	Hypma_002631,Hypma_006291,Hypma_007377,Hypma_008200,Hypma_016069	Hypma_008426,Hypma_010183,Hypma_011602,Hypma_014891,Hypma_015393
BP	GO:0051716	cellular response to stimulus	3	5	8	354	1	1	Hypma_006291,Hypma_007911,Hypma_008200	Hypma_002573,Hypma_005066,Hypma_005309,Hypma_011602,Hypma_015393
BP	GO:0006996	organelle organization	5	1	6	318	1	1	Hypma_000755,Hypma_003714,Hypma_006291,Hypma_008200,Hypma_015158	Hypma_000896
BP	GO:0043603	cellular amide metabolic process	2	2	4	273	1	1	Hypma_009136,Hypma_015552	Hypma_001175,Hypma_007262
BP	GO:0006725	cellular aromatic compound metabolic process	13	20	33	861	1	1	Hypma_000755,Hypma_001292,Hypma_006291,Hypma_007377,Hypma_007911,Hypma_008646,Hypma_009136,Hypma_009571,Hypma_010059,Hypma_012425,Hypma_012452,Hypma_015158,Hypma_016254	Hypma_000340,Hypma_002573,Hypma_003799,Hypma_005049,Hypma_005051,Hypma_005066,Hypma_005689,Hypma_005690,Hypma_007486,Hypma_008873,Hypma_009605,Hypma_010183,Hypma_011421,Hypma_011540,Hypma_012594,Hypma_013800,Hypma_014595,Hypma_014960,Hypma_015759,Hypma_016551
BP	GO:0006518	peptide metabolic process	1	2	3	254	1	1	Hypma_015552	Hypma_001175,Hypma_007262
BP	GO:0090304	nucleic acid metabolic process	9	13	22	674	1	1	Hypma_001292,Hypma_006291,Hypma_007911,Hypma_008646,Hypma_009571,Hypma_010059,Hypma_012425,Hypma_012452,Hypma_015158	Hypma_000340,Hypma_002573,Hypma_005051,Hypma_005066,Hypma_005689,Hypma_005690,Hypma_007486,Hypma_008873,Hypma_011540,Hypma_014595,Hypma_014960,Hypma_015759,Hypma_016551
BP	GO:0051641	cellular localization	2	0	2	224	1	1	Hypma_003714,Hypma_008200	-
BP	GO:0044085	cellular component biogenesis	2	1	3	267	1	1	Hypma_008200,Hypma_009571	Hypma_015759
BP	GO:0009059	macromolecule biosynthetic process	4	12	16	576	1	1	Hypma_001292,Hypma_006291,Hypma_012452,Hypma_016299	Hypma_000340,Hypma_001175,Hypma_007262,Hypma_007486,Hypma_007931,Hypma_008873,Hypma_011540,Hypma_011614,Hypma_013835,Hypma_014595,Hypma_014960,Hypma_016551
BP	GO:0006412	translation	0	2	2	240	1	1	-	Hypma_001175,Hypma_007262
BP	GO:0065007	biological regulation	6	10	16	579	1	1	Hypma_001292,Hypma_006291,Hypma_008200,Hypma_010026,Hypma_010059,Hypma_012452	Hypma_000340,Hypma_002955,Hypma_006178,Hypma_008873,Hypma_009917,Hypma_010135,Hypma_013437,Hypma_014595,Hypma_014960,Hypma_015393
BP	GO:0016043	cellular component organization	6	3	9	430	1	1	Hypma_000755,Hypma_002214,Hypma_003714,Hypma_006291,Hypma_008200,Hypma_015158	Hypma_000896,Hypma_009007,Hypma_015759
BP	GO:0046483	heterocycle metabolic process	13	18	31	865	1	1	Hypma_000755,Hypma_001292,Hypma_006291,Hypma_007377,Hypma_007911,Hypma_008646,Hypma_009136,Hypma_009571,Hypma_010059,Hypma_012425,Hypma_012452,Hypma_015158,Hypma_016254	Hypma_000340,Hypma_002573,Hypma_005049,Hypma_005051,Hypma_005066,Hypma_005689,Hypma_005690,Hypma_007486,Hypma_008873,Hypma_009605,Hypma_010183,Hypma_011540,Hypma_012594,Hypma_013800,Hypma_014595,Hypma_014960,Hypma_015759,Hypma_016551
BP	GO:0043043	peptide biosynthetic process	0	2	2	243	1	1	-	Hypma_001175,Hypma_007262
BP	GO:1901360	organic cyclic compound metabolic process	13	19	32	887	1	1	Hypma_000755,Hypma_001292,Hypma_006291,Hypma_007377,Hypma_007911,Hypma_008646,Hypma_009136,Hypma_009571,Hypma_010059,Hypma_012425,Hypma_012452,Hypma_015158,Hypma_016254	Hypma_000340,Hypma_002573,Hypma_003799,Hypma_005049,Hypma_005051,Hypma_005066,Hypma_005689,Hypma_005690,Hypma_007486,Hypma_008873,Hypma_009605,Hypma_010183,Hypma_011540,Hypma_012594,Hypma_013800,Hypma_014595,Hypma_014960,Hypma_015759,Hypma_016551
BP	GO:0034645	cellular macromolecule biosynthetic process	4	11	15	568	1	1	Hypma_001292,Hypma_006291,Hypma_012452,Hypma_016299	Hypma_000340,Hypma_001175,Hypma_007262,Hypma_007486,Hypma_007931,Hypma_008873,Hypma_011540,Hypma_011614,Hypma_014595,Hypma_014960,Hypma_016551
BP	GO:0044267	cellular protein metabolic process	5	11	16	591	1	1	Hypma_004470,Hypma_006291,Hypma_008200,Hypma_016069,Hypma_016299	Hypma_001175,Hypma_002106,Hypma_007262,Hypma_007931,Hypma_008426,Hypma_009053,Hypma_009587,Hypma_009919,Hypma_009929,Hypma_011614,Hypma_015393
BP	GO:0043604	amide biosynthetic process	0	2	2	251	1	1	-	Hypma_001175,Hypma_007262
BP	GO:0044238	primary metabolic process	42	50	92	1840	1	1	Hypma_000222,Hypma_001292,Hypma_001427,Hypma_001744,Hypma_002214,Hypma_002513,Hypma_002531,Hypma_002585,Hypma_004042,Hypma_004313,Hypma_004470,Hypma_004830,Hypma_006216,Hypma_006291,Hypma_006299,Hypma_006332,Hypma_006418,Hypma_006713,Hypma_007377,Hypma_007440,Hypma_007911,Hypma_008200,Hypma_008444,Hypma_008646,Hypma_008699,Hypma_009046,Hypma_009136,Hypma_009571,Hypma_010059,Hypma_011054,Hypma_011…	Hypma_000228,Hypma_000230,Hypma_000340,Hypma_001175,Hypma_001218,Hypma_002106,Hypma_002563,Hypma_002573,Hypma_003156,Hypma_003453,Hypma_004428,Hypma_005049,Hypma_005051,Hypma_005066,Hypma_005689,Hypma_005690,Hypma_007262,Hypma_007486,Hypma_007931,Hypma_008426,Hypma_008873,Hypma_009007,Hypma_009053,Hypma_009550,Hypma_009587,Hypma_009919,Hypma_009929,Hypma_010183,Hypma_011119,Hypma_011540,Hypma_011…
BP	GO:0009058	biosynthetic process	11	19	30	877	1	1	Hypma_000755,Hypma_001292,Hypma_001474,Hypma_001744,Hypma_002214,Hypma_006291,Hypma_011772,Hypma_012452,Hypma_015692,Hypma_016254,Hypma_016299	Hypma_000340,Hypma_001175,Hypma_007262,Hypma_007486,Hypma_007931,Hypma_008873,Hypma_009007,Hypma_009550,Hypma_009605,Hypma_011540,Hypma_011602,Hypma_011614,Hypma_013835,Hypma_014595,Hypma_014960,Hypma_015590,Hypma_015595,Hypma_015759,Hypma_016551
BP	GO:0010467	gene expression	7	13	20	691	1	1	Hypma_001292,Hypma_006291,Hypma_008646,Hypma_009571,Hypma_010059,Hypma_012425,Hypma_012452	Hypma_000340,Hypma_001175,Hypma_005051,Hypma_005689,Hypma_005690,Hypma_007262,Hypma_007486,Hypma_008873,Hypma_011540,Hypma_014595,Hypma_014960,Hypma_015759,Hypma_016551
BP	GO:0044271	cellular nitrogen compound biosynthetic process	5	10	15	598	1	1	Hypma_000755,Hypma_001292,Hypma_006291,Hypma_012452,Hypma_016254	Hypma_000340,Hypma_001175,Hypma_007262,Hypma_007486,Hypma_008873,Hypma_009605,Hypma_011540,Hypma_014595,Hypma_014960,Hypma_016551
BP	GO:0006139	nucleobase-containing compound metabolic process	10	15	25	804	1	1	Hypma_001292,Hypma_006291,Hypma_007377,Hypma_007911,Hypma_008646,Hypma_009571,Hypma_010059,Hypma_012425,Hypma_012452,Hypma_015158	Hypma_000340,Hypma_002573,Hypma_005051,Hypma_005066,Hypma_005689,Hypma_005690,Hypma_007486,Hypma_008873,Hypma_010183,Hypma_011540,Hypma_013800,Hypma_014595,Hypma_014960,Hypma_015759,Hypma_016551
BP	GO:1901576	organic substance biosynthetic process	9	18	27	845	1	1	Hypma_000755,Hypma_001292,Hypma_001744,Hypma_002214,Hypma_006291,Hypma_012452,Hypma_015692,Hypma_016254,Hypma_016299	Hypma_000340,Hypma_001175,Hypma_007262,Hypma_007486,Hypma_007931,Hypma_008873,Hypma_009007,Hypma_009550,Hypma_009605,Hypma_011540,Hypma_011602,Hypma_011614,Hypma_013835,Hypma_014595,Hypma_014960,Hypma_015590,Hypma_015595,Hypma_016551
BP	GO:0044249	cellular biosynthetic process	9	17	26	833	1	1	Hypma_000755,Hypma_001292,Hypma_001744,Hypma_002214,Hypma_006291,Hypma_012452,Hypma_015692,Hypma_016254,Hypma_016299	Hypma_000340,Hypma_001175,Hypma_007262,Hypma_007486,Hypma_007931,Hypma_008873,Hypma_009007,Hypma_009550,Hypma_009605,Hypma_011540,Hypma_011614,Hypma_014595,Hypma_014960,Hypma_015590,Hypma_015595,Hypma_015759,Hypma_016551
BP	GO:0071840	cellular component organization or biogenesis	7	3	10	513	1	1	Hypma_000755,Hypma_002214,Hypma_003714,Hypma_006291,Hypma_008200,Hypma_009571,Hypma_015158	Hypma_000896,Hypma_009007,Hypma_015759
BP	GO:0006807	nitrogen compound metabolic process	27	42	69	1564	1	1	Hypma_000755,Hypma_001292,Hypma_002214,Hypma_002531,Hypma_004470,Hypma_004830,Hypma_006291,Hypma_006332,Hypma_007377,Hypma_007440,Hypma_007911,Hypma_008200,Hypma_008646,Hypma_009136,Hypma_009571,Hypma_010059,Hypma_012425,Hypma_012452,Hypma_012872,Hypma_014675,Hypma_014679,Hypma_015158,Hypma_015552,Hypma_015692,Hypma_016069,Hypma_016254,Hypma_016299	Hypma_000340,Hypma_001175,Hypma_002106,Hypma_002427,Hypma_002573,Hypma_003156,Hypma_005049,Hypma_005051,Hypma_005066,Hypma_005689,Hypma_005690,Hypma_005776,Hypma_007262,Hypma_007486,Hypma_007931,Hypma_008426,Hypma_008873,Hypma_009007,Hypma_009053,Hypma_009550,Hypma_009587,Hypma_009605,Hypma_009919,Hypma_009929,Hypma_010183,Hypma_011540,Hypma_011614,Hypma_012577,Hypma_012594,Hypma_012871,Hypma_013…
BP	GO:0043170	macromolecule metabolic process	22	30	52	1315	1	1	Hypma_001292,Hypma_002531,Hypma_004470,Hypma_004830,Hypma_006216,Hypma_006291,Hypma_006332,Hypma_007440,Hypma_007911,Hypma_008200,Hypma_008646,Hypma_008699,Hypma_009571,Hypma_010059,Hypma_012425,Hypma_012452,Hypma_012872,Hypma_014675,Hypma_014679,Hypma_015158,Hypma_016069,Hypma_016299	Hypma_000340,Hypma_001175,Hypma_002106,Hypma_002427,Hypma_002573,Hypma_005051,Hypma_005066,Hypma_005689,Hypma_005690,Hypma_007262,Hypma_007486,Hypma_007931,Hypma_008426,Hypma_008873,Hypma_009053,Hypma_009587,Hypma_009919,Hypma_009929,Hypma_011540,Hypma_011614,Hypma_012577,Hypma_012871,Hypma_013835,Hypma_014595,Hypma_014725,Hypma_014960,Hypma_015393,Hypma_015759,Hypma_015938,Hypma_016551
BP	GO:0044260	cellular macromolecule metabolic process	15	25	40	1163	1	1	Hypma_001292,Hypma_004470,Hypma_006216,Hypma_006291,Hypma_007911,Hypma_008200,Hypma_008646,Hypma_008699,Hypma_009571,Hypma_010059,Hypma_012425,Hypma_012452,Hypma_015158,Hypma_016069,Hypma_016299	Hypma_000340,Hypma_001175,Hypma_002106,Hypma_002427,Hypma_002573,Hypma_005051,Hypma_005066,Hypma_005689,Hypma_005690,Hypma_007262,Hypma_007486,Hypma_007931,Hypma_008426,Hypma_008873,Hypma_009053,Hypma_009587,Hypma_009919,Hypma_009929,Hypma_011540,Hypma_011614,Hypma_014595,Hypma_014960,Hypma_015393,Hypma_015759,Hypma_016551
BP	GO:0034641	cellular nitrogen compound metabolic process	14	20	34	1059	1	1	Hypma_000755,Hypma_001292,Hypma_006291,Hypma_007377,Hypma_007911,Hypma_008646,Hypma_009136,Hypma_009571,Hypma_010059,Hypma_012425,Hypma_012452,Hypma_015158,Hypma_015552,Hypma_016254	Hypma_000340,Hypma_001175,Hypma_002573,Hypma_005049,Hypma_005051,Hypma_005066,Hypma_005689,Hypma_005690,Hypma_007262,Hypma_007486,Hypma_008873,Hypma_009605,Hypma_010183,Hypma_011540,Hypma_012594,Hypma_013800,Hypma_014595,Hypma_014960,Hypma_015759,Hypma_016551
BP	GO:0044237	cellular metabolic process	26	47	73	1730	1	1	Hypma_000755,Hypma_001292,Hypma_001744,Hypma_002214,Hypma_002631,Hypma_004470,Hypma_006216,Hypma_006261,Hypma_006291,Hypma_007377,Hypma_007911,Hypma_008200,Hypma_008464,Hypma_008646,Hypma_008699,Hypma_009136,Hypma_009571,Hypma_010059,Hypma_012425,Hypma_012452,Hypma_015158,Hypma_015552,Hypma_015692,Hypma_016069,Hypma_016254,Hypma_016299	Hypma_000340,Hypma_000863,Hypma_001175,Hypma_001218,Hypma_002091,Hypma_002106,Hypma_002427,Hypma_002563,Hypma_002573,Hypma_003156,Hypma_003799,Hypma_005049,Hypma_005051,Hypma_005066,Hypma_005309,Hypma_005689,Hypma_005690,Hypma_005776,Hypma_007262,Hypma_007486,Hypma_007750,Hypma_007931,Hypma_008426,Hypma_008671,Hypma_008873,Hypma_009007,Hypma_009053,Hypma_009550,Hypma_009587,Hypma_009605,Hypma_009…
BP	GO:0008150	biological_process	99	147	246	3439	1	1	Hypma_000068,Hypma_000222,Hypma_000517,Hypma_000755,Hypma_000772,Hypma_000774,Hypma_001039,Hypma_001292,Hypma_001383,Hypma_001427,Hypma_001474,Hypma_001728,Hypma_001744,Hypma_002155,Hypma_002213,Hypma_002214,Hypma_002425,Hypma_002471,Hypma_002513,Hypma_002531,Hypma_002585,Hypma_002631,Hypma_002741,Hypma_003158,Hypma_003573,Hypma_003714,Hypma_004042,Hypma_004313,Hypma_004470,Hypma_004830,Hypma_005…	Hypma_000228,Hypma_000230,Hypma_000307,Hypma_000340,Hypma_000454,Hypma_000531,Hypma_000799,Hypma_000808,Hypma_000863,Hypma_000896,Hypma_000910,Hypma_001175,Hypma_001218,Hypma_001809,Hypma_001823,Hypma_001824,Hypma_001970,Hypma_002091,Hypma_002106,Hypma_002222,Hypma_002427,Hypma_002552,Hypma_002563,Hypma_002573,Hypma_002637,Hypma_002922,Hypma_002955,Hypma_003156,Hypma_003186,Hypma_003217,Hypma_003…
BP	GO:0009987	cellular process	31	54	85	2157	1	1	Hypma_000755,Hypma_001292,Hypma_001383,Hypma_001744,Hypma_002214,Hypma_002631,Hypma_003714,Hypma_004470,Hypma_006216,Hypma_006261,Hypma_006291,Hypma_007377,Hypma_007911,Hypma_008200,Hypma_008464,Hypma_008646,Hypma_008699,Hypma_009136,Hypma_009571,Hypma_010026,Hypma_010059,Hypma_011919,Hypma_012425,Hypma_012452,Hypma_014188,Hypma_015158,Hypma_015552,Hypma_015692,Hypma_016069,Hypma_016254,Hypma_016…	Hypma_000340,Hypma_000863,Hypma_000896,Hypma_001175,Hypma_001218,Hypma_002091,Hypma_002106,Hypma_002427,Hypma_002563,Hypma_002573,Hypma_002955,Hypma_003156,Hypma_003799,Hypma_005049,Hypma_005051,Hypma_005066,Hypma_005309,Hypma_005689,Hypma_005690,Hypma_005776,Hypma_006178,Hypma_007262,Hypma_007486,Hypma_007750,Hypma_007931,Hypma_008426,Hypma_008671,Hypma_008873,Hypma_009007,Hypma_009053,Hypma_009…
CC	GO:0044428	nuclear part	4	0	4	271	1	1	Hypma_001469,Hypma_006291,Hypma_008200,Hypma_009571	-
CC	GO:0030529	intracellular ribonucleoprotein complex	2	1	3	258	1	1	Hypma_001469,Hypma_009571	Hypma_007262
CC	GO:1990904	ribonucleoprotein complex	2	1	3	258	1	1	Hypma_001469,Hypma_009571	Hypma_007262
CC	GO:0044444	cytoplasmic part	9	25	34	1029	1	1	Hypma_000755,Hypma_001474,Hypma_002214,Hypma_003714,Hypma_004470,Hypma_010026,Hypma_015692,Hypma_016254,Hypma_016299	Hypma_000896,Hypma_001181,Hypma_001218,Hypma_007262,Hypma_007750,Hypma_007837,Hypma_007917,Hypma_008414,Hypma_008671,Hypma_009007,Hypma_009048,Hypma_009550,Hypma_009587,Hypma_009919,Hypma_009929,Hypma_010135,Hypma_010183,Hypma_011421,Hypma_011558,Hypma_011602,Hypma_014098,Hypma_014891,Hypma_015173,Hypma_015590,Hypma_015759
CC	GO:0005634	nucleus	10	7	17	688	1	1	Hypma_000755,Hypma_001292,Hypma_001469,Hypma_006291,Hypma_008200,Hypma_008646,Hypma_009571,Hypma_012055,Hypma_012452,Hypma_016299	Hypma_001181,Hypma_008414,Hypma_011421,Hypma_011602,Hypma_014098,Hypma_014595,Hypma_015759
CC	GO:0043228	non-membrane-bounded organelle	5	1	6	426	1	1	Hypma_001469,Hypma_008200,Hypma_009571,Hypma_012055,Hypma_014188	Hypma_007262
CC	GO:0043232	intracellular non-membrane-bounded organelle	5	1	6	426	1	1	Hypma_001469,Hypma_008200,Hypma_009571,Hypma_012055,Hypma_014188	Hypma_007262
CC	GO:0043234	protein complex	3	1	4	392	1	1	Hypma_003714,Hypma_006291,Hypma_008200	Hypma_009007
CC	GO:0005737	cytoplasm	12	26	38	1210	1	1	Hypma_000755,Hypma_001474,Hypma_002214,Hypma_003714,Hypma_004470,Hypma_006291,Hypma_006418,Hypma_010026,Hypma_011952,Hypma_015692,Hypma_016254,Hypma_016299	Hypma_000863,Hypma_000896,Hypma_001181,Hypma_001218,Hypma_007262,Hypma_007750,Hypma_007837,Hypma_007917,Hypma_008414,Hypma_008671,Hypma_009007,Hypma_009048,Hypma_009550,Hypma_009587,Hypma_009919,Hypma_009929,Hypma_010135,Hypma_010183,Hypma_011421,Hypma_011558,Hypma_011602,Hypma_014098,Hypma_014891,Hypma_015173,Hypma_015590,Hypma_015759
CC	GO:0044446	intracellular organelle part	10	4	14	732	1	1	Hypma_001469,Hypma_002214,Hypma_003714,Hypma_004470,Hypma_006291,Hypma_008200,Hypma_009571,Hypma_012055,Hypma_014188,Hypma_015692	Hypma_000896,Hypma_007917,Hypma_009919,Hypma_009929
CC	GO:0043231	intracellular membrane-bounded organelle	14	19	33	1150	1	1	Hypma_000755,Hypma_001292,Hypma_001469,Hypma_002214,Hypma_003714,Hypma_004470,Hypma_006291,Hypma_008200,Hypma_008646,Hypma_009571,Hypma_012055,Hypma_012452,Hypma_015692,Hypma_016299	Hypma_000896,Hypma_001181,Hypma_001218,Hypma_007837,Hypma_007917,Hypma_008414,Hypma_008671,Hypma_009048,Hypma_009587,Hypma_009919,Hypma_009929,Hypma_010135,Hypma_011421,Hypma_011558,Hypma_011602,Hypma_014098,Hypma_014595,Hypma_015173,Hypma_015759
CC	GO:0044422	organelle part	10	4	14	733	1	1	Hypma_001469,Hypma_002214,Hypma_003714,Hypma_004470,Hypma_006291,Hypma_008200,Hypma_009571,Hypma_012055,Hypma_014188,Hypma_015692	Hypma_000896,Hypma_007917,Hypma_009919,Hypma_009929
CC	GO:0043227	membrane-bounded organelle	14	19	33	1163	1	1	Hypma_000755,Hypma_001292,Hypma_001469,Hypma_002214,Hypma_003714,Hypma_004470,Hypma_006291,Hypma_008200,Hypma_008646,Hypma_009571,Hypma_012055,Hypma_012452,Hypma_015692,Hypma_016299	Hypma_000896,Hypma_001181,Hypma_001218,Hypma_007837,Hypma_007917,Hypma_008414,Hypma_008671,Hypma_009048,Hypma_009587,Hypma_009919,Hypma_009929,Hypma_010135,Hypma_011421,Hypma_011558,Hypma_011602,Hypma_014098,Hypma_014595,Hypma_015173,Hypma_015759
CC	GO:0032991	macromolecular complex	7	3	10	744	1	1	Hypma_001469,Hypma_003714,Hypma_006291,Hypma_008200,Hypma_009571,Hypma_012055,Hypma_016299	Hypma_007262,Hypma_009007,Hypma_009550
CC	GO:0043229	intracellular organelle	15	20	35	1344	1	1	Hypma_000755,Hypma_001292,Hypma_001469,Hypma_002214,Hypma_003714,Hypma_004470,Hypma_006291,Hypma_008200,Hypma_008646,Hypma_009571,Hypma_012055,Hypma_012452,Hypma_014188,Hypma_015692,Hypma_016299	Hypma_000896,Hypma_001181,Hypma_001218,Hypma_007262,Hypma_007837,Hypma_007917,Hypma_008414,Hypma_008671,Hypma_009048,Hypma_009587,Hypma_009919,Hypma_009929,Hypma_010135,Hypma_011421,Hypma_011558,Hypma_011602,Hypma_014098,Hypma_014595,Hypma_015173,Hypma_015759
CC	GO:0043226	organelle	15	20	35	1345	1	1	Hypma_000755,Hypma_001292,Hypma_001469,Hypma_002214,Hypma_003714,Hypma_004470,Hypma_006291,Hypma_008200,Hypma_008646,Hypma_009571,Hypma_012055,Hypma_012452,Hypma_014188,Hypma_015692,Hypma_016299	Hypma_000896,Hypma_001181,Hypma_001218,Hypma_007262,Hypma_007837,Hypma_007917,Hypma_008414,Hypma_008671,Hypma_009048,Hypma_009587,Hypma_009919,Hypma_009929,Hypma_010135,Hypma_011421,Hypma_011558,Hypma_011602,Hypma_014098,Hypma_014595,Hypma_015173,Hypma_015759
CC	GO:0005575	cellular_component	79	112	191	3132	1	1	Hypma_000755,Hypma_000772,Hypma_000774,Hypma_001292,Hypma_001469,Hypma_001474,Hypma_001728,Hypma_001766,Hypma_002155,Hypma_002214,Hypma_002394,Hypma_002425,Hypma_002531,Hypma_002585,Hypma_002588,Hypma_002741,Hypma_003158,Hypma_003292,Hypma_003714,Hypma_003909,Hypma_004042,Hypma_004470,Hypma_005327,Hypma_005364,Hypma_005829,Hypma_006291,Hypma_006332,Hypma_006418,Hypma_006462,Hypma_006538,Hypma_006…	Hypma_000144,Hypma_000213,Hypma_000251,Hypma_000264,Hypma_000454,Hypma_000516,Hypma_000799,Hypma_000808,Hypma_000863,Hypma_000895,Hypma_000896,Hypma_001181,Hypma_001218,Hypma_001601,Hypma_001612,Hypma_001627,Hypma_001630,Hypma_001701,Hypma_001833,Hypma_002091,Hypma_002193,Hypma_002552,Hypma_002605,Hypma_002637,Hypma_002955,Hypma_003021,Hypma_003229,Hypma_003453,Hypma_003563,Hypma_004016,Hypma_004…
CC	GO:0005622	intracellular	23	29	52	1807	1	1	Hypma_000755,Hypma_000774,Hypma_001292,Hypma_001469,Hypma_001474,Hypma_002214,Hypma_002588,Hypma_003714,Hypma_004470,Hypma_006291,Hypma_006418,Hypma_007836,Hypma_008200,Hypma_008646,Hypma_009571,Hypma_010026,Hypma_011952,Hypma_012055,Hypma_012452,Hypma_014188,Hypma_015692,Hypma_016254,Hypma_016299	Hypma_000799,Hypma_000863,Hypma_000896,Hypma_001181,Hypma_001218,Hypma_007262,Hypma_007750,Hypma_007837,Hypma_007917,Hypma_008414,Hypma_008671,Hypma_009007,Hypma_009048,Hypma_009550,Hypma_009587,Hypma_009919,Hypma_009929,Hypma_010135,Hypma_010183,Hypma_011421,Hypma_011558,Hypma_011602,Hypma_014098,Hypma_014595,Hypma_014891,Hypma_015173,Hypma_015393,Hypma_015590,Hypma_015759
CC	GO:0005623	cell	24	34	58	1862	1	1	Hypma_000755,Hypma_000774,Hypma_001292,Hypma_001469,Hypma_001474,Hypma_002214,Hypma_002531,Hypma_002588,Hypma_003714,Hypma_004470,Hypma_006291,Hypma_006418,Hypma_007836,Hypma_008200,Hypma_008646,Hypma_009571,Hypma_010026,Hypma_011952,Hypma_012055,Hypma_012452,Hypma_014188,Hypma_015692,Hypma_016254,Hypma_016299	Hypma_000799,Hypma_000863,Hypma_000896,Hypma_001181,Hypma_001218,Hypma_002955,Hypma_006178,Hypma_007262,Hypma_007750,Hypma_007837,Hypma_007917,Hypma_008414,Hypma_008671,Hypma_009007,Hypma_009048,Hypma_009550,Hypma_009587,Hypma_009917,Hypma_009919,Hypma_009929,Hypma_010135,Hypma_010183,Hypma_011421,Hypma_011558,Hypma_011602,Hypma_013437,Hypma_014098,Hypma_014184,Hypma_014595,Hypma_014891,Hypma_015…
CC	GO:0044424	intracellular part	22	28	50	1720	1	1	Hypma_000755,Hypma_001292,Hypma_001469,Hypma_001474,Hypma_002214,Hypma_002588,Hypma_003714,Hypma_004470,Hypma_006291,Hypma_006418,Hypma_007836,Hypma_008200,Hypma_008646,Hypma_009571,Hypma_010026,Hypma_011952,Hypma_012055,Hypma_012452,Hypma_014188,Hypma_015692,Hypma_016254,Hypma_016299	Hypma_000799,Hypma_000863,Hypma_000896,Hypma_001181,Hypma_001218,Hypma_007262,Hypma_007750,Hypma_007837,Hypma_007917,Hypma_008414,Hypma_008671,Hypma_009007,Hypma_009048,Hypma_009550,Hypma_009587,Hypma_009919,Hypma_009929,Hypma_010135,Hypma_010183,Hypma_011421,Hypma_011558,Hypma_011602,Hypma_014098,Hypma_014595,Hypma_014891,Hypma_015173,Hypma_015590,Hypma_015759
CC	GO:0044464	cell part	24	30	54	1849	1	1	Hypma_000755,Hypma_000774,Hypma_001292,Hypma_001469,Hypma_001474,Hypma_002214,Hypma_002531,Hypma_002588,Hypma_003714,Hypma_004470,Hypma_006291,Hypma_006418,Hypma_007836,Hypma_008200,Hypma_008646,Hypma_009571,Hypma_010026,Hypma_011952,Hypma_012055,Hypma_012452,Hypma_014188,Hypma_015692,Hypma_016254,Hypma_016299	Hypma_000799,Hypma_000863,Hypma_000896,Hypma_001181,Hypma_001218,Hypma_007262,Hypma_007750,Hypma_007837,Hypma_007917,Hypma_008414,Hypma_008671,Hypma_009007,Hypma_009048,Hypma_009550,Hypma_009587,Hypma_009919,Hypma_009929,Hypma_010135,Hypma_010183,Hypma_011421,Hypma_011558,Hypma_011602,Hypma_014098,Hypma_014184,Hypma_014595,Hypma_014891,Hypma_015173,Hypma_015393,Hypma_015590,Hypma_015759

## Sheet: 70 vs 100
Category	GO.ID	Term	Up	Down	DEG	Total	Pvalue	FDR	Up_Gene	Down_Gene
CC	GO:0016020	membrane	29	82	111	1648	2.5e-14	1.5675e-11	Hypma_001766,Hypma_002155,Hypma_002394,Hypma_002425,Hypma_002741,Hypma_003292,Hypma_004042,Hypma_004470,Hypma_005829,Hypma_006424,Hypma_006538,Hypma_006711,Hypma_006925,Hypma_008848,Hypma_008859,Hypma_009399,Hypma_009572,Hypma_009765,Hypma_010022,Hypma_010878,Hypma_011952,Hypma_012196,Hypma_013322,Hypma_013570,Hypma_014077,Hypma_014752,Hypma_015835,Hypma_016069,Hypma_016321	Hypma_000213,Hypma_000251,Hypma_000350,Hypma_000516,Hypma_000808,Hypma_000895,Hypma_000896,Hypma_001122,Hypma_001535,Hypma_001601,Hypma_001612,Hypma_001701,Hypma_001833,Hypma_002091,Hypma_002193,Hypma_002194,Hypma_002605,Hypma_002826,Hypma_002886,Hypma_003021,Hypma_003159,Hypma_003453,Hypma_003563,Hypma_003930,Hypma_004027,Hypma_004912,Hypma_005009,Hypma_005024,Hypma_005034,Hypma_005035,Hypma_005…
MF	GO:0016491	oxidoreductase activity	14	61	75	644	8.4e-12	2.6334e-09	Hypma_003573,Hypma_006424,Hypma_006467,Hypma_006555,Hypma_009046,Hypma_009500,Hypma_011163,Hypma_011952,Hypma_012178,Hypma_013322,Hypma_013537,Hypma_014944,Hypma_015185,Hypma_016079	Hypma_000531,Hypma_000692,Hypma_001823,Hypma_002091,Hypma_002194,Hypma_002221,Hypma_002891,Hypma_002893,Hypma_003025,Hypma_003159,Hypma_003186,Hypma_003239,Hypma_003453,Hypma_004027,Hypma_004182,Hypma_004183,Hypma_005024,Hypma_005050,Hypma_005051,Hypma_005288,Hypma_005309,Hypma_005776,Hypma_005943,Hypma_006475,Hypma_006489,Hypma_006491,Hypma_006545,Hypma_007082,Hypma_007088,Hypma_007173,Hypma_007…
BP	GO:0055114	oxidation-reduction process	12	47	59	528	6.3e-11	1.3167e-08	Hypma_003573,Hypma_006424,Hypma_006467,Hypma_009046,Hypma_009500,Hypma_011163,Hypma_011952,Hypma_012178,Hypma_013322,Hypma_014944,Hypma_015185,Hypma_016079	Hypma_000531,Hypma_001823,Hypma_002091,Hypma_002194,Hypma_002221,Hypma_003159,Hypma_003186,Hypma_003453,Hypma_004027,Hypma_005024,Hypma_005050,Hypma_005051,Hypma_005309,Hypma_005776,Hypma_005943,Hypma_006475,Hypma_006489,Hypma_006491,Hypma_006545,Hypma_007082,Hypma_007088,Hypma_007173,Hypma_007268,Hypma_007750,Hypma_008203,Hypma_008228,Hypma_008236,Hypma_009257,Hypma_009258,Hypma_010797,Hypma_011…
CC	GO:0016021	integral component of membrane	24	47	71	1000	1.4e-07	1.881e-05	Hypma_002155,Hypma_002425,Hypma_002741,Hypma_003292,Hypma_004042,Hypma_004470,Hypma_005829,Hypma_006424,Hypma_006711,Hypma_006925,Hypma_008848,Hypma_008859,Hypma_009399,Hypma_009572,Hypma_009765,Hypma_010022,Hypma_010878,Hypma_011952,Hypma_012196,Hypma_013570,Hypma_014752,Hypma_015835,Hypma_016069,Hypma_016321	Hypma_000213,Hypma_000808,Hypma_000896,Hypma_001535,Hypma_001601,Hypma_002091,Hypma_002193,Hypma_002194,Hypma_002826,Hypma_003453,Hypma_003930,Hypma_004027,Hypma_004912,Hypma_005009,Hypma_005024,Hypma_005034,Hypma_005035,Hypma_005051,Hypma_006564,Hypma_006589,Hypma_006684,Hypma_006919,Hypma_007088,Hypma_007837,Hypma_007931,Hypma_008058,Hypma_008402,Hypma_008641,Hypma_009919,Hypma_009929,Hypma_010…
CC	GO:0031224	intrinsic component of membrane	24	47	71	1002	1.5e-07	1.881e-05	Hypma_002155,Hypma_002425,Hypma_002741,Hypma_003292,Hypma_004042,Hypma_004470,Hypma_005829,Hypma_006424,Hypma_006711,Hypma_006925,Hypma_008848,Hypma_008859,Hypma_009399,Hypma_009572,Hypma_009765,Hypma_010022,Hypma_010878,Hypma_011952,Hypma_012196,Hypma_013570,Hypma_014752,Hypma_015835,Hypma_016069,Hypma_016321	Hypma_000213,Hypma_000808,Hypma_000896,Hypma_001535,Hypma_001601,Hypma_002091,Hypma_002193,Hypma_002194,Hypma_002826,Hypma_003453,Hypma_003930,Hypma_004027,Hypma_004912,Hypma_005009,Hypma_005024,Hypma_005034,Hypma_005035,Hypma_005051,Hypma_006564,Hypma_006589,Hypma_006684,Hypma_006919,Hypma_007088,Hypma_007837,Hypma_007931,Hypma_008058,Hypma_008402,Hypma_008641,Hypma_009919,Hypma_009929,Hypma_010…
MF	GO:0003824	catalytic activity	43	129	172	2588	1.1e-06	0.00011495	Hypma_000113,Hypma_000222,Hypma_001039,Hypma_001427,Hypma_001474,Hypma_002213,Hypma_002471,Hypma_003573,Hypma_003862,Hypma_004042,Hypma_004470,Hypma_006424,Hypma_006467,Hypma_006555,Hypma_007911,Hypma_008072,Hypma_008699,Hypma_009046,Hypma_009500,Hypma_009657,Hypma_010022,Hypma_010055,Hypma_010059,Hypma_010102,Hypma_011163,Hypma_011772,Hypma_011952,Hypma_012178,Hypma_013322,Hypma_013537,Hypma_013…	Hypma_000228,Hypma_000531,Hypma_000692,Hypma_000991,Hypma_001054,Hypma_001208,Hypma_001823,Hypma_001886,Hypma_001998,Hypma_002091,Hypma_002194,Hypma_002221,Hypma_002427,Hypma_002566,Hypma_002815,Hypma_002891,Hypma_002893,Hypma_002922,Hypma_003025,Hypma_003159,Hypma_003186,Hypma_003239,Hypma_003429,Hypma_003453,Hypma_003586,Hypma_004027,Hypma_004182,Hypma_004183,Hypma_004428,Hypma_005009,Hypma_005…
CC	GO:0044425	membrane part	24	47	71	1108	1.1e-05	0.000985286	Hypma_002155,Hypma_002425,Hypma_002741,Hypma_003292,Hypma_004042,Hypma_004470,Hypma_005829,Hypma_006424,Hypma_006711,Hypma_006925,Hypma_008848,Hypma_008859,Hypma_009399,Hypma_009572,Hypma_009765,Hypma_010022,Hypma_010878,Hypma_011952,Hypma_012196,Hypma_013570,Hypma_014752,Hypma_015835,Hypma_016069,Hypma_016321	Hypma_000213,Hypma_000808,Hypma_000896,Hypma_001535,Hypma_001601,Hypma_002091,Hypma_002193,Hypma_002194,Hypma_002826,Hypma_003453,Hypma_003930,Hypma_004027,Hypma_004912,Hypma_005009,Hypma_005024,Hypma_005034,Hypma_005035,Hypma_005051,Hypma_006564,Hypma_006589,Hypma_006684,Hypma_006919,Hypma_007088,Hypma_007837,Hypma_007931,Hypma_008058,Hypma_008402,Hypma_008641,Hypma_009919,Hypma_009929,Hypma_010…
MF	GO:0003880	protein C-terminal carboxyl O-methyltransferase activity	1	2	3	3	0.00017	0.0118433	Hypma_004470	Hypma_009919,Hypma_009929
MF	GO:0004671	protein C-terminal S-isoprenylcysteine carboxyl O-methyltransferase activity	1	2	3	3	0.00017	0.0118433	Hypma_004470	Hypma_009919,Hypma_009929
MF	GO:0048037	cofactor binding	5	18	23	189	0.00022	0.013794	Hypma_001474,Hypma_003573,Hypma_011772,Hypma_013322,Hypma_016079	Hypma_000531,Hypma_001054,Hypma_002221,Hypma_005051,Hypma_005776,Hypma_006158,Hypma_006489,Hypma_006491,Hypma_007154,Hypma_007750,Hypma_008203,Hypma_008963,Hypma_010308,Hypma_010797,Hypma_011943,Hypma_013837,Hypma_013878,Hypma_016469
BP	GO:0006481	C-terminal protein methylation	1	2	3	4	0.00044	0.02508	Hypma_004470	Hypma_009919,Hypma_009929
MF	GO:0010340	carboxyl-O-methyltransferase activity	1	2	3	4	0.00064	0.0308677	Hypma_004470	Hypma_009919,Hypma_009929
MF	GO:0051998	protein carboxyl O-methyltransferase activity	1	2	3	4	0.00064	0.0308677	Hypma_004470	Hypma_009919,Hypma_009929
BP	GO:0018410	C-terminal protein amino acid modification	1	2	3	5	0.00107	0.044726	Hypma_004470	Hypma_009919,Hypma_009929
BP	GO:0043687	post-translational protein modification	1	2	3	5	0.00107	0.044726	Hypma_004470	Hypma_009919,Hypma_009929
MF	GO:0005506	iron ion binding	2	10	12	82	0.00157	0.0615244	Hypma_006424,Hypma_009500	Hypma_001823,Hypma_002194,Hypma_003159,Hypma_004027,Hypma_005024,Hypma_005050,Hypma_007088,Hypma_011421,Hypma_013902,Hypma_014222
MF	GO:0016705	oxidoreductase activity, acting on paired donors, with incorporation or reduction of molecular oxygen	2	9	11	74	0.00216	0.0796659	Hypma_003573,Hypma_006424	Hypma_002194,Hypma_003159,Hypma_003453,Hypma_004027,Hypma_005024,Hypma_005050,Hypma_007088,Hypma_013902,Hypma_014463
MF	GO:0016798	hydrolase activity, acting on glycosyl bonds	7	12	19	174	0.00294	0.10241	Hypma_000113,Hypma_001039,Hypma_001427,Hypma_004042,Hypma_008699,Hypma_009046,Hypma_014077	Hypma_000991,Hypma_002427,Hypma_004428,Hypma_005133,Hypma_006319,Hypma_006684,Hypma_008986,Hypma_009186,Hypma_011119,Hypma_011596,Hypma_012762,Hypma_013340
MF	GO:0050662	coenzyme binding	2	13	15	125	0.00329	0.10857	Hypma_003573,Hypma_013322	Hypma_000531,Hypma_002221,Hypma_005051,Hypma_005776,Hypma_006489,Hypma_006491,Hypma_007750,Hypma_008203,Hypma_008963,Hypma_010797,Hypma_011943,Hypma_013837,Hypma_016469
MF	GO:0020037	heme binding	1	10	11	79	0.00366	0.109277	Hypma_006424	Hypma_002194,Hypma_003159,Hypma_004027,Hypma_005024,Hypma_005050,Hypma_005309,Hypma_005776,Hypma_007088,Hypma_013902,Hypma_014940
MF	GO:0046906	tetrapyrrole binding	1	10	11	79	0.00366	0.109277	Hypma_006424	Hypma_002194,Hypma_003159,Hypma_004027,Hypma_005024,Hypma_005050,Hypma_005309,Hypma_005776,Hypma_007088,Hypma_013902,Hypma_014940
BP	GO:0015914	phospholipid transport	0	3	3	8	0.00535	0.152475	-	Hypma_009840,Hypma_010720,Hypma_010733
MF	GO:0004497	monooxygenase activity	3	7	10	72	0.00562	0.153206	Hypma_003573,Hypma_006424,Hypma_009046	Hypma_002194,Hypma_004027,Hypma_005050,Hypma_007088,Hypma_008236,Hypma_012995,Hypma_013902
MF	GO:0050660	flavin adenine dinucleotide binding	2	7	9	62	0.00633	0.165371	Hypma_003573,Hypma_013322	Hypma_000531,Hypma_005051,Hypma_006489,Hypma_006491,Hypma_010797,Hypma_011943,Hypma_016469
MF	GO:0004553	hydrolase activity, hydrolyzing O-glycosyl compounds	7	9	16	148	0.00686	0.172049	Hypma_000113,Hypma_001039,Hypma_001427,Hypma_004042,Hypma_008699,Hypma_009046,Hypma_014077	Hypma_000991,Hypma_002427,Hypma_004428,Hypma_005133,Hypma_006319,Hypma_006684,Hypma_009186,Hypma_011119,Hypma_012762
MF	GO:0004525	ribonuclease III activity	0	2	2	3	0.00878	0.203891	-	Hypma_005689,Hypma_005690
MF	GO:0032296	double-stranded RNA-specific ribonuclease activity	0	2	2	3	0.00878	0.203891	-	Hypma_005689,Hypma_005690
MF	GO:0008171	O-methyltransferase activity	1	2	3	9	0.0109	0.244082	Hypma_004470	Hypma_009919,Hypma_009929
MF	GO:0030170	pyridoxal phosphate binding	2	4	6	36	0.0128	0.26752	Hypma_001474,Hypma_011772	Hypma_001054,Hypma_006158,Hypma_007154,Hypma_010308
MF	GO:0070279	vitamin B6 binding	2	4	6	36	0.0128	0.26752	Hypma_001474,Hypma_011772	Hypma_001054,Hypma_006158,Hypma_007154,Hypma_010308
BP	GO:0019441	tryptophan catabolic process to kynurenine	0	2	2	4	0.01334	0.269812	-	Hypma_005049,Hypma_013552
BP	GO:0006820	anion transport	1	7	8	68	0.01656	0.32167	Hypma_006925	Hypma_000808,Hypma_002826,Hypma_006589,Hypma_007837,Hypma_009840,Hypma_010720,Hypma_010733
MF	GO:0004061	arylformamidase activity	0	2	2	4	0.01693	0.32167	-	Hypma_005049,Hypma_013552
MF	GO:0046914	transition metal ion binding	5	18	23	272	0.02447	0.439771	Hypma_001292,Hypma_006424,Hypma_006467,Hypma_009500,Hypma_014679	Hypma_001823,Hypma_002194,Hypma_003159,Hypma_003186,Hypma_004027,Hypma_005024,Hypma_005050,Hypma_005776,Hypma_006545,Hypma_007088,Hypma_007173,Hypma_008228,Hypma_011421,Hypma_012153,Hypma_013902,Hypma_014222,Hypma_014916,Hypma_015595
MF	GO:0008276	protein methyltransferase activity	1	2	3	12	0.02525	0.439771	Hypma_004470	Hypma_009919,Hypma_009929
MF	GO:0016701	oxidoreductase activity, acting on single donors with incorporation of molecular oxygen	0	3	3	12	0.02525	0.439771	-	Hypma_008236,Hypma_011421,Hypma_014222
BP	GO:0006869	lipid transport	0	3	3	14	0.028	0.444125	-	Hypma_009840,Hypma_010720,Hypma_010733
MF	GO:0016620	oxidoreductase activity, acting on the aldehyde or oxo group of donors, NAD or NADP as acceptor	0	4	4	22	0.03021	0.444125	-	Hypma_002091,Hypma_007750,Hypma_008203,Hypma_012533
BP	GO:0006569	tryptophan catabolic process	0	2	2	6	0.03125	0.444125	-	Hypma_005049,Hypma_013552
BP	GO:0042402	cellular biogenic amine catabolic process	0	2	2	6	0.03125	0.444125	-	Hypma_005049,Hypma_013552
BP	GO:0042436	indole-containing compound catabolic process	0	2	2	6	0.03125	0.444125	-	Hypma_005049,Hypma_013552
BP	GO:0046218	indolalkylamine catabolic process	0	2	2	6	0.03125	0.444125	-	Hypma_005049,Hypma_013552
BP	GO:0070189	kynurenine metabolic process	0	2	2	6	0.03125	0.444125	-	Hypma_005049,Hypma_013552
BP	GO:0010876	lipid localization	0	3	3	15	0.03377	0.444125	-	Hypma_009840,Hypma_010720,Hypma_010733
BP	GO:0015698	inorganic anion transport	1	2	3	15	0.03377	0.444125	Hypma_006925	Hypma_000808,Hypma_007837
MF	GO:0051213	dioxygenase activity	1	3	4	23	0.03504	0.444125	Hypma_015185	Hypma_011421,Hypma_014222,Hypma_014940
BP	GO:0055085	transmembrane transport	11	13	24	338	0.03652	0.444125	Hypma_002155,Hypma_002425,Hypma_005829,Hypma_006925,Hypma_008848,Hypma_009765,Hypma_010878,Hypma_013570,Hypma_014752,Hypma_016069,Hypma_016321	Hypma_001535,Hypma_002826,Hypma_003930,Hypma_005009,Hypma_005035,Hypma_006589,Hypma_010216,Hypma_012159,Hypma_013900,Hypma_014036,Hypma_015660,Hypma_016056,Hypma_016102
MF	GO:0008375	acetylglucosaminyltransferase activity	0	2	2	6	0.03933	0.444125	-	Hypma_007931,Hypma_013835
MF	GO:0016717	oxidoreductase activity, acting on paired donors, with oxidation of a pair of donors resulting in the reduction of molecular oxygen to two molecules of water	0	2	2	6	0.03933	0.444125	-	Hypma_003453,Hypma_014463
BP	GO:0015748	organophosphate ester transport	0	3	3	16	0.04011	0.444125	-	Hypma_009840,Hypma_010720,Hypma_010733
MF	GO:0043169	cation binding	8	34	42	588	0.04122	0.444125	Hypma_001292,Hypma_006424,Hypma_006467,Hypma_007167,Hypma_009500,Hypma_012178,Hypma_014077,Hypma_014679	Hypma_000692,Hypma_001823,Hypma_002194,Hypma_002221,Hypma_002893,Hypma_003159,Hypma_003186,Hypma_003239,Hypma_004027,Hypma_004820,Hypma_005024,Hypma_005050,Hypma_005051,Hypma_005309,Hypma_005776,Hypma_005943,Hypma_006545,Hypma_007088,Hypma_007173,Hypma_008228,Hypma_008873,Hypma_009186,Hypma_009258,Hypma_009840,Hypma_010720,Hypma_010733,Hypma_011421,Hypma_012153,Hypma_012416,Hypma_012647,Hypma_013…
CC	GO:0005953	CAAX-protein geranylgeranyltransferase complex	1	0	1	1	0.042	0.444125	Hypma_016299	-
CC	GO:0009316	3-isopropylmalate dehydratase complex	0	1	1	1	0.042	0.444125	-	Hypma_009550
BP	GO:0009310	amine catabolic process	0	2	2	7	0.04237	0.444125	-	Hypma_005049,Hypma_013552
BP	GO:0006863	purine nucleobase transport	1	0	1	1	0.04885	0.444125	Hypma_010878	-
BP	GO:0015851	nucleobase transport	1	0	1	1	0.04885	0.444125	Hypma_010878	-
BP	GO:0015942	formate metabolic process	0	1	1	1	0.04885	0.444125	-	Hypma_007750
BP	GO:0042183	formate catabolic process	0	1	1	1	0.04885	0.444125	-	Hypma_007750
BP	GO:1904823	purine nucleobase transmembrane transport	1	0	1	1	0.04885	0.444125	Hypma_010878	-
BP	GO:0008152	metabolic process	36	99	135	2570	0.04892	0.444125	Hypma_000113,Hypma_000222,Hypma_001039,Hypma_001292,Hypma_001427,Hypma_001474,Hypma_002213,Hypma_002471,Hypma_003573,Hypma_004042,Hypma_004470,Hypma_006424,Hypma_006467,Hypma_007911,Hypma_008699,Hypma_009046,Hypma_009500,Hypma_009657,Hypma_010059,Hypma_011163,Hypma_011772,Hypma_011952,Hypma_012178,Hypma_012544,Hypma_013322,Hypma_014077,Hypma_014679,Hypma_014944,Hypma_014966,Hypma_015185,Hypma_015…	Hypma_000228,Hypma_000531,Hypma_000991,Hypma_001175,Hypma_001208,Hypma_001823,Hypma_002091,Hypma_002194,Hypma_002221,Hypma_002427,Hypma_002922,Hypma_003159,Hypma_003177,Hypma_003186,Hypma_003429,Hypma_003453,Hypma_004027,Hypma_004208,Hypma_004428,Hypma_005024,Hypma_005049,Hypma_005050,Hypma_005051,Hypma_005066,Hypma_005109,Hypma_005133,Hypma_005309,Hypma_005689,Hypma_005690,Hypma_005776,Hypma_005…
MF	GO:0016614	oxidoreductase activity, acting on CH-OH group of donors	1	6	7	61	0.04909	0.444125	Hypma_013322	Hypma_000531,Hypma_002221,Hypma_007750,Hypma_010797,Hypma_011943,Hypma_016469
MF	GO:0046872	metal ion binding	8	33	41	579	0.04916	0.444125	Hypma_001292,Hypma_006424,Hypma_006467,Hypma_007167,Hypma_009500,Hypma_012178,Hypma_014077,Hypma_014679	Hypma_000692,Hypma_001823,Hypma_002194,Hypma_002221,Hypma_002893,Hypma_003159,Hypma_003186,Hypma_003239,Hypma_004027,Hypma_005024,Hypma_005050,Hypma_005051,Hypma_005309,Hypma_005776,Hypma_005943,Hypma_006545,Hypma_007088,Hypma_007173,Hypma_008228,Hypma_008873,Hypma_009186,Hypma_009258,Hypma_009840,Hypma_010720,Hypma_010733,Hypma_011421,Hypma_012153,Hypma_012416,Hypma_012647,Hypma_013902,Hypma_014…
MF	GO:0016810	hydrolase activity, acting on carbon-nitrogen (but not peptide) bonds	3	3	6	49	0.05088	0.444125	Hypma_008072,Hypma_010022,Hypma_014966	Hypma_005049,Hypma_008641,Hypma_013552
MF	GO:0019842	vitamin binding	2	4	6	49	0.05088	0.444125	Hypma_001474,Hypma_011772	Hypma_001054,Hypma_006158,Hypma_007154,Hypma_010308
MF	GO:0008757	S-adenosylmethionine-dependent methyltransferase activity	1	3	4	26	0.05205	0.444125	Hypma_004470	Hypma_003429,Hypma_009919,Hypma_009929
BP	GO:0006479	protein methylation	1	2	3	18	0.05445	0.444125	Hypma_004470	Hypma_009919,Hypma_009929
BP	GO:0008213	protein alkylation	1	2	3	18	0.05445	0.444125	Hypma_004470	Hypma_009919,Hypma_009929
MF	GO:0003830	beta-1,4-mannosylglycoprotein 4-beta-N-acetylglucosaminyltransferase activity	0	1	1	1	0.05525	0.444125	-	Hypma_007931
MF	GO:0003861	3-isopropylmalate dehydratase activity	0	1	1	1	0.05525	0.444125	-	Hypma_009550
MF	GO:0004370	glycerol kinase activity	0	1	1	1	0.05525	0.444125	-	Hypma_009186
MF	GO:0004587	ornithine-oxo-acid transaminase activity	0	1	1	1	0.05525	0.444125	-	Hypma_001054
MF	GO:0004662	CAAX-protein geranylgeranyltransferase activity	1	0	1	1	0.05525	0.444125	Hypma_016299	-
MF	GO:0005345	purine nucleobase transmembrane transporter activity	1	0	1	1	0.05525	0.444125	Hypma_010878	-
MF	GO:0008863	formate dehydrogenase (NAD+) activity	0	1	1	1	0.05525	0.444125	-	Hypma_007750
MF	GO:0015205	nucleobase transmembrane transporter activity	1	0	1	1	0.05525	0.444125	Hypma_010878	-
MF	GO:0043546	molybdopterin cofactor binding	0	1	1	1	0.05525	0.444125	-	Hypma_005776
MF	GO:0050105	L-gulonolactone oxidase activity	1	0	1	1	0.05525	0.444125	Hypma_013322	-
MF	GO:0140103	catalytic activity, acting on a glycoprotein	0	1	1	1	0.05525	0.444125	-	Hypma_007931
CC	GO:0005576	extracellular region	4	1	5	51	0.063	0.486281	Hypma_000113,Hypma_008699,Hypma_009046,Hypma_014679	Hypma_004428
MF	GO:0005507	copper ion binding	1	2	3	17	0.06375	0.486281	Hypma_006467	Hypma_003186,Hypma_012153
MF	GO:0008483	transaminase activity	1	2	3	17	0.06375	0.486281	Hypma_011772	Hypma_001054,Hypma_006158
MF	GO:0016769	transferase activity, transferring nitrogenous groups	1	2	3	17	0.06375	0.486281	Hypma_011772	Hypma_001054,Hypma_006158
BP	GO:0009074	aromatic amino acid family catabolic process	0	2	2	9	0.06812	0.486281	-	Hypma_005049,Hypma_013552
BP	GO:0042537	benzene-containing compound metabolic process	0	2	2	9	0.06812	0.486281	-	Hypma_005049,Hypma_013552
MF	GO:0004559	alpha-mannosidase activity	1	1	2	8	0.06825	0.486281	Hypma_014077	Hypma_009186
MF	GO:0004571	mannosyl-oligosaccharide 1,2-alpha-mannosidase activity	1	1	2	8	0.06825	0.486281	Hypma_014077	Hypma_009186
MF	GO:0015923	mannosidase activity	1	1	2	8	0.06825	0.486281	Hypma_014077	Hypma_009186
MF	GO:0015924	mannosyl-oligosaccharide mannosidase activity	1	1	2	8	0.06825	0.486281	Hypma_014077	Hypma_009186
MF	GO:0004519	endonuclease activity	1	3	4	29	0.07282	0.507313	Hypma_007911	Hypma_005066,Hypma_005689,Hypma_005690
MF	GO:0016903	oxidoreductase activity, acting on the aldehyde or oxo group of donors	0	4	4	29	0.07282	0.507313	-	Hypma_002091,Hypma_007750,Hypma_008203,Hypma_012533
BP	GO:0005975	carbohydrate metabolic process	7	10	17	240	0.07428	0.511797	Hypma_000113,Hypma_001427,Hypma_004042,Hypma_008699,Hypma_009046,Hypma_014966,Hypma_016299	Hypma_000991,Hypma_004428,Hypma_005133,Hypma_006319,Hypma_006684,Hypma_009186,Hypma_011119,Hypma_012762,Hypma_013378,Hypma_015512
BP	GO:0044036	cell wall macromolecule metabolic process	1	1	2	10	0.08249	0.562187	Hypma_008699	Hypma_002427
BP	GO:0000270	peptidoglycan metabolic process	0	1	1	2	0.09533	0.591085	-	Hypma_002427
BP	GO:0006027	glycosaminoglycan catabolic process	0	1	1	2	0.09533	0.591085	-	Hypma_002427
BP	GO:0006592	ornithine biosynthetic process	1	0	1	2	0.09533	0.591085	Hypma_015692	-
BP	GO:0009253	peptidoglycan catabolic process	0	1	1	2	0.09533	0.591085	-	Hypma_002427
BP	GO:0030203	glycosaminoglycan metabolic process	0	1	1	2	0.09533	0.591085	-	Hypma_002427
BP	GO:0042743	hydrogen peroxide metabolic process	0	1	1	2	0.09533	0.591085	-	Hypma_005309
BP	GO:0042744	hydrogen peroxide catabolic process	0	1	1	2	0.09533	0.591085	-	Hypma_005309
MF	GO:0016891	endoribonuclease activity, producing 5'-phosphomonoesters	0	2	2	10	0.10207	0.591085	-	Hypma_005689,Hypma_005690
MF	GO:0003796	lysozyme activity	0	1	1	2	0.10747	0.591085	-	Hypma_002427
MF	GO:0003871	5-methyltetrahydropteroyltriglutamate-homocysteine S-methyltransferase activity	0	1	1	2	0.10747	0.591085	-	Hypma_015595
MF	GO:0003885	D-arabinono-1,4-lactone oxidase activity	1	0	1	2	0.10747	0.591085	Hypma_013322	-
MF	GO:0004030	aldehyde dehydrogenase [NAD(P)+] activity	0	1	1	2	0.10747	0.591085	-	Hypma_002091
MF	GO:0004661	protein geranylgeranyltransferase activity	1	0	1	2	0.10747	0.591085	Hypma_016299	-
MF	GO:0005452	inorganic anion exchanger activity	0	1	1	2	0.10747	0.591085	-	Hypma_000808
MF	GO:0008172	S-methyltransferase activity	0	1	1	2	0.10747	0.591085	-	Hypma_015595
MF	GO:0008198	ferrous iron binding	0	1	1	2	0.10747	0.591085	-	Hypma_011421
MF	GO:0015368	calcium:cation antiporter activity	0	1	1	2	0.10747	0.591085	-	Hypma_013900
MF	GO:0015369	calcium:proton antiporter activity	0	1	1	2	0.10747	0.591085	-	Hypma_013900
MF	GO:0016899	oxidoreductase activity, acting on the CH-OH group of donors, oxygen as acceptor	1	0	1	2	0.10747	0.591085	Hypma_013322	-
MF	GO:0042085	5-methyltetrahydropteroyltri-L-glutamate-dependent methyltransferase activity	0	1	1	2	0.10747	0.591085	-	Hypma_015595
MF	GO:0051139	metal ion:proton antiporter activity	0	1	1	2	0.10747	0.591085	-	Hypma_013900
MF	GO:0061783	peptidoglycan muralytic activity	0	1	1	2	0.10747	0.591085	-	Hypma_002427
BP	GO:0006568	tryptophan metabolic process	0	2	2	12	0.11358	0.607977	-	Hypma_005049,Hypma_013552
BP	GO:0006586	indolalkylamine metabolic process	0	2	2	12	0.11358	0.607977	-	Hypma_005049,Hypma_013552
BP	GO:0042430	indole-containing compound metabolic process	0	2	2	12	0.11358	0.607977	-	Hypma_005049,Hypma_013552
BP	GO:0015711	organic anion transport	0	5	5	53	0.11442	0.607977	-	Hypma_002826,Hypma_006589,Hypma_009840,Hypma_010720,Hypma_010733
MF	GO:0003995	acyl-CoA dehydrogenase activity	0	2	2	11	0.12037	0.628933	-	Hypma_006489,Hypma_006491
MF	GO:0015035	protein disulfide oxidoreductase activity	0	2	2	11	0.12037	0.628933	-	Hypma_006475,Hypma_013437
BP	GO:0006576	cellular biogenic amine metabolic process	0	2	2	13	0.13009	0.667923	-	Hypma_005049,Hypma_013552
MF	GO:0004540	ribonuclease activity	1	2	3	23	0.13083	0.667923	Hypma_015726	Hypma_005689,Hypma_005690
BP	GO:0006072	glycerol-3-phosphate metabolic process	0	1	1	3	0.13955	0.667923	-	Hypma_009186
BP	GO:0006591	ornithine metabolic process	1	0	1	3	0.13955	0.667923	Hypma_015692	-
BP	GO:0006662	glycerol ether metabolic process	0	1	1	3	0.13955	0.667923	-	Hypma_013437
BP	GO:0006817	phosphate ion transport	1	0	1	3	0.13955	0.667923	Hypma_006925	-
BP	GO:0016998	cell wall macromolecule catabolic process	0	1	1	3	0.13955	0.667923	-	Hypma_002427
BP	GO:0018344	protein geranylgeranylation	1	0	1	3	0.13955	0.667923	Hypma_016299	-
BP	GO:0018904	ether metabolic process	0	1	1	3	0.13955	0.667923	-	Hypma_013437
BP	GO:0052646	alditol phosphate metabolic process	0	1	1	3	0.13955	0.667923	-	Hypma_009186
BP	GO:0072530	purine-containing compound transmembrane transport	1	0	1	3	0.13955	0.667923	Hypma_010878	-
BP	GO:0006022	aminoglycan metabolic process	0	2	2	14	0.1471	0.693471	-	Hypma_002427,Hypma_013835
BP	GO:0044106	cellular amine metabolic process	0	2	2	14	0.1471	0.693471	-	Hypma_005049,Hypma_013552
MF	GO:0004096	catalase activity	0	1	1	3	0.15681	0.697304	-	Hypma_005309
MF	GO:0004470	malic enzyme activity	0	1	1	3	0.15681	0.697304	-	Hypma_002221
MF	GO:0004471	malate dehydrogenase (decarboxylating) (NAD+) activity	0	1	1	3	0.15681	0.697304	-	Hypma_002221
MF	GO:0004702	signal transducer, downstream of receptor, with serine/threonine kinase activity	0	1	1	3	0.15681	0.697304	-	Hypma_015393
MF	GO:0004707	MAP kinase activity	0	1	1	3	0.15681	0.697304	-	Hypma_015393
MF	GO:0005057	signal transducer activity, downstream of receptor	0	1	1	3	0.15681	0.697304	-	Hypma_015393
MF	GO:0005315	inorganic phosphate transmembrane transporter activity	1	0	1	3	0.15681	0.697304	Hypma_006925	-
MF	GO:0030151	molybdenum ion binding	0	1	1	3	0.15681	0.697304	-	Hypma_005776
MF	GO:0008194	UDP-glycosyltransferase activity	0	2	2	13	0.15901	0.701278	-	Hypma_007931,Hypma_013835
BP	GO:0009308	amine metabolic process	0	2	2	15	0.16454	0.701278	-	Hypma_005049,Hypma_013552
MF	GO:0004518	nuclease activity	2	3	5	53	0.16642	0.701278	Hypma_007911,Hypma_015726	Hypma_005066,Hypma_005689,Hypma_005690
MF	GO:0015291	secondary active transmembrane transporter activity	1	2	3	26	0.1708	0.701278	Hypma_006925	Hypma_000808,Hypma_013900
BP	GO:0043414	macromolecule methylation	1	2	3	30	0.17848	0.701278	Hypma_004470	Hypma_009919,Hypma_009929
MF	GO:0015036	disulfide oxidoreductase activity	0	2	2	14	0.17909	0.701278	-	Hypma_006475,Hypma_013437
MF	GO:0016893	endonuclease activity, active with either ribo- or deoxyribonucleic acids and producing 5'-phosphomonoesters	0	2	2	14	0.17909	0.701278	-	Hypma_005689,Hypma_005690
BP	GO:0006551	leucine metabolic process	0	1	1	4	0.18162	0.701278	-	Hypma_009550
BP	GO:0006821	chloride transport	0	1	1	4	0.18162	0.701278	-	Hypma_007837
BP	GO:0006857	oligopeptide transport	1	0	1	4	0.18162	0.701278	Hypma_002741	-
BP	GO:0009098	leucine biosynthetic process	0	1	1	4	0.18162	0.701278	-	Hypma_009550
BP	GO:0009314	response to radiation	1	0	1	4	0.18162	0.701278	Hypma_007911	-
BP	GO:0009411	response to UV	1	0	1	4	0.18162	0.701278	Hypma_007911	-
BP	GO:0009416	response to light stimulus	1	0	1	4	0.18162	0.701278	Hypma_007911	-
BP	GO:0010410	hemicellulose metabolic process	1	0	1	4	0.18162	0.701278	Hypma_008699	-
BP	GO:0042126	nitrate metabolic process	0	1	1	4	0.18162	0.701278	-	Hypma_005776
BP	GO:0042128	nitrate assimilation	0	1	1	4	0.18162	0.701278	-	Hypma_005776
BP	GO:0045491	xylan metabolic process	1	0	1	4	0.18162	0.701278	Hypma_008699	-
BP	GO:0045493	xylan catabolic process	1	0	1	4	0.18162	0.701278	Hypma_008699	-
BP	GO:0070588	calcium ion transmembrane transport	0	1	1	4	0.18162	0.701278	-	Hypma_013900
BP	GO:2001057	reactive nitrogen species metabolic process	0	1	1	4	0.18162	0.701278	-	Hypma_005776
BP	GO:0042180	cellular ketone metabolic process	0	2	2	16	0.18231	0.701278	-	Hypma_005049,Hypma_013552
MF	GO:0030248	cellulose binding	2	1	3	27	0.18484	0.706675	Hypma_008699,Hypma_009046	Hypma_004428
CC	GO:0031011	Ino80 complex	1	0	1	5	0.195	0.736536	Hypma_012544	-
CC	GO:0033202	DNA helicase complex	1	0	1	5	0.195	0.736536	Hypma_012544	-
MF	GO:0004029	aldehyde dehydrogenase (NAD) activity	0	1	1	4	0.20344	0.738229	-	Hypma_012533
MF	GO:0016702	oxidoreductase activity, acting on single donors with incorporation of molecular oxygen, incorporation of two atoms of oxygen	0	1	1	4	0.20344	0.738229	-	Hypma_014222
MF	GO:0031176	endo-1,4-beta-xylanase activity	1	0	1	4	0.20344	0.738229	Hypma_008699	-
MF	GO:0052716	hydroquinone:oxygen oxidoreductase activity	1	0	1	4	0.20344	0.738229	Hypma_006467	-
MF	GO:0097599	xylanase activity	1	0	1	4	0.20344	0.738229	Hypma_008699	-
BP	GO:0016054	organic acid catabolic process	0	3	3	32	0.20369	0.738229	-	Hypma_005049,Hypma_007750,Hypma_013552
BP	GO:0046395	carboxylic acid catabolic process	0	3	3	32	0.20369	0.738229	-	Hypma_005049,Hypma_007750,Hypma_013552
BP	GO:0002943	tRNA dihydrouridine synthesis	0	1	1	5	0.22165	0.767815	-	Hypma_005051
BP	GO:0006023	aminoglycan biosynthetic process	0	1	1	5	0.22165	0.767815	-	Hypma_013835
BP	GO:0006031	chitin biosynthetic process	0	1	1	5	0.22165	0.767815	-	Hypma_013835
BP	GO:0006108	malate metabolic process	0	1	1	5	0.22165	0.767815	-	Hypma_002221
BP	GO:0010383	cell wall polysaccharide metabolic process	1	0	1	5	0.22165	0.767815	Hypma_008699	-
BP	GO:0018342	protein prenylation	1	0	1	5	0.22165	0.767815	Hypma_016299	-
BP	GO:0097354	prenylation	1	0	1	5	0.22165	0.767815	Hypma_016299	-
BP	GO:1901073	glucosamine-containing compound biosynthetic process	0	1	1	5	0.22165	0.767815	-	Hypma_013835
BP	GO:0006811	ion transport	2	8	10	155	0.2236	0.770314	Hypma_006925,Hypma_016069	Hypma_000808,Hypma_002826,Hypma_006589,Hypma_007837,Hypma_009840,Hypma_010720,Hypma_010733,Hypma_013900
MF	GO:0030246	carbohydrate binding	3	2	5	59	0.22506	0.771107	Hypma_000113,Hypma_008699,Hypma_009046	Hypma_004428,Hypma_015512
MF	GO:0001871	pattern binding	2	1	3	30	0.22853	0.771952	Hypma_008699,Hypma_009046	Hypma_004428
MF	GO:0030247	polysaccharide binding	2	1	3	30	0.22853	0.771952	Hypma_008699,Hypma_009046	Hypma_004428
CC	GO:0097346	INO80-type complex	1	0	1	6	0.229	0.771952	Hypma_012544	-
MF	GO:0016627	oxidoreductase activity, acting on the CH-CH group of donors	1	3	4	45	0.23555	0.789785	Hypma_011952	Hypma_005051,Hypma_006489,Hypma_006491
MF	GO:0004100	chitin synthase activity	0	1	1	5	0.2475	0.791747	-	Hypma_013835
MF	GO:0004499	N,N-dimethylaniline monooxygenase activity	1	0	1	5	0.2475	0.791747	Hypma_003573	-
MF	GO:0008318	protein prenyltransferase activity	1	0	1	5	0.2475	0.791747	Hypma_016299	-
MF	GO:0015085	calcium ion transmembrane transporter activity	0	1	1	5	0.2475	0.791747	-	Hypma_013900
MF	GO:0015491	cation:cation antiporter activity	0	1	1	5	0.2475	0.791747	-	Hypma_013900
MF	GO:0016615	malate dehydrogenase activity	0	1	1	5	0.2475	0.791747	-	Hypma_002221
MF	GO:0016682	oxidoreductase activity, acting on diphenols and related substances as donors, oxygen as acceptor	1	0	1	5	0.2475	0.791747	Hypma_006467	-
MF	GO:0017150	tRNA dihydrouridine synthase activity	0	1	1	5	0.2475	0.791747	-	Hypma_005051
MF	GO:0099516	ion antiporter activity	0	1	1	5	0.2475	0.791747	-	Hypma_013900
BP	GO:0016559	peroxisome fission	0	1	1	6	0.25973	0.813331	-	Hypma_000896
BP	GO:0046349	amino sugar biosynthetic process	0	1	1	6	0.25973	0.813331	-	Hypma_013835
BP	GO:0071941	nitrogen cycle metabolic process	0	1	1	6	0.25973	0.813331	-	Hypma_005776
MF	GO:0008168	methyltransferase activity	1	5	6	78	0.26025	0.813331	Hypma_004470	Hypma_001998,Hypma_003429,Hypma_009919,Hypma_009929,Hypma_015595
MF	GO:0004521	endoribonuclease activity	0	2	2	18	0.26203	0.813331	-	Hypma_005689,Hypma_005690
MF	GO:0016811	hydrolase activity, acting on carbon-nitrogen (but not peptide) bonds, in linear amides	0	2	2	18	0.26203	0.813331	-	Hypma_005049,Hypma_013552
BP	GO:0032259	methylation	1	4	5	73	0.28394	0.859077	Hypma_004470	Hypma_003429,Hypma_009919,Hypma_009929,Hypma_015595
MF	GO:0004650	polygalacturonase activity	1	0	1	6	0.28914	0.859077	Hypma_001427	-
MF	GO:0005199	structural constituent of cell wall	0	1	1	6	0.28914	0.859077	-	Hypma_014184
MF	GO:0016703	oxidoreductase activity, acting on single donors with incorporation of molecular oxygen, incorporation of one atom of oxygen (internal monooxygenases or internal mixed function oxidases)	0	1	1	6	0.28914	0.859077	-	Hypma_008236
MF	GO:0018580	nitronate monooxygenase activity	0	1	1	6	0.28914	0.859077	-	Hypma_008236
BP	GO:0009072	aromatic amino acid family metabolic process	0	2	2	22	0.29236	0.859077	-	Hypma_005049,Hypma_013552
BP	GO:1901606	alpha-amino acid catabolic process	0	2	2	22	0.29236	0.859077	-	Hypma_005049,Hypma_013552
CC	GO:0005615	extracellular space	1	0	1	8	0.294	0.859077	Hypma_014679	-
CC	GO:0044421	extracellular region part	1	0	1	8	0.294	0.859077	Hypma_014679	-
BP	GO:0000271	polysaccharide biosynthetic process	1	0	1	7	0.29595	0.859077	Hypma_016299	-
BP	GO:0009250	glucan biosynthetic process	1	0	1	7	0.29595	0.859077	Hypma_016299	-
BP	GO:0033692	cellular polysaccharide biosynthetic process	1	0	1	7	0.29595	0.859077	Hypma_016299	-
BP	GO:0072329	monocarboxylic acid catabolic process	0	1	1	7	0.29595	0.859077	-	Hypma_007750
BP	GO:0072593	reactive oxygen species metabolic process	0	1	1	7	0.29595	0.859077	-	Hypma_005309
MF	GO:0051287	NAD binding	0	3	3	35	0.30469	0.880372	-	Hypma_002221,Hypma_007750,Hypma_008203
MF	GO:0016741	transferase activity, transferring one-carbon groups	1	5	6	84	0.3187	0.916628	Hypma_004470	Hypma_001998,Hypma_003429,Hypma_009919,Hypma_009929,Hypma_015595
CC	GO:0005779	integral component of peroxisomal membrane	0	1	1	9	0.324	0.919222	-	Hypma_000896
CC	GO:0009277	fungal-type cell wall	0	1	1	9	0.324	0.919222	-	Hypma_014184
CC	GO:0031231	intrinsic component of peroxisomal membrane	0	1	1	9	0.324	0.919222	-	Hypma_000896
BP	GO:0006026	aminoglycan catabolic process	0	1	1	8	0.33042	0.924881	-	Hypma_002427
BP	GO:0006749	glutathione metabolic process	1	0	1	8	0.33042	0.924881	Hypma_015552	-
BP	GO:0006816	calcium ion transport	0	1	1	8	0.33042	0.924881	-	Hypma_013900
BP	GO:0003333	amino acid transmembrane transport	0	2	2	25	0.34724	0.963773	-	Hypma_002826,Hypma_006589
CC	GO:0005778	peroxisomal membrane	0	1	1	10	0.352	0.963773	-	Hypma_000896
CC	GO:0031903	microbody membrane	0	1	1	10	0.352	0.963773	-	Hypma_000896
CC	GO:0070603	SWI/SNF superfamily-type complex	1	0	1	10	0.352	0.963773	Hypma_012544	-
CC	GO:1904949	ATPase complex	1	0	1	10	0.352	0.963773	Hypma_012544	-
BP	GO:0090305	nucleic acid phosphodiester bond hydrolysis	2	3	5	81	0.36227	0.984282	Hypma_007911,Hypma_015726	Hypma_005066,Hypma_005689,Hypma_005690
BP	GO:0006487	protein N-linked glycosylation	0	1	1	9	0.3632	0.984282	-	Hypma_007931
BP	GO:0009063	cellular amino acid catabolic process	0	2	2	26	0.36525	0.984282	-	Hypma_005049,Hypma_013552
MF	GO:0016667	oxidoreductase activity, acting on a sulfur group of donors	0	2	2	23	0.36577	0.984282	-	Hypma_006475,Hypma_013437
CC	GO:0044438	microbody part	0	1	1	11	0.38	1	-	Hypma_000896
CC	GO:0044439	peroxisomal part	0	1	1	11	0.38	1	-	Hypma_000896
BP	GO:0071554	cell wall organization or biogenesis	1	1	2	27	0.38307	1	Hypma_008699	Hypma_002427
MF	GO:0022804	active transmembrane transporter activity	1	4	5	74	0.38903	1	Hypma_006925	Hypma_000808,Hypma_005009,Hypma_013900,Hypma_016056
MF	GO:0004722	protein serine/threonine phosphatase activity	0	1	1	9	0.40078	1	-	Hypma_013678
MF	GO:0072509	divalent inorganic cation transmembrane transporter activity	0	1	1	9	0.40078	1	-	Hypma_013900
MF	GO:0010181	FMN binding	1	1	2	25	0.40585	1	Hypma_016079	Hypma_013878
MF	GO:0015171	amino acid transmembrane transporter activity	0	2	2	25	0.40585	1	-	Hypma_002826,Hypma_006589
CC	GO:0005618	cell wall	0	1	1	12	0.406	1	-	Hypma_014184
CC	GO:0030312	external encapsulating structure	0	1	1	12	0.406	1	-	Hypma_014184
MF	GO:0008237	metallopeptidase activity	2	1	3	42	0.41223	1	Hypma_009657,Hypma_014679	Hypma_014725
BP	GO:0006865	amino acid transport	0	2	2	29	0.41804	1	-	Hypma_002826,Hypma_006589
BP	GO:0044282	small molecule catabolic process	0	3	3	48	0.41864	1	-	Hypma_005049,Hypma_007750,Hypma_013552
BP	GO:0000165	MAPK cascade	0	1	1	11	0.42406	1	-	Hypma_015393
BP	GO:0006284	base-excision repair	0	1	1	11	0.42406	1	-	Hypma_005066
MF	GO:0015298	solute:cation antiporter activity	0	1	1	10	0.43397	1	-	Hypma_013900
MF	GO:0015299	solute:proton antiporter activity	0	1	1	10	0.43397	1	-	Hypma_013900
MF	GO:0016679	oxidoreductase activity, acting on diphenols and related substances as donors	1	0	1	10	0.43397	1	Hypma_006467	-
MF	GO:0016846	carbon-sulfur lyase activity	0	1	1	10	0.43397	1	-	Hypma_005109
CC	GO:0005789	endoplasmic reticulum membrane	1	2	3	58	0.45	1	Hypma_004470	Hypma_009919,Hypma_009929
BP	GO:0006030	chitin metabolic process	0	1	1	12	0.45229	1	-	Hypma_013835
BP	GO:0070838	divalent metal ion transport	0	1	1	12	0.45229	1	-	Hypma_013900
BP	GO:0072511	divalent inorganic cation transport	0	1	1	12	0.45229	1	-	Hypma_013900
MF	GO:0008509	anion transmembrane transporter activity	0	3	3	45	0.45695	1	-	Hypma_000808,Hypma_002826,Hypma_006589
MF	GO:0043167	ion binding	15	51	66	1175	0.46124	1	Hypma_001292,Hypma_001474,Hypma_003573,Hypma_006424,Hypma_006467,Hypma_006755,Hypma_007167,Hypma_009500,Hypma_011772,Hypma_012178,Hypma_013322,Hypma_014077,Hypma_014679,Hypma_016069,Hypma_016079	Hypma_000531,Hypma_000692,Hypma_001054,Hypma_001823,Hypma_002194,Hypma_002221,Hypma_002893,Hypma_003159,Hypma_003186,Hypma_003239,Hypma_004027,Hypma_004820,Hypma_005009,Hypma_005024,Hypma_005050,Hypma_005051,Hypma_005309,Hypma_005689,Hypma_005690,Hypma_005776,Hypma_005943,Hypma_006158,Hypma_006489,Hypma_006491,Hypma_006545,Hypma_007088,Hypma_007154,Hypma_007173,Hypma_008228,Hypma_008873,Hypma_009…
MF	GO:0015103	inorganic anion transmembrane transporter activity	0	1	1	11	0.46533	1	-	Hypma_000808
MF	GO:0016709	oxidoreductase activity, acting on paired donors, with incorporation or reduction of molecular oxygen, NAD(P)H as one donor, and incorporation of one atom of oxygen	1	0	1	11	0.46533	1	Hypma_003573	-
BP	GO:0090502	RNA phosphodiester bond hydrolysis, endonucleolytic	0	2	2	32	0.46854	1	-	Hypma_005689,Hypma_005690
CC	GO:0098827	endoplasmic reticulum subcompartment	1	2	3	60	0.473	1	Hypma_004470	Hypma_009919,Hypma_009929
BP	GO:0006629	lipid metabolic process	2	6	8	153	0.47477	1	Hypma_000222,Hypma_011952	Hypma_000228,Hypma_003453,Hypma_004208,Hypma_005051,Hypma_014461,Hypma_014463
BP	GO:0009086	methionine biosynthetic process	0	1	1	13	0.47914	1	-	Hypma_015595
BP	GO:0023014	signal transduction by protein phosphorylation	0	1	1	13	0.47914	1	-	Hypma_015393
BP	GO:0034637	cellular carbohydrate biosynthetic process	1	0	1	13	0.47914	1	Hypma_016299	-
BP	GO:1901071	glucosamine-containing compound metabolic process	0	1	1	13	0.47914	1	-	Hypma_013835
BP	GO:0090501	RNA phosphodiester bond hydrolysis	1	2	3	53	0.48363	1	Hypma_015726	Hypma_005689,Hypma_005690
CC	GO:0042175	nuclear outer membrane-endoplasmic reticulum membrane network	1	2	3	61	0.484	1	Hypma_004470	Hypma_009919,Hypma_009929
BP	GO:1903825	organic acid transmembrane transport	0	2	2	33	0.48479	1	-	Hypma_002826,Hypma_006589
BP	GO:1905039	carboxylic acid transmembrane transport	0	2	2	33	0.48479	1	-	Hypma_002826,Hypma_006589
MF	GO:0016787	hydrolase activity	18	36	54	967	0.49088	1	Hypma_000113,Hypma_000222,Hypma_001039,Hypma_001427,Hypma_002213,Hypma_004042,Hypma_007911,Hypma_008072,Hypma_008699,Hypma_009046,Hypma_009657,Hypma_010022,Hypma_010102,Hypma_014077,Hypma_014650,Hypma_014679,Hypma_014966,Hypma_015726	Hypma_000228,Hypma_000991,Hypma_001886,Hypma_002427,Hypma_002815,Hypma_003586,Hypma_004428,Hypma_005009,Hypma_005049,Hypma_005066,Hypma_005133,Hypma_005689,Hypma_005690,Hypma_006319,Hypma_006684,Hypma_008414,Hypma_008641,Hypma_008986,Hypma_009186,Hypma_009840,Hypma_010366,Hypma_010720,Hypma_010733,Hypma_010742,Hypma_011119,Hypma_011596,Hypma_011801,Hypma_012762,Hypma_012871,Hypma_013340,Hypma_013…
MF	GO:0003746	translation elongation factor activity	0	1	1	12	0.49496	1	-	Hypma_001175
MF	GO:0004659	prenyltransferase activity	1	0	1	12	0.49496	1	Hypma_016299	-
MF	GO:0015297	antiporter activity	0	1	1	12	0.49496	1	-	Hypma_013900
BP	GO:1901605	alpha-amino acid metabolic process	1	4	5	95	0.49899	1	Hypma_015692	Hypma_005049,Hypma_009550,Hypma_013552,Hypma_015595
MF	GO:0016765	transferase activity, transferring alkyl or aryl (other than methyl) groups	1	1	2	30	0.50019	1	Hypma_016299	Hypma_007154
MF	GO:0016747	transferase activity, transferring acyl groups other than amino-acyl groups	1	2	3	48	0.50019	1	Hypma_015809	Hypma_002922,Hypma_014098
BP	GO:0006040	amino sugar metabolic process	0	1	1	14	0.50468	1	-	Hypma_013835
BP	GO:0006555	methionine metabolic process	0	1	1	14	0.50468	1	-	Hypma_015595
CC	GO:0044432	endoplasmic reticulum part	1	2	3	65	0.527	1	Hypma_004470	Hypma_009919,Hypma_009929
BP	GO:0009082	branched-chain amino acid biosynthetic process	0	1	1	15	0.52898	1	-	Hypma_009550
MF	GO:0005342	organic acid transmembrane transporter activity	0	2	2	32	0.53518	1	-	Hypma_002826,Hypma_006589
MF	GO:0046943	carboxylic acid transmembrane transporter activity	0	2	2	32	0.53518	1	-	Hypma_002826,Hypma_006589
MF	GO:0016884	carbon-nitrogen ligase activity, with glutamine as amido-N-donor	1	0	1	14	0.54941	1	Hypma_003862	-
MF	GO:0005509	calcium ion binding	1	1	2	33	0.55203	1	Hypma_014077	Hypma_009186
BP	GO:0006081	cellular aldehyde metabolic process	0	1	1	16	0.55209	1	-	Hypma_002091
BP	GO:0007031	peroxisome organization	0	1	1	16	0.55209	1	-	Hypma_000896
MF	GO:0008514	organic anion transmembrane transporter activity	0	2	2	34	0.56845	1	-	Hypma_002826,Hypma_006589
BP	GO:0009081	branched-chain amino acid metabolic process	0	1	1	17	0.57407	1	-	Hypma_009550
BP	GO:1901136	carbohydrate derivative catabolic process	0	1	1	17	0.57407	1	-	Hypma_002427
MF	GO:0004601	peroxidase activity	0	1	1	15	0.5744	1	-	Hypma_005309
BP	GO:0005976	polysaccharide metabolic process	2	0	2	39	0.57558	1	Hypma_008699,Hypma_016299	-
BP	GO:0015849	organic acid transport	0	2	2	39	0.57558	1	-	Hypma_002826,Hypma_006589
BP	GO:0046942	carboxylic acid transport	0	2	2	39	0.57558	1	-	Hypma_002826,Hypma_006589
CC	GO:0005777	peroxisome	0	1	1	20	0.581	1	-	Hypma_000896
CC	GO:0042579	microbody	0	1	1	20	0.581	1	-	Hypma_000896
BP	GO:1901607	alpha-amino acid biosynthetic process	1	2	3	62	0.59098	1	Hypma_015692	Hypma_009550,Hypma_015595
MF	GO:0016746	transferase activity, transferring acyl groups	1	3	4	74	0.59167	1	Hypma_015809	Hypma_002922,Hypma_009173,Hypma_014098
BP	GO:0000097	sulfur amino acid biosynthetic process	0	1	1	18	0.59498	1	-	Hypma_015595
BP	GO:0006414	translational elongation	0	1	1	18	0.59498	1	-	Hypma_001175
BP	GO:0045454	cell redox homeostasis	0	1	1	18	0.59498	1	-	Hypma_013437
BP	GO:0006810	transport	12	19	31	651	0.59682	1	Hypma_002155,Hypma_002425,Hypma_002741,Hypma_005829,Hypma_006925,Hypma_008848,Hypma_009765,Hypma_010878,Hypma_013570,Hypma_014752,Hypma_016069,Hypma_016321	Hypma_000808,Hypma_001535,Hypma_002826,Hypma_003930,Hypma_005009,Hypma_005035,Hypma_006564,Hypma_006589,Hypma_007837,Hypma_009840,Hypma_010216,Hypma_010720,Hypma_010733,Hypma_012159,Hypma_013900,Hypma_014036,Hypma_015660,Hypma_016056,Hypma_016102
MF	GO:0051539	4 iron, 4 sulfur cluster binding	0	1	1	16	0.59802	1	-	Hypma_009550
MF	GO:0016616	oxidoreductase activity, acting on the CH-OH group of donors, NAD or NADP as acceptor	0	2	2	36	0.59999	1	-	Hypma_002221,Hypma_007750
BP	GO:0019439	aromatic compound catabolic process	1	2	3	63	0.602	1	Hypma_010059	Hypma_005049,Hypma_013552
BP	GO:0044270	cellular nitrogen compound catabolic process	1	2	3	63	0.602	1	Hypma_010059	Hypma_005049,Hypma_013552
BP	GO:0046700	heterocycle catabolic process	1	2	3	63	0.602	1	Hypma_010059	Hypma_005049,Hypma_013552
MF	GO:0008234	cysteine-type peptidase activity	0	1	1	17	0.62032	1	-	Hypma_003586
MF	GO:0050661	NADP binding	1	0	1	17	0.62032	1	Hypma_003573	-
BP	GO:0051234	establishment of localization	12	19	31	660	0.63053	1	Hypma_002155,Hypma_002425,Hypma_002741,Hypma_005829,Hypma_006925,Hypma_008848,Hypma_009765,Hypma_010878,Hypma_013570,Hypma_014752,Hypma_016069,Hypma_016321	Hypma_000808,Hypma_001535,Hypma_002826,Hypma_003930,Hypma_005009,Hypma_005035,Hypma_006564,Hypma_006589,Hypma_007837,Hypma_009840,Hypma_010216,Hypma_010720,Hypma_010733,Hypma_012159,Hypma_013900,Hypma_014036,Hypma_015660,Hypma_016056,Hypma_016102
BP	GO:1901361	organic cyclic compound catabolic process	1	2	3	66	0.63388	1	Hypma_010059	Hypma_005049,Hypma_013552
MF	GO:0005215	transporter activity	4	9	13	251	0.64048	1	Hypma_002741,Hypma_006925,Hypma_010878,Hypma_016069	Hypma_000808,Hypma_002826,Hypma_005009,Hypma_006564,Hypma_006589,Hypma_007837,Hypma_013900,Hypma_016056,Hypma_016102
MF	GO:0016684	oxidoreductase activity, acting on peroxide as acceptor	0	1	1	18	0.6414	1	-	Hypma_005309
BP	GO:0098656	anion transmembrane transport	0	2	2	44	0.64196	1	-	Hypma_002826,Hypma_006589
BP	GO:0006073	cellular glucan metabolic process	1	0	1	21	0.65178	1	Hypma_016299	-
BP	GO:0009067	aspartate family amino acid biosynthetic process	0	1	1	21	0.65178	1	-	Hypma_015595
BP	GO:0044042	glucan metabolic process	1	0	1	21	0.65178	1	Hypma_016299	-
BP	GO:0044264	cellular polysaccharide metabolic process	1	0	1	21	0.65178	1	Hypma_016299	-
MF	GO:0022857	transmembrane transporter activity	3	7	10	196	0.65216	1	Hypma_006925,Hypma_010878,Hypma_016069	Hypma_000808,Hypma_002826,Hypma_005009,Hypma_006589,Hypma_013900,Hypma_016056,Hypma_016102
MF	GO:0000981	RNA polymerase II transcription factor activity, sequence-specific DNA binding	1	0	1	19	0.66131	1	Hypma_001292	-
MF	GO:0008080	N-acetyltransferase activity	0	1	1	19	0.66131	1	-	Hypma_014098
BP	GO:0000096	sulfur amino acid metabolic process	0	1	1	22	0.6689	1	-	Hypma_015595
BP	GO:0006338	chromatin remodeling	1	0	1	22	0.6689	1	Hypma_012544	-
CC	GO:0005773	vacuole	0	2	2	54	0.677	1	-	Hypma_007837,Hypma_015173
CC	GO:0031301	integral component of organelle membrane	0	1	1	26	0.678	1	-	Hypma_000896
MF	GO:0016836	hydro-lyase activity	0	1	1	20	0.68012	1	-	Hypma_009550
MF	GO:0046873	metal ion transmembrane transporter activity	0	1	1	20	0.68012	1	-	Hypma_013900
BP	GO:0006486	protein glycosylation	0	1	1	23	0.68518	1	-	Hypma_007931
BP	GO:0006575	cellular modified amino acid metabolic process	1	0	1	23	0.68518	1	Hypma_015552	-
BP	GO:0009066	aspartate family amino acid metabolic process	0	1	1	23	0.68518	1	-	Hypma_015595
BP	GO:0009101	glycoprotein biosynthetic process	0	1	1	23	0.68518	1	-	Hypma_007931
BP	GO:0043413	macromolecule glycosylation	0	1	1	23	0.68518	1	-	Hypma_007931
BP	GO:0098869	cellular oxidant detoxification	0	1	1	23	0.68518	1	-	Hypma_005309
CC	GO:0031984	organelle subcompartment	1	2	3	83	0.693	1	Hypma_004470	Hypma_009919,Hypma_009929
MF	GO:0008270	zinc ion binding	2	6	8	164	0.69547	1	Hypma_001292,Hypma_014679	Hypma_006545,Hypma_007173,Hypma_008228,Hypma_011421,Hypma_014916,Hypma_015595
MF	GO:0042626	ATPase activity, coupled to transmembrane movement of substances	0	2	2	43	0.69664	1	-	Hypma_005009,Hypma_016056
MF	GO:0004252	serine-type endopeptidase activity	0	1	1	21	0.69789	1	-	Hypma_012871
MF	GO:0016410	N-acyltransferase activity	0	1	1	21	0.69789	1	-	Hypma_014098
BP	GO:0009100	glycoprotein metabolic process	0	1	1	24	0.70066	1	-	Hypma_007931
CC	GO:0031300	intrinsic component of organelle membrane	0	1	1	28	0.705	1	-	Hypma_000896
MF	GO:0016758	transferase activity, transferring hexosyl groups	0	2	2	44	0.70876	1	-	Hypma_007931,Hypma_013835
BP	GO:0008652	cellular amino acid biosynthetic process	1	2	3	74	0.71005	1	Hypma_015692	Hypma_009550,Hypma_015595
MF	GO:0008233	peptidase activity	2	6	8	167	0.71482	1	Hypma_009657,Hypma_014679	Hypma_002815,Hypma_003586,Hypma_011801,Hypma_012871,Hypma_014725,Hypma_015173
BP	GO:0000956	nuclear-transcribed mRNA catabolic process	1	0	1	25	0.71539	1	Hypma_010059	-
BP	GO:0009636	response to toxic substance	0	1	1	25	0.71539	1	-	Hypma_005309
BP	GO:0016051	carbohydrate biosynthetic process	1	0	1	25	0.71539	1	Hypma_016299	-
BP	GO:0070085	glycosylation	0	1	1	25	0.71539	1	-	Hypma_007931
BP	GO:0097237	cellular response to toxic substance	0	1	1	25	0.71539	1	-	Hypma_005309
BP	GO:0098754	detoxification	0	1	1	25	0.71539	1	-	Hypma_005309
BP	GO:1990748	cellular detoxification	0	1	1	25	0.71539	1	-	Hypma_005309
MF	GO:0016820	hydrolase activity, acting on acid anhydrides, catalyzing transmembrane movement of substances	0	2	2	45	0.72047	1	-	Hypma_005009,Hypma_016056
BP	GO:0006289	nucleotide-excision repair	1	0	1	26	0.72939	1	Hypma_007911	-
BP	GO:0030001	metal ion transport	0	1	1	26	0.72939	1	-	Hypma_013900
BP	GO:0043648	dicarboxylic acid metabolic process	0	1	1	26	0.72939	1	-	Hypma_002221
MF	GO:0004222	metalloendopeptidase activity	1	0	1	23	0.73054	1	Hypma_014679	-
MF	GO:0016407	acetyltransferase activity	0	1	1	23	0.73054	1	-	Hypma_014098
MF	GO:0015399	primary active transmembrane transporter activity	0	2	2	46	0.73178	1	-	Hypma_005009,Hypma_016056
MF	GO:0015405	P-P-bond-hydrolysis-driven transmembrane transporter activity	0	2	2	46	0.73178	1	-	Hypma_005009,Hypma_016056
MF	GO:0043492	ATPase activity, coupled to movement of substances	0	2	2	46	0.73178	1	-	Hypma_005009,Hypma_016056
MF	GO:0016209	antioxidant activity	0	1	1	24	0.74552	1	-	Hypma_005309
BP	GO:0051179	localization	12	19	31	694	0.74562	1	Hypma_002155,Hypma_002425,Hypma_002741,Hypma_005829,Hypma_006925,Hypma_008848,Hypma_009765,Hypma_010878,Hypma_013570,Hypma_014752,Hypma_016069,Hypma_016321	Hypma_000808,Hypma_001535,Hypma_002826,Hypma_003930,Hypma_005009,Hypma_005035,Hypma_006564,Hypma_006589,Hypma_007837,Hypma_009840,Hypma_010216,Hypma_010720,Hypma_010733,Hypma_012159,Hypma_013900,Hypma_014036,Hypma_015660,Hypma_016056,Hypma_016102
BP	GO:0006402	mRNA catabolic process	1	0	1	28	0.75538	1	Hypma_010059	-
BP	GO:0009116	nucleoside metabolic process	0	1	1	28	0.75538	1	-	Hypma_013800
BP	GO:1901657	glycosyl compound metabolic process	0	1	1	28	0.75538	1	-	Hypma_013800
BP	GO:0006400	tRNA modification	0	1	1	29	0.76743	1	-	Hypma_005051
BP	GO:0009628	response to abiotic stimulus	1	0	1	29	0.76743	1	Hypma_007911	-
MF	GO:0022891	substrate-specific transmembrane transporter activity	2	5	7	157	0.77549	1	Hypma_010878,Hypma_016069	Hypma_000808,Hypma_002826,Hypma_006589,Hypma_013900,Hypma_016102
BP	GO:0000272	polysaccharide catabolic process	1	0	1	30	0.77889	1	Hypma_008699	-
MF	GO:0004871	signal transducer activity	0	1	1	27	0.78568	1	-	Hypma_015393
BP	GO:0034220	ion transmembrane transport	1	3	4	109	0.78927	1	Hypma_016069	Hypma_002826,Hypma_006589,Hypma_013900
MF	GO:0015075	ion transmembrane transporter activity	1	4	5	119	0.79706	1	Hypma_016069	Hypma_000808,Hypma_002826,Hypma_006589,Hypma_013900
MF	GO:0016788	hydrolase activity, acting on ester bonds	3	4	7	162	0.80254	1	Hypma_007911,Hypma_014650,Hypma_015726	Hypma_005066,Hypma_005689,Hypma_005690,Hypma_013678
BP	GO:0006520	cellular amino acid metabolic process	1	5	6	161	0.8095	1	Hypma_015692	Hypma_005049,Hypma_007154,Hypma_009550,Hypma_013552,Hypma_015595
BP	GO:0006790	sulfur compound metabolic process	1	1	2	62	0.81514	1	Hypma_015552	Hypma_015595
CC	GO:0000790	nuclear chromatin	1	0	1	39	0.818	1	Hypma_012544	-
MF	GO:0016829	lyase activity	2	2	4	101	0.81907	1	Hypma_010059,Hypma_013695	Hypma_005109,Hypma_009550
BP	GO:0006979	response to oxidative stress	0	1	1	34	0.81937	1	-	Hypma_005309
BP	GO:0044272	sulfur compound biosynthetic process	0	1	1	34	0.81937	1	-	Hypma_015595
CC	GO:0044445	cytosolic part	0	1	1	40	0.826	1	-	Hypma_009550
BP	GO:0006470	protein dephosphorylation	0	1	1	35	0.82829	1	-	Hypma_013678
BP	GO:0098655	cation transmembrane transport	1	1	2	64	0.82888	1	Hypma_016069	Hypma_013900
MF	GO:0003700	DNA binding transcription factor activity	1	0	1	31	0.82957	1	Hypma_001292	-
MF	GO:0016879	ligase activity, forming carbon-nitrogen bonds	1	0	1	32	0.83907	1	Hypma_003862	-
BP	GO:0006401	RNA catabolic process	1	0	1	37	0.84482	1	Hypma_010059	-
MF	GO:0016835	carbon-oxygen lyase activity	0	1	1	33	0.84804	1	-	Hypma_009550
MF	GO:0004721	phosphoprotein phosphatase activity	0	1	1	34	0.85651	1	-	Hypma_013678
MF	GO:0016791	phosphatase activity	1	1	2	61	0.8597	1	Hypma_014650	Hypma_013678
MF	GO:0051536	iron-sulfur cluster binding	0	1	1	35	0.86451	1	-	Hypma_009550
MF	GO:0051540	metal cluster binding	0	1	1	35	0.86451	1	-	Hypma_009550
CC	GO:0000322	storage vacuole	0	1	1	46	0.866	1	-	Hypma_007837
CC	GO:0000323	lytic vacuole	0	1	1	46	0.866	1	-	Hypma_007837
CC	GO:0000324	fungal-type vacuole	0	1	1	46	0.866	1	-	Hypma_007837
CC	GO:0005759	mitochondrial matrix	1	0	1	46	0.866	1	Hypma_015692	-
BP	GO:1901135	carbohydrate derivative metabolic process	0	5	5	150	0.86708	1	-	Hypma_002427,Hypma_007931,Hypma_009186,Hypma_013800,Hypma_013835
MF	GO:0022892	substrate-specific transporter activity	2	5	7	179	0.87619	1	Hypma_010878,Hypma_016069	Hypma_000808,Hypma_002826,Hypma_006589,Hypma_013900,Hypma_016102
MF	GO:0070011	peptidase activity, acting on L-amino acid peptides	2	3	5	135	0.87681	1	Hypma_009657,Hypma_014679	Hypma_003586,Hypma_012871,Hypma_014725
BP	GO:0043436	oxoacid metabolic process	1	8	9	251	0.87712	1	Hypma_015692	Hypma_002221,Hypma_005049,Hypma_005776,Hypma_007154,Hypma_007750,Hypma_009550,Hypma_013552,Hypma_015595
MF	GO:0140096	catalytic activity, acting on a protein	5	11	16	369	0.88253	1	Hypma_004470,Hypma_009657,Hypma_014679,Hypma_016069,Hypma_016299	Hypma_002815,Hypma_003586,Hypma_007931,Hypma_009919,Hypma_009929,Hypma_011801,Hypma_012871,Hypma_013678,Hypma_014725,Hypma_015173,Hypma_015393
BP	GO:0009451	RNA modification	0	1	1	43	0.88551	1	-	Hypma_005051
BP	GO:0019725	cellular homeostasis	0	1	1	43	0.88551	1	-	Hypma_013437
MF	GO:0016853	isomerase activity	0	2	2	66	0.88806	1	-	Hypma_011831,Hypma_015512
BP	GO:0006082	organic acid metabolic process	1	8	9	256	0.89079	1	Hypma_015692	Hypma_002221,Hypma_005049,Hypma_005776,Hypma_007154,Hypma_007750,Hypma_009550,Hypma_013552,Hypma_015595
BP	GO:0044262	cellular carbohydrate metabolic process	1	0	1	45	0.89656	1	Hypma_016299	-
BP	GO:0016053	organic acid biosynthetic process	1	2	3	107	0.90266	1	Hypma_015692	Hypma_009550,Hypma_015595
BP	GO:0046394	carboxylic acid biosynthetic process	1	2	3	107	0.90266	1	Hypma_015692	Hypma_009550,Hypma_015595
MF	GO:0008236	serine-type peptidase activity	0	1	1	41	0.90401	1	-	Hypma_012871
MF	GO:0017171	serine hydrolase activity	0	1	1	41	0.90401	1	-	Hypma_012871
BP	GO:0016052	carbohydrate catabolic process	1	0	1	48	0.91117	1	Hypma_008699	-
MF	GO:0004386	helicase activity	0	2	2	72	0.91508	1	-	Hypma_005689,Hypma_005690
MF	GO:0016757	transferase activity, transferring glycosyl groups	0	2	2	72	0.91508	1	-	Hypma_007931,Hypma_013835
BP	GO:0034655	nucleobase-containing compound catabolic process	1	0	1	49	0.91558	1	Hypma_010059	-
BP	GO:0019752	carboxylic acid metabolic process	1	7	8	243	0.91806	1	Hypma_015692	Hypma_002221,Hypma_005049,Hypma_007154,Hypma_007750,Hypma_009550,Hypma_013552,Hypma_015595
MF	GO:0016874	ligase activity	1	1	2	74	0.92264	1	Hypma_003862	Hypma_015417
MF	GO:0046983	protein dimerization activity	0	1	1	45	0.92374	1	-	Hypma_014595
BP	GO:0008033	tRNA processing	0	1	1	51	0.92374	1	-	Hypma_005051
MF	GO:0016773	phosphotransferase activity, alcohol group as acceptor	1	3	4	126	0.9256	1	Hypma_016069	Hypma_009186,Hypma_013378,Hypma_015393
MF	GO:0140098	catalytic activity, acting on RNA	1	3	4	126	0.9256	1	Hypma_015726	Hypma_005051,Hypma_005689,Hypma_005690
MF	GO:0004175	endopeptidase activity	1	1	2	75	0.92618	1	Hypma_014679	Hypma_012871
MF	GO:0015078	hydrogen ion transmembrane transporter activity	0	1	1	46	0.92801	1	-	Hypma_013900
BP	GO:1901137	carbohydrate derivative biosynthetic process	0	2	2	86	0.92947	1	-	Hypma_007931,Hypma_013835
MF	GO:0008324	cation transmembrane transporter activity	1	1	2	76	0.92957	1	Hypma_016069	Hypma_013900
CC	GO:0044454	nuclear chromosome part	1	0	1	61	0.931	1	Hypma_012544	-
BP	GO:0042592	homeostatic process	0	1	1	53	0.93111	1	-	Hypma_013437
MF	GO:0015077	monovalent inorganic cation transmembrane transporter activity	0	1	1	48	0.93584	1	-	Hypma_013900
BP	GO:0071702	organic substance transport	2	5	7	227	0.93636	1	Hypma_002741,Hypma_010878	Hypma_002826,Hypma_006589,Hypma_009840,Hypma_010720,Hypma_010733
MF	GO:0042578	phosphoric ester hydrolase activity	1	1	2	79	0.93888	1	Hypma_014650	Hypma_013678
BP	GO:0098662	inorganic cation transmembrane transport	0	1	1	56	0.94087	1	-	Hypma_013900
BP	GO:0044248	cellular catabolic process	1	5	6	204	0.94178	1	Hypma_010059	Hypma_002427,Hypma_005049,Hypma_005309,Hypma_007750,Hypma_013552
BP	GO:0032787	monocarboxylic acid metabolic process	0	1	1	57	0.94381	1	-	Hypma_007750
CC	GO:0000228	nuclear chromosome	1	0	1	66	0.945	1	Hypma_012544	-
BP	GO:0006812	cation transport	1	1	2	92	0.94516	1	Hypma_016069	Hypma_013900
MF	GO:0036094	small molecule binding	10	27	37	826	0.94564	1	Hypma_001474,Hypma_003573,Hypma_003856,Hypma_006755,Hypma_009439,Hypma_011772,Hypma_011990,Hypma_013322,Hypma_016069,Hypma_016079	Hypma_000531,Hypma_000751,Hypma_001054,Hypma_002221,Hypma_005009,Hypma_005051,Hypma_005689,Hypma_005690,Hypma_006158,Hypma_006489,Hypma_006491,Hypma_007154,Hypma_007262,Hypma_007750,Hypma_008203,Hypma_008963,Hypma_009840,Hypma_010008,Hypma_010308,Hypma_010720,Hypma_010733,Hypma_010797,Hypma_011943,Hypma_013878,Hypma_015393,Hypma_016056,Hypma_016469
BP	GO:1901565	organonitrogen compound catabolic process	0	3	3	124	0.94782	1	-	Hypma_002427,Hypma_005049,Hypma_013552
CC	GO:0000785	chromatin	1	0	1	68	0.949	1	Hypma_012544	-
MF	GO:0004674	protein serine/threonine kinase activity	0	1	1	52	0.94905	1	-	Hypma_015393
MF	GO:0140110	transcription regulator activity	1	0	1	52	0.94905	1	Hypma_001292	-
BP	GO:0048285	organelle fission	0	1	1	59	0.94925	1	-	Hypma_000896
BP	GO:0098660	inorganic ion transmembrane transport	0	1	1	60	0.95177	1	-	Hypma_013900
BP	GO:0070887	cellular response to chemical stimulus	0	1	1	62	0.95645	1	-	Hypma_005309
MF	GO:0042623	ATPase activity, coupled	0	2	2	87	0.95833	1	-	Hypma_005009,Hypma_016056
BP	GO:0006351	transcription, DNA-templated	2	5	7	245	0.96235	1	Hypma_001292,Hypma_012544	Hypma_003177,Hypma_007486,Hypma_008873,Hypma_011540,Hypma_014595
BP	GO:0016311	dephosphorylation	0	1	1	65	0.96263	1	-	Hypma_013678
CC	GO:0005783	endoplasmic reticulum	1	2	3	154	0.964	1	Hypma_004470	Hypma_009919,Hypma_009929
BP	GO:0006468	protein phosphorylation	1	1	2	102	0.96421	1	Hypma_016069	Hypma_015393
BP	GO:0010629	negative regulation of gene expression	1	0	1	66	0.96449	1	Hypma_010059	-
BP	GO:0097659	nucleic acid-templated transcription	2	5	7	247	0.96456	1	Hypma_001292,Hypma_012544	Hypma_003177,Hypma_007486,Hypma_008873,Hypma_011540,Hypma_014595
CC	GO:0071944	cell periphery	0	1	1	76	0.965	1	-	Hypma_014184
BP	GO:0032774	RNA biosynthetic process	2	5	7	249	0.96664	1	Hypma_001292,Hypma_012544	Hypma_003177,Hypma_007486,Hypma_008873,Hypma_011540,Hypma_014595
MF	GO:0004672	protein kinase activity	1	1	2	93	0.96888	1	Hypma_016069	Hypma_015393
MF	GO:0022890	inorganic cation transmembrane transporter activity	0	1	1	61	0.9697	1	-	Hypma_013900
MF	GO:0140101	catalytic activity, acting on a tRNA	0	1	1	61	0.9697	1	-	Hypma_005051
BP	GO:0008610	lipid biosynthetic process	0	1	1	70	0.97106	1	-	Hypma_004208
BP	GO:0009056	catabolic process	2	5	7	254	0.97138	1	Hypma_008699,Hypma_010059	Hypma_002427,Hypma_005049,Hypma_005309,Hypma_007750,Hypma_013552
CC	GO:0005794	Golgi apparatus	0	1	1	81	0.972	1	-	Hypma_008550
MF	GO:0005488	binding	24	72	96	1969	0.97244	1	Hypma_000113,Hypma_001292,Hypma_001474,Hypma_003573,Hypma_003856,Hypma_003959,Hypma_006424,Hypma_006467,Hypma_006755,Hypma_007167,Hypma_007685,Hypma_008699,Hypma_009046,Hypma_009439,Hypma_009500,Hypma_010846,Hypma_011772,Hypma_011990,Hypma_012178,Hypma_013322,Hypma_014077,Hypma_014679,Hypma_016069,Hypma_016079	Hypma_000531,Hypma_000692,Hypma_000751,Hypma_001054,Hypma_001175,Hypma_001612,Hypma_001823,Hypma_002194,Hypma_002221,Hypma_002891,Hypma_002893,Hypma_003159,Hypma_003186,Hypma_003239,Hypma_004027,Hypma_004428,Hypma_004820,Hypma_005009,Hypma_005024,Hypma_005050,Hypma_005051,Hypma_005288,Hypma_005309,Hypma_005689,Hypma_005690,Hypma_005776,Hypma_005943,Hypma_006158,Hypma_006489,Hypma_006491,Hypma_006…
BP	GO:1901575	organic substance catabolic process	2	4	6	229	0.97338	1	Hypma_008699,Hypma_010059	Hypma_002427,Hypma_005049,Hypma_007750,Hypma_013552
BP	GO:0044283	small molecule biosynthetic process	1	2	3	142	0.97394	1	Hypma_015692	Hypma_009550,Hypma_015595
MF	GO:0008135	translation factor activity, RNA binding	0	1	1	64	0.97453	1	-	Hypma_001175
BP	GO:0006325	chromatin organization	1	0	1	73	0.97518	1	Hypma_012544	-
BP	GO:0006355	regulation of transcription, DNA-templated	2	2	4	175	0.97625	1	Hypma_001292,Hypma_012544	Hypma_008873,Hypma_014595
BP	GO:0010605	negative regulation of macromolecule metabolic process	1	0	1	74	0.97642	1	Hypma_010059	-
BP	GO:0006464	cellular protein modification process	3	5	8	289	0.97771	1	Hypma_004470,Hypma_016069,Hypma_016299	Hypma_007931,Hypma_009919,Hypma_009929,Hypma_013678,Hypma_015393
BP	GO:0036211	protein modification process	3	5	8	289	0.97771	1	Hypma_004470,Hypma_016069,Hypma_016299	Hypma_007931,Hypma_009919,Hypma_009929,Hypma_013678,Hypma_015393
BP	GO:0009057	macromolecule catabolic process	2	1	3	146	0.97776	1	Hypma_008699,Hypma_010059	Hypma_002427
BP	GO:0006281	DNA repair	1	1	2	113	0.97783	1	Hypma_007911	Hypma_005066
BP	GO:1903506	regulation of nucleic acid-templated transcription	2	2	4	177	0.97794	1	Hypma_001292,Hypma_012544	Hypma_008873,Hypma_014595
BP	GO:2001141	regulation of RNA biosynthetic process	2	2	4	177	0.97794	1	Hypma_001292,Hypma_012544	Hypma_008873,Hypma_014595
BP	GO:0042221	response to chemical	0	1	1	76	0.97871	1	-	Hypma_005309
BP	GO:0051252	regulation of RNA metabolic process	2	2	4	180	0.98026	1	Hypma_001292,Hypma_012544	Hypma_008873,Hypma_014595
BP	GO:0009892	negative regulation of metabolic process	1	0	1	78	0.98079	1	Hypma_010059	-
CC	GO:0098805	whole membrane	0	1	1	93	0.983	1	-	Hypma_000896
BP	GO:0006357	regulation of transcription from RNA polymerase II promoter	1	0	1	81	0.98353	1	Hypma_001292	-
BP	GO:0043412	macromolecule modification	3	6	9	331	0.98599	1	Hypma_004470,Hypma_016069,Hypma_016299	Hypma_005051,Hypma_007931,Hypma_009919,Hypma_009929,Hypma_013678,Hypma_015393
BP	GO:0019219	regulation of nucleobase-containing compound metabolic process	2	2	4	190	0.98644	1	Hypma_001292,Hypma_012544	Hypma_008873,Hypma_014595
MF	GO:0000166	nucleotide binding	8	23	31	775	0.98768	1	Hypma_003573,Hypma_003856,Hypma_006755,Hypma_009439,Hypma_011990,Hypma_013322,Hypma_016069,Hypma_016079	Hypma_000531,Hypma_000751,Hypma_002221,Hypma_005009,Hypma_005051,Hypma_005689,Hypma_005690,Hypma_006489,Hypma_006491,Hypma_007262,Hypma_007750,Hypma_008203,Hypma_008963,Hypma_009840,Hypma_010008,Hypma_010720,Hypma_010733,Hypma_010797,Hypma_011943,Hypma_013878,Hypma_015393,Hypma_016056,Hypma_016469
MF	GO:1901265	nucleoside phosphate binding	8	23	31	775	0.98768	1	Hypma_003573,Hypma_003856,Hypma_006755,Hypma_009439,Hypma_011990,Hypma_013322,Hypma_016069,Hypma_016079	Hypma_000531,Hypma_000751,Hypma_002221,Hypma_005009,Hypma_005051,Hypma_005689,Hypma_005690,Hypma_006489,Hypma_006491,Hypma_007262,Hypma_007750,Hypma_008203,Hypma_008963,Hypma_009840,Hypma_010008,Hypma_010720,Hypma_010733,Hypma_010797,Hypma_011943,Hypma_013878,Hypma_015393,Hypma_016056,Hypma_016469
BP	GO:0006508	proteolysis	2	2	4	193	0.98791	1	Hypma_009657,Hypma_014679	Hypma_012871,Hypma_014725
CC	GO:1990234	transferase complex	1	0	1	101	0.988	1	Hypma_016299	-
BP	GO:0016071	mRNA metabolic process	1	0	1	88	0.9885	1	Hypma_010059	-
BP	GO:0071705	nitrogen compound transport	2	2	4	195	0.9888	1	Hypma_002741,Hypma_010878	Hypma_002826,Hypma_006589
CC	GO:0098588	bounding membrane of organelle	0	1	1	105	0.99	1	-	Hypma_000896
BP	GO:0006974	cellular response to DNA damage stimulus	1	1	2	133	0.99092	1	Hypma_007911	Hypma_005066
MF	GO:0016740	transferase activity	6	19	25	663	0.99104	1	Hypma_004470,Hypma_011772,Hypma_015692,Hypma_015809,Hypma_016069,Hypma_016299	Hypma_001054,Hypma_001998,Hypma_002922,Hypma_003429,Hypma_006158,Hypma_007154,Hypma_007931,Hypma_009173,Hypma_009186,Hypma_009919,Hypma_009929,Hypma_010235,Hypma_013378,Hypma_013793,Hypma_013835,Hypma_014098,Hypma_014954,Hypma_015393,Hypma_015595
MF	GO:0043168	anion binding	7	17	24	643	0.99131	1	Hypma_001474,Hypma_003573,Hypma_006755,Hypma_011772,Hypma_013322,Hypma_016069,Hypma_016079	Hypma_000531,Hypma_001054,Hypma_005009,Hypma_005051,Hypma_005689,Hypma_005690,Hypma_006158,Hypma_006489,Hypma_006491,Hypma_007154,Hypma_010308,Hypma_010797,Hypma_011943,Hypma_013878,Hypma_015393,Hypma_016056,Hypma_016469
BP	GO:0035556	intracellular signal transduction	0	1	1	94	0.99156	1	-	Hypma_015393
MF	GO:0097159	organic cyclic compound binding	15	40	55	1267	0.9916	1	Hypma_001292,Hypma_001474,Hypma_003573,Hypma_003856,Hypma_003959,Hypma_006424,Hypma_006755,Hypma_007685,Hypma_009439,Hypma_010846,Hypma_011772,Hypma_011990,Hypma_013322,Hypma_016069,Hypma_016079	Hypma_000531,Hypma_000751,Hypma_001054,Hypma_001175,Hypma_002194,Hypma_002221,Hypma_003159,Hypma_004027,Hypma_005009,Hypma_005024,Hypma_005050,Hypma_005051,Hypma_005309,Hypma_005689,Hypma_005690,Hypma_005776,Hypma_006158,Hypma_006489,Hypma_006491,Hypma_007088,Hypma_007154,Hypma_007262,Hypma_007750,Hypma_008203,Hypma_008963,Hypma_009840,Hypma_010008,Hypma_010308,Hypma_010720,Hypma_010733,Hypma_010…
MF	GO:1901363	heterocyclic compound binding	15	40	55	1267	0.9916	1	Hypma_001292,Hypma_001474,Hypma_003573,Hypma_003856,Hypma_003959,Hypma_006424,Hypma_006755,Hypma_007685,Hypma_009439,Hypma_010846,Hypma_011772,Hypma_011990,Hypma_013322,Hypma_016069,Hypma_016079	Hypma_000531,Hypma_000751,Hypma_001054,Hypma_001175,Hypma_002194,Hypma_002221,Hypma_003159,Hypma_004027,Hypma_005009,Hypma_005024,Hypma_005050,Hypma_005051,Hypma_005309,Hypma_005689,Hypma_005690,Hypma_005776,Hypma_006158,Hypma_006489,Hypma_006491,Hypma_007088,Hypma_007154,Hypma_007262,Hypma_007750,Hypma_008203,Hypma_008963,Hypma_009840,Hypma_010008,Hypma_010308,Hypma_010720,Hypma_010733,Hypma_010…
MF	GO:0016887	ATPase activity	0	2	2	120	0.99197	1	-	Hypma_005009,Hypma_016056
MF	GO:0003677	DNA binding	2	2	4	183	0.99288	1	Hypma_001292,Hypma_007685	Hypma_014595,Hypma_014928
BP	GO:0010468	regulation of gene expression	3	2	5	238	0.99295	1	Hypma_001292,Hypma_010059,Hypma_012544	Hypma_008873,Hypma_014595
BP	GO:0065008	regulation of biological quality	0	1	1	98	0.99313	1	-	Hypma_013437
BP	GO:0006399	tRNA metabolic process	0	1	1	100	0.9938	1	-	Hypma_005051
BP	GO:0044265	cellular macromolecule catabolic process	1	0	1	100	0.9938	1	Hypma_010059	-
CC	GO:1902494	catalytic complex	2	1	3	202	0.994	1	Hypma_012544,Hypma_016299	Hypma_009550
CC	GO:0044427	chromosomal part	1	0	1	114	0.994	1	Hypma_012544	-
MF	GO:0016301	kinase activity	1	3	4	187	0.99404	1	Hypma_016069	Hypma_009186,Hypma_013793,Hypma_015393
BP	GO:0044281	small molecule metabolic process	1	10	11	415	0.99452	1	Hypma_015692	Hypma_002221,Hypma_005049,Hypma_005776,Hypma_007154,Hypma_007750,Hypma_009550,Hypma_013437,Hypma_013552,Hypma_013800,Hypma_015595
BP	GO:2000112	regulation of cellular macromolecule biosynthetic process	2	2	4	215	0.99488	1	Hypma_001292,Hypma_012544	Hypma_008873,Hypma_014595
BP	GO:0006366	transcription from RNA polymerase II promoter	1	0	1	104	0.99496	1	Hypma_001292	-
MF	GO:0005525	GTP binding	1	0	1	93	0.99528	1	Hypma_006755	-
MF	GO:0032561	guanyl ribonucleotide binding	1	0	1	93	0.99528	1	Hypma_006755	-
BP	GO:0010556	regulation of macromolecule biosynthetic process	2	2	4	218	0.99546	1	Hypma_001292,Hypma_012544	Hypma_008873,Hypma_014595
MF	GO:0001883	purine nucleoside binding	1	0	1	94	0.99554	1	Hypma_006755	-
MF	GO:0032550	purine ribonucleoside binding	1	0	1	94	0.99554	1	Hypma_006755	-
CC	GO:0005829	cytosol	2	6	8	389	0.996	1	Hypma_001474,Hypma_016299	Hypma_007750,Hypma_008414,Hypma_008550,Hypma_009550,Hypma_011421,Hypma_014098
CC	GO:0005694	chromosome	1	0	1	124	0.996	1	Hypma_012544	-
BP	GO:0031326	regulation of cellular biosynthetic process	2	2	4	222	0.99614	1	Hypma_001292,Hypma_012544	Hypma_008873,Hypma_014595
BP	GO:0009889	regulation of biosynthetic process	2	2	4	223	0.99629	1	Hypma_001292,Hypma_012544	Hypma_008873,Hypma_014595
MF	GO:0019001	guanyl nucleotide binding	1	0	1	98	0.99647	1	Hypma_006755	-
MF	GO:0032549	ribonucleoside binding	1	0	1	98	0.99647	1	Hypma_006755	-
MF	GO:0005198	structural molecule activity	0	2	2	137	0.99667	1	-	Hypma_007262,Hypma_014184
MF	GO:0001882	nucleoside binding	1	0	1	99	0.99667	1	Hypma_006755	-
CC	GO:0012505	endomembrane system	1	3	4	262	0.997	1	Hypma_004470	Hypma_008550,Hypma_009919,Hypma_009929
CC	GO:0005840	ribosome	0	1	1	135	0.997	1	-	Hypma_007262
BP	GO:0034470	ncRNA processing	0	1	1	115	0.99715	1	-	Hypma_005051
BP	GO:0048519	negative regulation of biological process	1	0	1	115	0.99715	1	Hypma_010059	-
BP	GO:0006396	RNA processing	0	3	3	196	0.99723	1	-	Hypma_005051,Hypma_005689,Hypma_005690
BP	GO:0034654	nucleobase-containing compound biosynthetic process	2	5	7	329	0.99774	1	Hypma_001292,Hypma_012544	Hypma_003177,Hypma_007486,Hypma_008873,Hypma_011540,Hypma_014595
MF	GO:0003735	structural constituent of ribosome	0	1	1	106	0.99779	1	-	Hypma_007262
BP	GO:0006259	DNA metabolic process	1	2	3	202	0.99787	1	Hypma_007911	Hypma_005066,Hypma_016407
BP	GO:0033036	macromolecule localization	0	3	3	203	0.99796	1	-	Hypma_009840,Hypma_010720,Hypma_010733
BP	GO:0060255	regulation of macromolecule metabolic process	3	2	5	273	0.99817	1	Hypma_001292,Hypma_010059,Hypma_012544	Hypma_008873,Hypma_014595
BP	GO:0055086	nucleobase-containing small molecule metabolic process	0	1	1	124	0.99821	1	-	Hypma_013800
BP	GO:0051171	regulation of nitrogen compound metabolic process	2	2	4	244	0.99843	1	Hypma_001292,Hypma_012544	Hypma_008873,Hypma_014595
BP	GO:0051276	chromosome organization	1	0	1	127	0.99847	1	Hypma_012544	-
BP	GO:0016310	phosphorylation	1	2	3	211	0.99856	1	Hypma_016069	Hypma_009186,Hypma_015393
MF	GO:0003723	RNA binding	1	3	4	219	0.99862	1	Hypma_003959	Hypma_001175,Hypma_005689,Hypma_005690
BP	GO:0080090	regulation of primary metabolic process	2	2	4	250	0.99878	1	Hypma_001292,Hypma_012544	Hypma_008873,Hypma_014595
BP	GO:0019222	regulation of metabolic process	3	2	5	284	0.99882	1	Hypma_001292,Hypma_010059,Hypma_012544	Hypma_008873,Hypma_014595
BP	GO:0031323	regulation of cellular metabolic process	2	2	4	251	0.99883	1	Hypma_001292,Hypma_012544	Hypma_008873,Hypma_014595
CC	GO:0044429	mitochondrial part	1	0	1	151	0.999	1	Hypma_015692	-
MF	GO:0017111	nucleoside-triphosphatase activity	0	4	4	233	0.99929	1	-	Hypma_005009,Hypma_005689,Hypma_005690,Hypma_016056
BP	GO:0006950	response to stress	1	2	3	228	0.99933	1	Hypma_007911	Hypma_005066,Hypma_005309
BP	GO:0016070	RNA metabolic process	4	8	12	508	0.99937	1	Hypma_001292,Hypma_010059,Hypma_012544,Hypma_015726	Hypma_003177,Hypma_005051,Hypma_005689,Hypma_005690,Hypma_007486,Hypma_008873,Hypma_011540,Hypma_014595
BP	GO:0007165	signal transduction	0	1	1	148	0.99949	1	-	Hypma_015393
BP	GO:0023052	signaling	0	1	1	148	0.99949	1	-	Hypma_015393
MF	GO:0016772	transferase activity, transferring phosphorus-containing groups	1	4	5	271	0.99951	1	Hypma_016069	Hypma_009186,Hypma_013378,Hypma_013793,Hypma_015393
MF	GO:0016462	pyrophosphatase activity	0	4	4	241	0.99952	1	-	Hypma_005009,Hypma_005689,Hypma_005690,Hypma_016056
MF	GO:0016818	hydrolase activity, acting on acid anhydrides, in phosphorus-containing anhydrides	0	4	4	241	0.99952	1	-	Hypma_005009,Hypma_005689,Hypma_005690,Hypma_016056
BP	GO:0015833	peptide transport	1	0	1	150	0.99954	1	Hypma_002741	-
BP	GO:0033554	cellular response to stress	1	1	2	197	0.99955	1	Hypma_007911	Hypma_005066
MF	GO:0016817	hydrolase activity, acting on acid anhydrides	0	4	4	244	0.99958	1	-	Hypma_005009,Hypma_005689,Hypma_005690,Hypma_016056
BP	GO:0019438	aromatic compound biosynthetic process	2	5	7	374	0.99959	1	Hypma_001292,Hypma_012544	Hypma_003177,Hypma_007486,Hypma_008873,Hypma_011540,Hypma_014595
BP	GO:0042886	amide transport	1	0	1	153	0.99961	1	Hypma_002741	-
BP	GO:0007154	cell communication	0	1	1	157	0.99968	1	-	Hypma_015393
BP	GO:0018130	heterocycle biosynthetic process	2	5	7	383	0.99971	1	Hypma_001292,Hypma_012544	Hypma_003177,Hypma_007486,Hypma_008873,Hypma_011540,Hypma_014595
BP	GO:0019637	organophosphate metabolic process	0	1	1	162	0.99976	1	-	Hypma_009186
BP	GO:0034660	ncRNA metabolic process	0	1	1	164	0.99978	1	-	Hypma_005051
BP	GO:0006518	peptide metabolic process	1	2	3	254	0.99979	1	Hypma_015552	Hypma_001175,Hypma_007262
BP	GO:1901362	organic cyclic compound biosynthetic process	2	5	7	401	0.99986	1	Hypma_001292,Hypma_012544	Hypma_003177,Hypma_007486,Hypma_008873,Hypma_011540,Hypma_014595
BP	GO:0043603	cellular amide metabolic process	1	2	3	273	0.99992	1	Hypma_015552	Hypma_001175,Hypma_007262
BP	GO:0006412	translation	0	2	2	240	0.99995	1	-	Hypma_001175,Hypma_007262
BP	GO:0009059	macromolecule biosynthetic process	3	9	12	576	0.99995	1	Hypma_001292,Hypma_012544,Hypma_016299	Hypma_001175,Hypma_003177,Hypma_007262,Hypma_007486,Hypma_007931,Hypma_008873,Hypma_011540,Hypma_013835,Hypma_014595
BP	GO:0043043	peptide biosynthetic process	0	2	2	243	0.99995	1	-	Hypma_001175,Hypma_007262
BP	GO:0090304	nucleic acid metabolic process	5	10	15	674	0.99997	1	Hypma_001292,Hypma_007911,Hypma_010059,Hypma_012544,Hypma_015726	Hypma_003177,Hypma_005051,Hypma_005066,Hypma_005689,Hypma_005690,Hypma_007486,Hypma_008873,Hypma_011540,Hypma_014595,Hypma_016407
BP	GO:0043604	amide biosynthetic process	0	2	2	251	0.99997	1	-	Hypma_001175,Hypma_007262
BP	GO:0034645	cellular macromolecule biosynthetic process	3	8	11	568	0.99998	1	Hypma_001292,Hypma_012544,Hypma_016299	Hypma_001175,Hypma_003177,Hypma_007262,Hypma_007486,Hypma_007931,Hypma_008873,Hypma_011540,Hypma_014595
MF	GO:0005524	ATP binding	1	5	6	387	0.99999	1	Hypma_016069	Hypma_005009,Hypma_005689,Hypma_005690,Hypma_015393,Hypma_016056
MF	GO:0030554	adenyl nucleotide binding	1	5	6	388	0.99999	1	Hypma_016069	Hypma_005009,Hypma_005689,Hypma_005690,Hypma_015393,Hypma_016056
MF	GO:0032559	adenyl ribonucleotide binding	1	5	6	388	0.99999	1	Hypma_016069	Hypma_005009,Hypma_005689,Hypma_005690,Hypma_015393,Hypma_016056
BP	GO:0050896	response to stimulus	1	4	5	387	0.99999	1	Hypma_007911	Hypma_005066,Hypma_005288,Hypma_005309,Hypma_015393
BP	GO:1901566	organonitrogen compound biosynthetic process	1	6	7	459	0.99999	1	Hypma_015692	Hypma_001175,Hypma_007262,Hypma_007931,Hypma_009550,Hypma_013835,Hypma_015595
BP	GO:0051716	cellular response to stimulus	1	3	4	354	0.99999	1	Hypma_007911	Hypma_005066,Hypma_005309,Hypma_015393
MF	GO:0003676	nucleic acid binding	5	5	10	517	1	1	Hypma_001292,Hypma_003856,Hypma_003959,Hypma_007685,Hypma_010846	Hypma_001175,Hypma_005689,Hypma_005690,Hypma_014595,Hypma_014928
MF	GO:0032553	ribonucleotide binding	3	6	9	505	1	1	Hypma_006755,Hypma_016069,Hypma_016079	Hypma_005009,Hypma_005689,Hypma_005690,Hypma_013878,Hypma_015393,Hypma_016056
MF	GO:0097367	carbohydrate derivative binding	3	6	9	513	1	1	Hypma_006755,Hypma_016069,Hypma_016079	Hypma_005009,Hypma_005689,Hypma_005690,Hypma_013878,Hypma_015393,Hypma_016056
MF	GO:0005515	protein binding	0	1	1	236	1	1	-	Hypma_014595
MF	GO:0035639	purine ribonucleoside triphosphate binding	2	5	7	478	1	1	Hypma_006755,Hypma_016069	Hypma_005009,Hypma_005689,Hypma_005690,Hypma_015393,Hypma_016056
MF	GO:0032555	purine ribonucleotide binding	2	5	7	479	1	1	Hypma_006755,Hypma_016069	Hypma_005009,Hypma_005689,Hypma_005690,Hypma_015393,Hypma_016056
MF	GO:0017076	purine nucleotide binding	2	5	7	484	1	1	Hypma_006755,Hypma_016069	Hypma_005009,Hypma_005689,Hypma_005690,Hypma_015393,Hypma_016056
MF	GO:0003674	molecular_function	55	149	204	3692	1	1	Hypma_000113,Hypma_000222,Hypma_001039,Hypma_001292,Hypma_001427,Hypma_001474,Hypma_002213,Hypma_002471,Hypma_002741,Hypma_003573,Hypma_003856,Hypma_003862,Hypma_003959,Hypma_004042,Hypma_004470,Hypma_006424,Hypma_006467,Hypma_006555,Hypma_006755,Hypma_006925,Hypma_007167,Hypma_007685,Hypma_007911,Hypma_008072,Hypma_008699,Hypma_009046,Hypma_009439,Hypma_009500,Hypma_009657,Hypma_010022,Hypma_010…	Hypma_000228,Hypma_000531,Hypma_000692,Hypma_000751,Hypma_000808,Hypma_000991,Hypma_001054,Hypma_001175,Hypma_001208,Hypma_001612,Hypma_001823,Hypma_001886,Hypma_001998,Hypma_002091,Hypma_002194,Hypma_002221,Hypma_002427,Hypma_002566,Hypma_002815,Hypma_002826,Hypma_002891,Hypma_002893,Hypma_002922,Hypma_003025,Hypma_003159,Hypma_003186,Hypma_003239,Hypma_003429,Hypma_003453,Hypma_003586,Hypma_004…
BP	GO:0019538	protein metabolic process	5	9	14	697	1	1	Hypma_004470,Hypma_009657,Hypma_014679,Hypma_016069,Hypma_016299	Hypma_001175,Hypma_007262,Hypma_007931,Hypma_009919,Hypma_009929,Hypma_012871,Hypma_013678,Hypma_014725,Hypma_015393
BP	GO:0071704	organic substance metabolic process	21	47	68	1955	1	1	Hypma_000113,Hypma_000222,Hypma_001039,Hypma_001292,Hypma_001427,Hypma_004042,Hypma_004470,Hypma_007911,Hypma_008699,Hypma_009046,Hypma_009657,Hypma_010059,Hypma_011952,Hypma_012544,Hypma_014679,Hypma_014966,Hypma_015552,Hypma_015692,Hypma_015726,Hypma_016069,Hypma_016299	Hypma_000228,Hypma_000991,Hypma_001175,Hypma_002091,Hypma_002221,Hypma_002427,Hypma_003177,Hypma_003453,Hypma_004208,Hypma_004428,Hypma_005049,Hypma_005051,Hypma_005066,Hypma_005133,Hypma_005689,Hypma_005690,Hypma_005776,Hypma_006319,Hypma_006684,Hypma_007154,Hypma_007262,Hypma_007486,Hypma_007750,Hypma_007931,Hypma_008873,Hypma_009186,Hypma_009550,Hypma_009919,Hypma_009929,Hypma_011119,Hypma_011…
BP	GO:0006796	phosphate-containing compound metabolic process	1	3	4	382	1	1	Hypma_016069	Hypma_009186,Hypma_013678,Hypma_015393
BP	GO:0044267	cellular protein metabolic process	3	7	10	591	1	1	Hypma_004470,Hypma_016069,Hypma_016299	Hypma_001175,Hypma_007262,Hypma_007931,Hypma_009919,Hypma_009929,Hypma_013678,Hypma_015393
BP	GO:0050794	regulation of cellular process	2	4	6	467	1	1	Hypma_001292,Hypma_012544	Hypma_008873,Hypma_013437,Hypma_014595,Hypma_015393
BP	GO:0050789	regulation of biological process	3	4	7	502	1	1	Hypma_001292,Hypma_010059,Hypma_012544	Hypma_008873,Hypma_013437,Hypma_014595,Hypma_015393
BP	GO:1901564	organonitrogen compound metabolic process	7	17	24	991	1	1	Hypma_004470,Hypma_009657,Hypma_014679,Hypma_015552,Hypma_015692,Hypma_016069,Hypma_016299	Hypma_001175,Hypma_002427,Hypma_005049,Hypma_007154,Hypma_007262,Hypma_007931,Hypma_009550,Hypma_009919,Hypma_009929,Hypma_012871,Hypma_013552,Hypma_013678,Hypma_013800,Hypma_013835,Hypma_014725,Hypma_015393,Hypma_015595
BP	GO:0010467	gene expression	3	10	13	691	1	1	Hypma_001292,Hypma_010059,Hypma_012544	Hypma_001175,Hypma_003177,Hypma_005051,Hypma_005689,Hypma_005690,Hypma_007262,Hypma_007486,Hypma_008873,Hypma_011540,Hypma_014595
BP	GO:0006725	cellular aromatic compound metabolic process	5	14	19	861	1	1	Hypma_001292,Hypma_007911,Hypma_010059,Hypma_012544,Hypma_015726	Hypma_003177,Hypma_005049,Hypma_005051,Hypma_005066,Hypma_005689,Hypma_005690,Hypma_007486,Hypma_008873,Hypma_011421,Hypma_011540,Hypma_013552,Hypma_013800,Hypma_014595,Hypma_016407
BP	GO:0006793	phosphorus metabolic process	1	3	4	398	1	1	Hypma_016069	Hypma_009186,Hypma_013678,Hypma_015393
BP	GO:0006996	organelle organization	1	1	2	318	1	1	Hypma_012544	Hypma_000896
BP	GO:0006139	nucleobase-containing compound metabolic process	5	11	16	804	1	1	Hypma_001292,Hypma_007911,Hypma_010059,Hypma_012544,Hypma_015726	Hypma_003177,Hypma_005051,Hypma_005066,Hypma_005689,Hypma_005690,Hypma_007486,Hypma_008873,Hypma_011540,Hypma_013800,Hypma_014595,Hypma_016407
BP	GO:0044271	cellular nitrogen compound biosynthetic process	2	7	9	598	1	1	Hypma_001292,Hypma_012544	Hypma_001175,Hypma_003177,Hypma_007262,Hypma_007486,Hypma_008873,Hypma_011540,Hypma_014595
BP	GO:0046483	heterocycle metabolic process	5	13	18	865	1	1	Hypma_001292,Hypma_007911,Hypma_010059,Hypma_012544,Hypma_015726	Hypma_003177,Hypma_005049,Hypma_005051,Hypma_005066,Hypma_005689,Hypma_005690,Hypma_007486,Hypma_008873,Hypma_011540,Hypma_013552,Hypma_013800,Hypma_014595,Hypma_016407
BP	GO:0044238	primary metabolic process	19	40	59	1840	1	1	Hypma_000113,Hypma_000222,Hypma_001292,Hypma_001427,Hypma_004042,Hypma_004470,Hypma_007911,Hypma_008699,Hypma_009046,Hypma_009657,Hypma_010059,Hypma_011952,Hypma_012544,Hypma_014679,Hypma_014966,Hypma_015692,Hypma_015726,Hypma_016069,Hypma_016299	Hypma_000228,Hypma_000991,Hypma_001175,Hypma_003177,Hypma_003453,Hypma_004208,Hypma_004428,Hypma_005049,Hypma_005051,Hypma_005066,Hypma_005133,Hypma_005689,Hypma_005690,Hypma_006319,Hypma_006684,Hypma_007154,Hypma_007262,Hypma_007486,Hypma_007931,Hypma_008873,Hypma_009186,Hypma_009550,Hypma_009919,Hypma_009929,Hypma_011119,Hypma_011540,Hypma_012762,Hypma_012871,Hypma_013378,Hypma_013552,Hypma_013…
BP	GO:0009058	biosynthetic process	6	12	18	877	1	1	Hypma_001292,Hypma_001474,Hypma_011772,Hypma_012544,Hypma_015692,Hypma_016299	Hypma_001175,Hypma_003177,Hypma_004208,Hypma_007262,Hypma_007486,Hypma_007931,Hypma_008873,Hypma_009550,Hypma_011540,Hypma_013835,Hypma_014595,Hypma_015595
BP	GO:1901360	organic cyclic compound metabolic process	5	13	18	887	1	1	Hypma_001292,Hypma_007911,Hypma_010059,Hypma_012544,Hypma_015726	Hypma_003177,Hypma_005049,Hypma_005051,Hypma_005066,Hypma_005689,Hypma_005690,Hypma_007486,Hypma_008873,Hypma_011540,Hypma_013552,Hypma_013800,Hypma_014595,Hypma_016407
BP	GO:1901576	organic substance biosynthetic process	4	12	16	845	1	1	Hypma_001292,Hypma_012544,Hypma_015692,Hypma_016299	Hypma_001175,Hypma_003177,Hypma_004208,Hypma_007262,Hypma_007486,Hypma_007931,Hypma_008873,Hypma_009550,Hypma_011540,Hypma_013835,Hypma_014595,Hypma_015595
BP	GO:0065007	biological regulation	3	4	7	579	1	1	Hypma_001292,Hypma_010059,Hypma_012544	Hypma_008873,Hypma_013437,Hypma_014595,Hypma_015393
BP	GO:0044260	cellular macromolecule metabolic process	9	18	27	1163	1	1	Hypma_001292,Hypma_004470,Hypma_007911,Hypma_008699,Hypma_010059,Hypma_012544,Hypma_015726,Hypma_016069,Hypma_016299	Hypma_001175,Hypma_002427,Hypma_003177,Hypma_005051,Hypma_005066,Hypma_005689,Hypma_005690,Hypma_007262,Hypma_007486,Hypma_007931,Hypma_008873,Hypma_009919,Hypma_009929,Hypma_011540,Hypma_013678,Hypma_014595,Hypma_015393,Hypma_016407
BP	GO:0044249	cellular biosynthetic process	4	10	14	833	1	1	Hypma_001292,Hypma_012544,Hypma_015692,Hypma_016299	Hypma_001175,Hypma_003177,Hypma_007262,Hypma_007486,Hypma_007931,Hypma_008873,Hypma_009550,Hypma_011540,Hypma_014595,Hypma_015595
BP	GO:0043170	macromolecule metabolic process	11	21	32	1315	1	1	Hypma_001292,Hypma_004470,Hypma_007911,Hypma_008699,Hypma_009657,Hypma_010059,Hypma_012544,Hypma_014679,Hypma_015726,Hypma_016069,Hypma_016299	Hypma_001175,Hypma_002427,Hypma_003177,Hypma_005051,Hypma_005066,Hypma_005689,Hypma_005690,Hypma_007262,Hypma_007486,Hypma_007931,Hypma_008873,Hypma_009919,Hypma_009929,Hypma_011540,Hypma_012871,Hypma_013678,Hypma_013835,Hypma_014595,Hypma_014725,Hypma_015393,Hypma_016407
BP	GO:0034641	cellular nitrogen compound metabolic process	6	15	21	1059	1	1	Hypma_001292,Hypma_007911,Hypma_010059,Hypma_012544,Hypma_015552,Hypma_015726	Hypma_001175,Hypma_003177,Hypma_005049,Hypma_005051,Hypma_005066,Hypma_005689,Hypma_005690,Hypma_007262,Hypma_007486,Hypma_008873,Hypma_011540,Hypma_013552,Hypma_013800,Hypma_014595,Hypma_016407
BP	GO:0016043	cellular component organization	1	1	2	430	1	1	Hypma_012544	Hypma_000896
BP	GO:0006807	nitrogen compound metabolic process	12	28	40	1564	1	1	Hypma_001292,Hypma_004470,Hypma_007911,Hypma_009657,Hypma_010059,Hypma_012544,Hypma_014679,Hypma_015552,Hypma_015692,Hypma_015726,Hypma_016069,Hypma_016299	Hypma_001175,Hypma_002427,Hypma_003177,Hypma_005049,Hypma_005051,Hypma_005066,Hypma_005689,Hypma_005690,Hypma_005776,Hypma_007154,Hypma_007262,Hypma_007486,Hypma_007931,Hypma_008873,Hypma_009550,Hypma_009919,Hypma_009929,Hypma_011540,Hypma_012871,Hypma_013552,Hypma_013678,Hypma_013800,Hypma_013835,Hypma_014595,Hypma_014725,Hypma_015393,Hypma_015595,Hypma_016407
BP	GO:0071840	cellular component organization or biogenesis	1	1	2	513	1	1	Hypma_012544	Hypma_000896
BP	GO:0044237	cellular metabolic process	11	31	42	1730	1	1	Hypma_001292,Hypma_004470,Hypma_007911,Hypma_008699,Hypma_010059,Hypma_012544,Hypma_015552,Hypma_015692,Hypma_015726,Hypma_016069,Hypma_016299	Hypma_001175,Hypma_002091,Hypma_002221,Hypma_002427,Hypma_003177,Hypma_005049,Hypma_005051,Hypma_005066,Hypma_005309,Hypma_005689,Hypma_005690,Hypma_005776,Hypma_007154,Hypma_007262,Hypma_007486,Hypma_007750,Hypma_007931,Hypma_008873,Hypma_009186,Hypma_009550,Hypma_009919,Hypma_009929,Hypma_011421,Hypma_011540,Hypma_013552,Hypma_013678,Hypma_013800,Hypma_014595,Hypma_015393,Hypma_015595,Hypma_016…
BP	GO:0008150	biological_process	48	120	168	3439	1	1	Hypma_000113,Hypma_000222,Hypma_001039,Hypma_001292,Hypma_001383,Hypma_001427,Hypma_001474,Hypma_002155,Hypma_002213,Hypma_002425,Hypma_002471,Hypma_002741,Hypma_003573,Hypma_004042,Hypma_004470,Hypma_005829,Hypma_006424,Hypma_006467,Hypma_006925,Hypma_007911,Hypma_008699,Hypma_008848,Hypma_009046,Hypma_009500,Hypma_009657,Hypma_009765,Hypma_010059,Hypma_010878,Hypma_011163,Hypma_011772,Hypma_011…	Hypma_000228,Hypma_000531,Hypma_000808,Hypma_000896,Hypma_000991,Hypma_001175,Hypma_001208,Hypma_001535,Hypma_001823,Hypma_002091,Hypma_002194,Hypma_002221,Hypma_002427,Hypma_002826,Hypma_002922,Hypma_003159,Hypma_003177,Hypma_003186,Hypma_003429,Hypma_003453,Hypma_003930,Hypma_004027,Hypma_004208,Hypma_004428,Hypma_005009,Hypma_005024,Hypma_005035,Hypma_005049,Hypma_005050,Hypma_005051,Hypma_005…
BP	GO:0009987	cellular process	12	33	45	2157	1	1	Hypma_001292,Hypma_001383,Hypma_004470,Hypma_007911,Hypma_008699,Hypma_010059,Hypma_012544,Hypma_015552,Hypma_015692,Hypma_015726,Hypma_016069,Hypma_016299	Hypma_000896,Hypma_001175,Hypma_002091,Hypma_002221,Hypma_002427,Hypma_003177,Hypma_005049,Hypma_005051,Hypma_005066,Hypma_005309,Hypma_005689,Hypma_005690,Hypma_005776,Hypma_007154,Hypma_007262,Hypma_007486,Hypma_007750,Hypma_007931,Hypma_008873,Hypma_009186,Hypma_009550,Hypma_009919,Hypma_009929,Hypma_011421,Hypma_011540,Hypma_013437,Hypma_013552,Hypma_013678,Hypma_013800,Hypma_014595,Hypma_015…
CC	GO:0031090	organelle membrane	0	1	1	184	1	1	-	Hypma_000896
CC	GO:0031981	nuclear lumen	1	0	1	197	1	1	Hypma_012544	-
CC	GO:0031974	membrane-enclosed lumen	2	0	2	258	1	1	Hypma_012544,Hypma_015692	-
CC	GO:0043233	organelle lumen	2	0	2	258	1	1	Hypma_012544,Hypma_015692	-
CC	GO:0070013	intracellular organelle lumen	2	0	2	258	1	1	Hypma_012544,Hypma_015692	-
CC	GO:0005739	mitochondrion	1	0	1	255	1	1	Hypma_015692	-
CC	GO:0030529	intracellular ribonucleoprotein complex	0	1	1	258	1	1	-	Hypma_007262
CC	GO:1990904	ribonucleoprotein complex	0	1	1	258	1	1	-	Hypma_007262
CC	GO:0044428	nuclear part	1	0	1	271	1	1	Hypma_012544	-
CC	GO:0005634	nucleus	3	5	8	688	1	1	Hypma_001292,Hypma_012544,Hypma_016299	Hypma_008414,Hypma_008550,Hypma_011421,Hypma_014098,Hypma_014595
CC	GO:0043228	non-membrane-bounded organelle	1	1	2	426	1	1	Hypma_012544	Hypma_007262
CC	GO:0043232	intracellular non-membrane-bounded organelle	1	1	2	426	1	1	Hypma_012544	Hypma_007262
CC	GO:0044444	cytoplasmic part	4	12	16	1029	1	1	Hypma_001474,Hypma_004470,Hypma_015692,Hypma_016299	Hypma_000896,Hypma_007262,Hypma_007750,Hypma_007837,Hypma_008414,Hypma_008550,Hypma_009550,Hypma_009919,Hypma_009929,Hypma_011421,Hypma_014098,Hypma_015173
CC	GO:0044446	intracellular organelle part	3	3	6	732	1	1	Hypma_004470,Hypma_012544,Hypma_015692	Hypma_000896,Hypma_009919,Hypma_009929
CC	GO:0044422	organelle part	3	3	6	733	1	1	Hypma_004470,Hypma_012544,Hypma_015692	Hypma_000896,Hypma_009919,Hypma_009929
CC	GO:0005737	cytoplasm	5	12	17	1210	1	1	Hypma_001474,Hypma_004470,Hypma_011952,Hypma_015692,Hypma_016299	Hypma_000896,Hypma_007262,Hypma_007750,Hypma_007837,Hypma_008414,Hypma_008550,Hypma_009550,Hypma_009919,Hypma_009929,Hypma_011421,Hypma_014098,Hypma_015173
CC	GO:0043231	intracellular membrane-bounded organelle	5	10	15	1150	1	1	Hypma_001292,Hypma_004470,Hypma_012544,Hypma_015692,Hypma_016299	Hypma_000896,Hypma_007837,Hypma_008414,Hypma_008550,Hypma_009919,Hypma_009929,Hypma_011421,Hypma_014098,Hypma_014595,Hypma_015173
CC	GO:0043227	membrane-bounded organelle	5	10	15	1163	1	1	Hypma_001292,Hypma_004470,Hypma_012544,Hypma_015692,Hypma_016299	Hypma_000896,Hypma_007837,Hypma_008414,Hypma_008550,Hypma_009919,Hypma_009929,Hypma_011421,Hypma_014098,Hypma_014595,Hypma_015173
CC	GO:0032991	macromolecular complex	2	2	4	744	1	1	Hypma_012544,Hypma_016299	Hypma_007262,Hypma_009550
CC	GO:0043226	organelle	5	11	16	1345	1	1	Hypma_001292,Hypma_004470,Hypma_012544,Hypma_015692,Hypma_016299	Hypma_000896,Hypma_007262,Hypma_007837,Hypma_008414,Hypma_008550,Hypma_009919,Hypma_009929,Hypma_011421,Hypma_014098,Hypma_014595,Hypma_015173
CC	GO:0043229	intracellular organelle	5	11	16	1344	1	1	Hypma_001292,Hypma_004470,Hypma_012544,Hypma_015692,Hypma_016299	Hypma_000896,Hypma_007262,Hypma_007837,Hypma_008414,Hypma_008550,Hypma_009919,Hypma_009929,Hypma_011421,Hypma_014098,Hypma_014595,Hypma_015173
CC	GO:0005575	cellular_component	39	94	133	3132	1	1	Hypma_000113,Hypma_001292,Hypma_001474,Hypma_001766,Hypma_002155,Hypma_002394,Hypma_002425,Hypma_002741,Hypma_003292,Hypma_004042,Hypma_004470,Hypma_005829,Hypma_006424,Hypma_006538,Hypma_006711,Hypma_006925,Hypma_007836,Hypma_008699,Hypma_008848,Hypma_008859,Hypma_009046,Hypma_009399,Hypma_009572,Hypma_009765,Hypma_010022,Hypma_010878,Hypma_011952,Hypma_012196,Hypma_012544,Hypma_013322,Hypma_013…	Hypma_000213,Hypma_000251,Hypma_000350,Hypma_000516,Hypma_000808,Hypma_000895,Hypma_000896,Hypma_001122,Hypma_001535,Hypma_001601,Hypma_001612,Hypma_001701,Hypma_001833,Hypma_002091,Hypma_002193,Hypma_002194,Hypma_002605,Hypma_002826,Hypma_002886,Hypma_003021,Hypma_003159,Hypma_003453,Hypma_003563,Hypma_003930,Hypma_004027,Hypma_004428,Hypma_004912,Hypma_005009,Hypma_005024,Hypma_005034,Hypma_005…
CC	GO:0005622	intracellular	8	14	22	1807	1	1	Hypma_001292,Hypma_001474,Hypma_004470,Hypma_007836,Hypma_011952,Hypma_012544,Hypma_015692,Hypma_016299	Hypma_000896,Hypma_007262,Hypma_007750,Hypma_007837,Hypma_008414,Hypma_008550,Hypma_009550,Hypma_009919,Hypma_009929,Hypma_011421,Hypma_014098,Hypma_014595,Hypma_015173,Hypma_015393
CC	GO:0005623	cell	8	16	24	1862	1	1	Hypma_001292,Hypma_001474,Hypma_004470,Hypma_007836,Hypma_011952,Hypma_012544,Hypma_015692,Hypma_016299	Hypma_000896,Hypma_007262,Hypma_007750,Hypma_007837,Hypma_008414,Hypma_008550,Hypma_009550,Hypma_009919,Hypma_009929,Hypma_011421,Hypma_013437,Hypma_014098,Hypma_014184,Hypma_014595,Hypma_015173,Hypma_015393
CC	GO:0044424	intracellular part	8	13	21	1720	1	1	Hypma_001292,Hypma_001474,Hypma_004470,Hypma_007836,Hypma_011952,Hypma_012544,Hypma_015692,Hypma_016299	Hypma_000896,Hypma_007262,Hypma_007750,Hypma_007837,Hypma_008414,Hypma_008550,Hypma_009550,Hypma_009919,Hypma_009929,Hypma_011421,Hypma_014098,Hypma_014595,Hypma_015173
CC	GO:0044464	cell part	8	15	23	1849	1	1	Hypma_001292,Hypma_001474,Hypma_004470,Hypma_007836,Hypma_011952,Hypma_012544,Hypma_015692,Hypma_016299	Hypma_000896,Hypma_007262,Hypma_007750,Hypma_007837,Hypma_008414,Hypma_008550,Hypma_009550,Hypma_009919,Hypma_009929,Hypma_011421,Hypma_014098,Hypma_014184,Hypma_014595,Hypma_015173,Hypma_015393

## Sheet: 90 vs 100
Category	GO.ID	Term	Up	Down	DEG	Total	Pvalue	FDR	Up_Gene	Down_Gene
BP	GO:0055114	oxidation-reduction process	15	41	56	528	3.2e-09	3.9232e-06	Hypma_003158,Hypma_006424,Hypma_007396,Hypma_008675,Hypma_009136,Hypma_009223,Hypma_009500,Hypma_009922,Hypma_010100,Hypma_012154,Hypma_012178,Hypma_013088,Hypma_013322,Hypma_015185,Hypma_016266	Hypma_000525,Hypma_000531,Hypma_001824,Hypma_002091,Hypma_002194,Hypma_003178,Hypma_003184,Hypma_003453,Hypma_003799,Hypma_004027,Hypma_005024,Hypma_005309,Hypma_005943,Hypma_006330,Hypma_006475,Hypma_006995,Hypma_007091,Hypma_007098,Hypma_007173,Hypma_007268,Hypma_007750,Hypma_007844,Hypma_008236,Hypma_009053,Hypma_009660,Hypma_009925,Hypma_010797,Hypma_011742,Hypma_011936,Hypma_011943,Hypma_012…
MF	GO:0016491	oxidoreductase activity	16	54	70	644	1.3e-08	7.969e-06	Hypma_003158,Hypma_006424,Hypma_007396,Hypma_008675,Hypma_009136,Hypma_009223,Hypma_009500,Hypma_009922,Hypma_010100,Hypma_012154,Hypma_012178,Hypma_013088,Hypma_013322,Hypma_013537,Hypma_015185,Hypma_016266	Hypma_000525,Hypma_000531,Hypma_000692,Hypma_000997,Hypma_001131,Hypma_001133,Hypma_001824,Hypma_002091,Hypma_002194,Hypma_003025,Hypma_003178,Hypma_003184,Hypma_003453,Hypma_003799,Hypma_004027,Hypma_005024,Hypma_005054,Hypma_005309,Hypma_005943,Hypma_006330,Hypma_006475,Hypma_006995,Hypma_007091,Hypma_007098,Hypma_007173,Hypma_007268,Hypma_007750,Hypma_007844,Hypma_008236,Hypma_008963,Hypma_009…
CC	GO:0016020	membrane	35	71	106	1648	6.1e-07	0.00019003	Hypma_000629,Hypma_001766,Hypma_002155,Hypma_002909,Hypma_003158,Hypma_003290,Hypma_003714,Hypma_003909,Hypma_005828,Hypma_005829,Hypma_005991,Hypma_006424,Hypma_006711,Hypma_006925,Hypma_007926,Hypma_008848,Hypma_009276,Hypma_009572,Hypma_009590,Hypma_009765,Hypma_010022,Hypma_010294,Hypma_010344,Hypma_010638,Hypma_011808,Hypma_011816,Hypma_012196,Hypma_012424,Hypma_013088,Hypma_013322,Hypma_014…	Hypma_000144,Hypma_000251,Hypma_000264,Hypma_000516,Hypma_000762,Hypma_000808,Hypma_000895,Hypma_000896,Hypma_000997,Hypma_001122,Hypma_001126,Hypma_001224,Hypma_001225,Hypma_001299,Hypma_001612,Hypma_001833,Hypma_001912,Hypma_002091,Hypma_002189,Hypma_002194,Hypma_002832,Hypma_003212,Hypma_003453,Hypma_003930,Hypma_003994,Hypma_004027,Hypma_004652,Hypma_004975,Hypma_005009,Hypma_005024,Hypma_005…
CC	GO:0044815	DNA packaging complex	9	0	9	24	6.2e-07	0.00019003	Hypma_002158,Hypma_002216,Hypma_002217,Hypma_002315,Hypma_003668,Hypma_008775,Hypma_012055,Hypma_015215,Hypma_016489	-
CC	GO:0000786	nucleosome	8	0	8	22	3.6e-06	0.00088272	Hypma_002216,Hypma_002217,Hypma_002315,Hypma_003668,Hypma_008775,Hypma_012055,Hypma_015215,Hypma_016489	-
CC	GO:0032993	protein-DNA complex	9	0	9	37	3.5e-05	0.00715167	Hypma_002216,Hypma_002217,Hypma_002315,Hypma_003668,Hypma_008775,Hypma_010077,Hypma_012055,Hypma_015215,Hypma_016489	-
CC	GO:0044427	chromosomal part	15	0	15	114	0.00022	0.0383125	Hypma_002158,Hypma_002216,Hypma_002217,Hypma_002315,Hypma_003668,Hypma_006174,Hypma_008200,Hypma_008775,Hypma_010077,Hypma_011352,Hypma_012055,Hypma_012755,Hypma_015215,Hypma_015600,Hypma_016489	-
CC	GO:0000785	chromatin	11	0	11	68	0.00025	0.0383125	Hypma_002216,Hypma_002217,Hypma_002315,Hypma_003668,Hypma_008775,Hypma_010077,Hypma_012055,Hypma_012755,Hypma_015215,Hypma_015600,Hypma_016489	-
CC	GO:0016021	integral component of membrane	24	42	66	1000	0.00051	0.0559362	Hypma_002155,Hypma_003158,Hypma_003290,Hypma_005828,Hypma_005829,Hypma_005991,Hypma_006424,Hypma_006711,Hypma_006925,Hypma_007926,Hypma_008848,Hypma_009276,Hypma_009572,Hypma_009765,Hypma_010022,Hypma_010344,Hypma_010638,Hypma_011808,Hypma_012196,Hypma_012424,Hypma_013088,Hypma_015671,Hypma_015835,Hypma_016006	Hypma_000264,Hypma_000762,Hypma_000808,Hypma_000896,Hypma_001126,Hypma_001912,Hypma_002091,Hypma_002189,Hypma_002194,Hypma_002832,Hypma_003212,Hypma_003453,Hypma_003930,Hypma_003994,Hypma_004027,Hypma_004652,Hypma_004975,Hypma_005009,Hypma_005024,Hypma_006995,Hypma_007426,Hypma_007837,Hypma_008809,Hypma_010474,Hypma_010607,Hypma_010891,Hypma_011033,Hypma_011840,Hypma_012158,Hypma_012159,Hypma_012…
CC	GO:0031224	intrinsic component of membrane	24	42	66	1002	0.00054	0.0559362	Hypma_002155,Hypma_003158,Hypma_003290,Hypma_005828,Hypma_005829,Hypma_005991,Hypma_006424,Hypma_006711,Hypma_006925,Hypma_007926,Hypma_008848,Hypma_009276,Hypma_009572,Hypma_009765,Hypma_010022,Hypma_010344,Hypma_010638,Hypma_011808,Hypma_012196,Hypma_012424,Hypma_013088,Hypma_015671,Hypma_015835,Hypma_016006	Hypma_000264,Hypma_000762,Hypma_000808,Hypma_000896,Hypma_001126,Hypma_001912,Hypma_002091,Hypma_002189,Hypma_002194,Hypma_002832,Hypma_003212,Hypma_003453,Hypma_003930,Hypma_003994,Hypma_004027,Hypma_004652,Hypma_004975,Hypma_005009,Hypma_005024,Hypma_006995,Hypma_007426,Hypma_007837,Hypma_008809,Hypma_010474,Hypma_010607,Hypma_010891,Hypma_011033,Hypma_011840,Hypma_012158,Hypma_012159,Hypma_012…
CC	GO:0005694	chromosome	15	0	15	124	0.00055	0.0559362	Hypma_002158,Hypma_002216,Hypma_002217,Hypma_002315,Hypma_003668,Hypma_006174,Hypma_008200,Hypma_008775,Hypma_010077,Hypma_011352,Hypma_012055,Hypma_012755,Hypma_015215,Hypma_015600,Hypma_016489	-
MF	GO:0016614	oxidoreductase activity, acting on CH-OH group of donors	4	7	11	61	0.00059	0.0559362	Hypma_007396,Hypma_009223,Hypma_010100,Hypma_013322	Hypma_000531,Hypma_006995,Hypma_007750,Hypma_009660,Hypma_009925,Hypma_010797,Hypma_011943
BP	GO:1901987	regulation of cell cycle phase transition	6	0	6	23	0.00067	0.0559362	Hypma_006174,Hypma_006497,Hypma_008200,Hypma_012420,Hypma_012755,Hypma_015600	-
BP	GO:1901990	regulation of mitotic cell cycle phase transition	6	0	6	23	0.00067	0.0559362	Hypma_006174,Hypma_006497,Hypma_008200,Hypma_012420,Hypma_012755,Hypma_015600	-
MF	GO:0005506	iron ion binding	4	9	13	82	0.0007	0.0559362	Hypma_003158,Hypma_006424,Hypma_009500,Hypma_013088	Hypma_001824,Hypma_002194,Hypma_003184,Hypma_003799,Hypma_004027,Hypma_005024,Hypma_013684,Hypma_013902,Hypma_014222
MF	GO:0016702	oxidoreductase activity, acting on single donors with incorporation of molecular oxygen, incorporation of two atoms of oxygen	0	3	3	4	0.00073	0.0559362	-	Hypma_003799,Hypma_006330,Hypma_014222
MF	GO:0046982	protein heterodimerization activity	7	0	7	30	0.00125	0.0901471	Hypma_002216,Hypma_002217,Hypma_002315,Hypma_003668,Hypma_012055,Hypma_015215,Hypma_016489	-
CC	GO:0044425	membrane part	26	43	69	1108	0.00205	0.114584	Hypma_002155,Hypma_002909,Hypma_003158,Hypma_003290,Hypma_003714,Hypma_005828,Hypma_005829,Hypma_005991,Hypma_006424,Hypma_006711,Hypma_006925,Hypma_007926,Hypma_008848,Hypma_009276,Hypma_009572,Hypma_009765,Hypma_010022,Hypma_010344,Hypma_010638,Hypma_011808,Hypma_012196,Hypma_012424,Hypma_013088,Hypma_015671,Hypma_015835,Hypma_016006	Hypma_000264,Hypma_000762,Hypma_000808,Hypma_000896,Hypma_001126,Hypma_001299,Hypma_001912,Hypma_002091,Hypma_002189,Hypma_002194,Hypma_002832,Hypma_003212,Hypma_003453,Hypma_003930,Hypma_003994,Hypma_004027,Hypma_004652,Hypma_004975,Hypma_005009,Hypma_005024,Hypma_006995,Hypma_007426,Hypma_007837,Hypma_008809,Hypma_010474,Hypma_010607,Hypma_010891,Hypma_011033,Hypma_011840,Hypma_012158,Hypma_012…
BP	GO:1901988	negative regulation of cell cycle phase transition	4	0	4	12	0.00209	0.114584	Hypma_006174,Hypma_008200,Hypma_012755,Hypma_015600	-
BP	GO:1901991	negative regulation of mitotic cell cycle phase transition	4	0	4	12	0.00209	0.114584	Hypma_006174,Hypma_008200,Hypma_012755,Hypma_015600	-
MF	GO:0004497	monooxygenase activity	3	8	11	72	0.00243	0.114584	Hypma_003158,Hypma_006424,Hypma_013088	Hypma_000525,Hypma_002194,Hypma_004027,Hypma_008236,Hypma_012995,Hypma_013684,Hypma_013902,Hypma_016075
BP	GO:0060236	regulation of mitotic spindle organization	2	0	2	2	0.00243	0.114584	Hypma_008200,Hypma_012755	-
BP	GO:0090169	regulation of spindle assembly	2	0	2	2	0.00243	0.114584	Hypma_008200,Hypma_012755	-
BP	GO:0090224	regulation of spindle organization	2	0	2	2	0.00243	0.114584	Hypma_008200,Hypma_012755	-
BP	GO:1901673	regulation of mitotic spindle assembly	2	0	2	2	0.00243	0.114584	Hypma_008200,Hypma_012755	-
BP	GO:1902115	regulation of organelle assembly	2	0	2	2	0.00243	0.114584	Hypma_008200,Hypma_012755	-
CC	GO:0000793	condensed chromosome	5	0	5	22	0.00293	0.13003	Hypma_002158,Hypma_006174,Hypma_008200,Hypma_011352,Hypma_015600	-
MF	GO:0015291	secondary active transmembrane transporter activity	2	4	6	26	0.00299	0.13003	Hypma_006925,Hypma_015671	Hypma_000808,Hypma_011840,Hypma_013900,Hypma_014299
MF	GO:0015368	calcium:cation antiporter activity	0	2	2	2	0.00331	0.13003	-	Hypma_011840,Hypma_013900
MF	GO:0015369	calcium:proton antiporter activity	0	2	2	2	0.00331	0.13003	-	Hypma_011840,Hypma_013900
MF	GO:0051139	metal ion:proton antiporter activity	0	2	2	2	0.00331	0.13003	-	Hypma_011840,Hypma_013900
BP	GO:0044770	cell cycle phase transition	6	0	6	31	0.0035	0.13003	Hypma_006174,Hypma_006497,Hypma_008200,Hypma_012420,Hypma_012755,Hypma_015600	-
BP	GO:0044772	mitotic cell cycle phase transition	6	0	6	31	0.0035	0.13003	Hypma_006174,Hypma_006497,Hypma_008200,Hypma_012420,Hypma_012755,Hypma_015600	-
MF	GO:0016701	oxidoreductase activity, acting on single donors with incorporation of molecular oxygen	0	4	4	12	0.00369	0.133057	-	Hypma_003799,Hypma_006330,Hypma_008236,Hypma_014222
CC	GO:0009295	nucleoid	3	0	3	8	0.00477	0.160705	Hypma_009922,Hypma_010100,Hypma_015671	-
CC	GO:0042645	mitochondrial nucleoid	3	0	3	8	0.00477	0.160705	Hypma_009922,Hypma_010100,Hypma_015671	-
BP	GO:0007346	regulation of mitotic cell cycle	6	0	6	33	0.00485	0.160705	Hypma_006174,Hypma_006497,Hypma_008200,Hypma_012420,Hypma_012755,Hypma_015600	-
BP	GO:0015698	inorganic anion transport	1	3	4	15	0.00512	0.165187	Hypma_006925	Hypma_000808,Hypma_007837,Hypma_014299
MF	GO:0043169	cation binding	17	31	48	588	0.0058	0.182328	Hypma_000629,Hypma_001292,Hypma_003158,Hypma_004313,Hypma_006424,Hypma_007578,Hypma_009085,Hypma_009223,Hypma_009500,Hypma_010100,Hypma_010354,Hypma_010575,Hypma_012154,Hypma_012178,Hypma_013088,Hypma_013457,Hypma_014078	Hypma_000692,Hypma_000997,Hypma_001131,Hypma_001133,Hypma_001824,Hypma_002194,Hypma_003184,Hypma_003212,Hypma_003799,Hypma_004027,Hypma_005024,Hypma_005054,Hypma_005309,Hypma_005943,Hypma_007091,Hypma_007098,Hypma_007173,Hypma_007844,Hypma_009638,Hypma_009660,Hypma_009925,Hypma_010720,Hypma_012025,Hypma_012416,Hypma_012647,Hypma_013684,Hypma_013902,Hypma_014222,Hypma_014649,Hypma_015429,Hypma_015…
BP	GO:0007088	regulation of mitotic nuclear division	4	0	4	16	0.00657	0.201371	Hypma_008200,Hypma_012420,Hypma_012755,Hypma_015600	-
CC	GO:0000794	condensed nuclear chromosome	4	0	4	17	0.00687	0.20543	Hypma_006174,Hypma_008200,Hypma_011352,Hypma_015600	-
MF	GO:0046872	metal ion binding	16	31	47	579	0.0071	0.207252	Hypma_000629,Hypma_001292,Hypma_003158,Hypma_006424,Hypma_007578,Hypma_009085,Hypma_009223,Hypma_009500,Hypma_010100,Hypma_010354,Hypma_010575,Hypma_012154,Hypma_012178,Hypma_013088,Hypma_013457,Hypma_014078	Hypma_000692,Hypma_000997,Hypma_001131,Hypma_001133,Hypma_001824,Hypma_002194,Hypma_003184,Hypma_003212,Hypma_003799,Hypma_004027,Hypma_005024,Hypma_005054,Hypma_005309,Hypma_005943,Hypma_007091,Hypma_007098,Hypma_007173,Hypma_007844,Hypma_009638,Hypma_009660,Hypma_009925,Hypma_010720,Hypma_012025,Hypma_012416,Hypma_012647,Hypma_013684,Hypma_013902,Hypma_014222,Hypma_014649,Hypma_015429,Hypma_015…
MF	GO:0003824	catalytic activity	55	110	165	2588	0.00841	0.239783	Hypma_000774,Hypma_000885,Hypma_000913,Hypma_001039,Hypma_001216,Hypma_001744,Hypma_002213,Hypma_002631,Hypma_002909,Hypma_003158,Hypma_003862,Hypma_004313,Hypma_005767,Hypma_005828,Hypma_006216,Hypma_006291,Hypma_006424,Hypma_007396,Hypma_007578,Hypma_007791,Hypma_008200,Hypma_008646,Hypma_008675,Hypma_009085,Hypma_009136,Hypma_009223,Hypma_009276,Hypma_009500,Hypma_009922,Hypma_010022,Hypma_010…	Hypma_000264,Hypma_000525,Hypma_000531,Hypma_000692,Hypma_000991,Hypma_000997,Hypma_001128,Hypma_001131,Hypma_001133,Hypma_001824,Hypma_001970,Hypma_002091,Hypma_002106,Hypma_002194,Hypma_002302,Hypma_002427,Hypma_002566,Hypma_003025,Hypma_003178,Hypma_003184,Hypma_003212,Hypma_003429,Hypma_003453,Hypma_003799,Hypma_004027,Hypma_004421,Hypma_004428,Hypma_004975,Hypma_005009,Hypma_005024,Hypma_005…
BP	GO:0010564	regulation of cell cycle process	6	0	6	37	0.00865	0.24102	Hypma_006174,Hypma_006497,Hypma_008200,Hypma_012420,Hypma_012755,Hypma_015600	-
MF	GO:0016705	oxidoreductase activity, acting on paired donors, with incorporation or reduction of molecular oxygen	3	7	10	74	0.00919	0.250376	Hypma_003158,Hypma_006424,Hypma_013088	Hypma_002194,Hypma_003453,Hypma_004027,Hypma_005024,Hypma_013684,Hypma_013902,Hypma_014463
CC	GO:0005876	spindle microtubule	2	0	2	4	0.01233	0.298837	Hypma_008200,Hypma_015600	-
CC	GO:0051233	spindle midzone	2	0	2	4	0.01233	0.298837	Hypma_008200,Hypma_012755	-
CC	GO:1990023	mitotic spindle midzone	2	0	2	4	0.01233	0.298837	Hypma_008200,Hypma_012755	-
CC	GO:0000780	condensed nuclear chromosome, centromeric region	3	0	3	11	0.01266	0.298837	Hypma_008200,Hypma_011352,Hypma_015600	-
MF	GO:0046983	protein dimerization activity	7	0	7	45	0.0134	0.298837	Hypma_002216,Hypma_002217,Hypma_002315,Hypma_003668,Hypma_012055,Hypma_015215,Hypma_016489	-
BP	GO:0006797	polyphosphate metabolic process	0	2	2	4	0.01365	0.298837	-	Hypma_010190,Hypma_010191
BP	GO:0007094	mitotic spindle assembly checkpoint	2	0	2	4	0.01365	0.298837	Hypma_008200,Hypma_015600	-
BP	GO:0032886	regulation of microtubule-based process	2	0	2	4	0.01365	0.298837	Hypma_008200,Hypma_012755	-
BP	GO:0070507	regulation of microtubule cytoskeleton organization	2	0	2	4	0.01365	0.298837	Hypma_008200,Hypma_012755	-
BP	GO:0070588	calcium ion transmembrane transport	0	2	2	4	0.01365	0.298837	-	Hypma_011840,Hypma_013900
BP	GO:0071173	spindle assembly checkpoint	2	0	2	4	0.01365	0.298837	Hypma_008200,Hypma_015600	-
CC	GO:0000776	kinetochore	3	0	3	12	0.01631	0.34334	Hypma_008200,Hypma_011352,Hypma_015600	-
CC	GO:0000779	condensed chromosome, centromeric region	3	0	3	12	0.01631	0.34334	Hypma_008200,Hypma_011352,Hypma_015600	-
BP	GO:0010948	negative regulation of cell cycle process	4	0	4	21	0.01782	0.34334	Hypma_006174,Hypma_008200,Hypma_012755,Hypma_015600	-
BP	GO:0045930	negative regulation of mitotic cell cycle	4	0	4	21	0.01782	0.34334	Hypma_006174,Hypma_008200,Hypma_012755,Hypma_015600	-
BP	GO:0051783	regulation of nuclear division	4	0	4	21	0.01782	0.34334	Hypma_008200,Hypma_012420,Hypma_012755,Hypma_015600	-
BP	GO:0033047	regulation of mitotic sister chromatid segregation	3	0	3	12	0.01877	0.34334	Hypma_008200,Hypma_012755,Hypma_015600	-
BP	GO:0070838	divalent metal ion transport	1	2	3	12	0.01877	0.34334	Hypma_003290	Hypma_011840,Hypma_013900
BP	GO:0072511	divalent inorganic cation transport	1	2	3	12	0.01877	0.34334	Hypma_003290	Hypma_011840,Hypma_013900
BP	GO:0140014	mitotic nuclear division	5	0	5	32	0.01892	0.34334	Hypma_002158,Hypma_008200,Hypma_012420,Hypma_012755,Hypma_015600	-
BP	GO:0051493	regulation of cytoskeleton organization	4	0	4	22	0.02096	0.34334	Hypma_008200,Hypma_009085,Hypma_012755,Hypma_015600	-
BP	GO:0010972	negative regulation of G2/M transition of mitotic cell cycle	2	0	2	5	0.02201	0.34334	Hypma_006174,Hypma_012755	-
BP	GO:0031577	spindle checkpoint	2	0	2	5	0.02201	0.34334	Hypma_008200,Hypma_015600	-
BP	GO:0033048	negative regulation of mitotic sister chromatid segregation	2	0	2	5	0.02201	0.34334	Hypma_008200,Hypma_015600	-
BP	GO:0045839	negative regulation of mitotic nuclear division	2	0	2	5	0.02201	0.34334	Hypma_008200,Hypma_015600	-
BP	GO:0045841	negative regulation of mitotic metaphase/anaphase transition	2	0	2	5	0.02201	0.34334	Hypma_008200,Hypma_015600	-
BP	GO:0051225	spindle assembly	2	0	2	5	0.02201	0.34334	Hypma_008200,Hypma_012755	-
BP	GO:0071174	mitotic spindle checkpoint	2	0	2	5	0.02201	0.34334	Hypma_008200,Hypma_015600	-
BP	GO:0090307	mitotic spindle assembly	2	0	2	5	0.02201	0.34334	Hypma_008200,Hypma_012755	-
BP	GO:1902100	negative regulation of metaphase/anaphase transition of cell cycle	2	0	2	5	0.02201	0.34334	Hypma_008200,Hypma_015600	-
BP	GO:1902750	negative regulation of cell cycle G2/M phase transition	2	0	2	5	0.02201	0.34334	Hypma_006174,Hypma_012755	-
BP	GO:1905819	negative regulation of chromosome separation	2	0	2	5	0.02201	0.34334	Hypma_008200,Hypma_015600	-
BP	GO:2000816	negative regulation of mitotic sister chromatid separation	2	0	2	5	0.02201	0.34334	Hypma_008200,Hypma_015600	-
MF	GO:0016903	oxidoreductase activity, acting on the aldehyde or oxo group of donors	2	3	5	29	0.02326	0.34334	Hypma_008675,Hypma_009922	Hypma_002091,Hypma_007750,Hypma_012533
BP	GO:0033045	regulation of sister chromatid segregation	3	0	3	13	0.02353	0.34334	Hypma_008200,Hypma_012755,Hypma_015600	-
BP	GO:0044774	mitotic DNA integrity checkpoint	3	0	3	13	0.02353	0.34334	Hypma_006174,Hypma_008200,Hypma_015600	-
BP	GO:0055085	transmembrane transport	8	17	25	338	0.02413	0.34334	Hypma_002155,Hypma_003290,Hypma_003714,Hypma_005829,Hypma_006925,Hypma_008848,Hypma_009765,Hypma_015671	Hypma_001912,Hypma_002189,Hypma_003930,Hypma_003994,Hypma_004652,Hypma_004975,Hypma_005009,Hypma_007426,Hypma_008809,Hypma_010474,Hypma_011033,Hypma_011840,Hypma_012159,Hypma_013900,Hypma_014299,Hypma_016056,Hypma_016426
BP	GO:0071103	DNA conformation change	6	0	6	46	0.02417	0.34334	Hypma_002158,Hypma_006291,Hypma_008200,Hypma_008775,Hypma_015046,Hypma_015202	-
BP	GO:0048285	organelle fission	6	1	7	59	0.02479	0.34334	Hypma_002158,Hypma_008200,Hypma_008675,Hypma_012420,Hypma_012755,Hypma_015600	Hypma_000896
MF	GO:0022804	active transmembrane transporter activity	2	7	9	74	0.02505	0.34334	Hypma_006925,Hypma_015671	Hypma_000808,Hypma_004975,Hypma_005009,Hypma_011840,Hypma_013900,Hypma_014299,Hypma_016056
MF	GO:0050662	coenzyme binding	3	10	13	125	0.0265	0.34334	Hypma_007396,Hypma_010100,Hypma_013322	Hypma_000531,Hypma_001128,Hypma_003178,Hypma_006995,Hypma_007750,Hypma_008963,Hypma_009925,Hypma_010797,Hypma_011943,Hypma_013837
MF	GO:0015297	antiporter activity	0	3	3	12	0.02828	0.34334	-	Hypma_011840,Hypma_013900,Hypma_014299
BP	GO:0031570	DNA integrity checkpoint	3	0	3	14	0.02888	0.34334	Hypma_006174,Hypma_008200,Hypma_015600	-
BP	GO:0051983	regulation of chromosome segregation	3	0	3	14	0.02888	0.34334	Hypma_008200,Hypma_012755,Hypma_015600	-
MF	GO:0015085	calcium ion transmembrane transporter activity	0	2	2	5	0.02951	0.34334	-	Hypma_011840,Hypma_013900
MF	GO:0015491	cation:cation antiporter activity	0	2	2	5	0.02951	0.34334	-	Hypma_011840,Hypma_013900
MF	GO:0099516	ion antiporter activity	0	2	2	5	0.02951	0.34334	-	Hypma_011840,Hypma_013900
BP	GO:0010389	regulation of G2/M transition of mitotic cell cycle	2	0	2	6	0.03195	0.34334	Hypma_006174,Hypma_012755	-
BP	GO:0033046	negative regulation of sister chromatid segregation	2	0	2	6	0.03195	0.34334	Hypma_008200,Hypma_015600	-
BP	GO:0051985	negative regulation of chromosome segregation	2	0	2	6	0.03195	0.34334	Hypma_008200,Hypma_015600	-
BP	GO:1902749	regulation of cell cycle G2/M phase transition	2	0	2	6	0.03195	0.34334	Hypma_006174,Hypma_012755	-
BP	GO:0000070	mitotic sister chromatid segregation	4	0	4	25	0.03233	0.34334	Hypma_002158,Hypma_008200,Hypma_012755,Hypma_015600	-
BP	GO:0006323	DNA packaging	4	0	4	25	0.03233	0.34334	Hypma_002158,Hypma_008200,Hypma_008775,Hypma_015202	-
MF	GO:0016620	oxidoreductase activity, acting on the aldehyde or oxo group of donors, NAD or NADP as acceptor	1	3	4	22	0.0347	0.34334	Hypma_008675	Hypma_002091,Hypma_007750,Hypma_012533
BP	GO:0007093	mitotic cell cycle checkpoint	3	0	3	15	0.03482	0.34334	Hypma_006174,Hypma_008200,Hypma_015600	-
MF	GO:0020037	heme binding	3	6	9	79	0.03643	0.34334	Hypma_003158,Hypma_006424,Hypma_013088	Hypma_002194,Hypma_004027,Hypma_005024,Hypma_005309,Hypma_013684,Hypma_013902
MF	GO:0046906	tetrapyrrole binding	3	6	9	79	0.03643	0.34334	Hypma_003158,Hypma_006424,Hypma_013088	Hypma_002194,Hypma_004027,Hypma_005024,Hypma_005309,Hypma_013684,Hypma_013902
CC	GO:0000109	nucleotide-excision repair complex	2	0	2	7	0.03934	0.34334	Hypma_006291,Hypma_010077	-
MF	GO:0051213	dioxygenase activity	1	3	4	23	0.04017	0.34334	Hypma_015185	Hypma_003799,Hypma_006330,Hypma_014222
MF	GO:0016798	hydrolase activity, acting on glycosyl bonds	5	11	16	174	0.041	0.34334	Hypma_001039,Hypma_004313,Hypma_006216,Hypma_010344,Hypma_014078	Hypma_000991,Hypma_002427,Hypma_004428,Hypma_006319,Hypma_011119,Hypma_011379,Hypma_011596,Hypma_012811,Hypma_013340,Hypma_014328,Hypma_014754
BP	GO:0000280	nuclear division	6	0	6	52	0.04125	0.34334	Hypma_002158,Hypma_008200,Hypma_008675,Hypma_012420,Hypma_012755,Hypma_015600	-
BP	GO:0051726	regulation of cell cycle	6	0	6	52	0.04125	0.34334	Hypma_006174,Hypma_006497,Hypma_008200,Hypma_012420,Hypma_012755,Hypma_015600	-
BP	GO:0000075	cell cycle checkpoint	3	0	3	16	0.04133	0.34334	Hypma_006174,Hypma_008200,Hypma_015600	-
MF	GO:0016717	oxidoreductase activity, acting on paired donors, with oxidation of a pair of donors resulting in the reduction of molecular oxygen to two molecules of water	0	2	2	6	0.0426	0.34334	-	Hypma_003453,Hypma_014463
BP	GO:0006730	one-carbon metabolic process	2	0	2	7	0.0433	0.34334	Hypma_009136,Hypma_010575	-
BP	GO:0007096	regulation of exit from mitosis	2	0	2	7	0.0433	0.34334	Hypma_012420,Hypma_012755	-
[truncated: 1,115 more rows]
